# Supplementary material for: Novel Role of AaMYBC1 in Regulating Actinidia arguta Vine Architecture by Elongating Internode Based on Multi-Omics Analysis of Transgenic Tobacco
Source: Genes (Basel). 2022 May 3;13(5):817. doi: 10.3390/genes13050817 (PMC9140693; doi:10.3390/genes13050817)
Supplement: Supplementary file 1 [file genes-13-00817-s001.zip › Table S10.xlsx]

## Sheet: Sheet1
The primers used for RT-qPCR
gene-LOC107793623 (SAUR)-F	CAAAAGTTCGCGGTCAAGCA
gene-LOC107793623 (SAUR)-R	TGAATGCCGAATCACAGGGT
gene-LOC107777931 (GH3)-F	CCTCAGGCTTTATCCGTGCT
gene-LOC107777931 (GH3)-R	CATGGTGCAGACAAGAGGGA
gene-LOC107818257 (SAUR)-F	GCTACGACGACGACGAAGAT
gene-LOC107818257 (SAUR)-R	CCAAACTCCTCTTCGGCACA
AaMYBC1-F	TTGAACAGAGGGGCATGGAC
AaMYBC1-R	AGCGCAGCCTACAACTCTTT
NtActin-F	AACCCCTTGTCTGTGATAACG
NtActin-R	TCCTTTTGACCCATACCAACC
