# Supplementary material for: Novel Role of AaMYBC1 in Regulating Actinidia arguta Vine Architecture by Elongating Internode Based on Multi-Omics Analysis of Transgenic Tobacco
Source: Genes (Basel). 2022 May 3;13(5):817. doi: 10.3390/genes13050817 (PMC9140693; doi:10.3390/genes13050817)
Supplement: Supplementary file 1 [file genes-13-00817-s001.zip › Table S11.xlsx]

## Sheet: Sheet1
The original data of RT-qPCR for four genes
AaMYBC1	WT	31	18.85	18.7733	12.2267	12.8633	-0.636667	1.55473		1.55473	1.04006	0.618423
		31.58	18.73		12.8067	12.8633	-0.0566667	1.04006		1928.59	1942.01	2110.45
		32.33	18.74		13.5567	12.8633	0.693333	0.618423
	OE	19.82	17.83	17.87	1.95	12.8633	-10.9133	1928.59
		19.81	17.91		1.94	12.8633	-10.9233	1942.01
		19.69	17.87		1.82	12.8633	-11.0433	2110.45
gene-LOC107777931 (GH3)	WT	21.95	18.85	18.7733	3.17667	3.18	-0.00333333	1.00231		1.00231	0.974905	1.02337
		21.99	18.73		3.21667	3.18	0.0366667	0.974905		0.0101667	0.0099575	0.129408
		21.92	18.74		3.14667	3.18	-0.0333333	1.02337
	OE	27.67	17.83	17.87	9.8	3.18	6.62	0.0101667
		27.7	17.91		9.83	3.18	6.65	0.0099575
		24	17.87		6.13	3.18	2.95	0.129408
gene-LOC107818257 (SAUR)	WT	20.38	18.85	18.7733	1.60667	1.66667	-0.06	1.04247		1.04247	1.02101	0.939523
		20.41	18.73		1.63667	1.66667	-0.03	1.02101		0.725309	0.557354	0.561231
		20.53	18.74		1.75667	1.66667	0.09	0.939523
	OE	20	17.83	17.87	2.13	1.66667	0.463333	0.725309
		20.38	17.91		2.51	1.66667	0.843333	0.557354
		20.37	17.87		2.5	1.66667	0.833333	0.561231
gene-LOC107793623 (SAUR)	WT	21.24	18.85	18.7733	2.46667	2.36333	0.103333	0.93088		0.93088	1.14605	0.937354
		20.94	18.73		2.16667	2.36333	-0.196667	1.14605		1.25992	1.27751	1.61702
		21.23	18.74		2.45667	2.36333	0.0933333	0.937354
	OE	19.9	17.83	17.87	2.03	2.36333	-0.333333	1.25992
		19.88	17.91		2.01	2.36333	-0.353333	1.27751
		19.54	17.87		1.67	2.36333	-0.693333	1.61702
The RNA-seq data of these three genes
	WT1_fpkm	WT2_fpkm	WT3_fpkm	OE1_fpkm	OE2_fpkm	OE3_fpkm	WT1_count	WT2_count	WT3_count	OE1_count	OE2_count	OE3_count	log2FoldChange	pvalue	padj
gene-LOC107793623 (SAUR)	7.08	4.95	4.5	13.67	14.76	13.19	120	84	77	213	242	226	1.38182161421954	7.32905e-07	0.000232594
gene-LOC107818257 (SAUR)	4.96	4.78	3.47	0.09	0.62	0.59	58	56	41	1	7	7	-3.27278	1.149e-06	0.000346297
gene-LOC107777931 (GH3)	2.64	6	20.72	0.64	1.52	1.3	117	266	927	26	65	58	-3.00174	3.11131e-05	0.00540217
