# Supplementary material for: Novel Role of AaMYBC1 in Regulating Actinidia arguta Vine Architecture by Elongating Internode Based on Multi-Omics Analysis of Transgenic Tobacco
Source: Genes (Basel). 2022 May 3;13(5):817. doi: 10.3390/genes13050817 (PMC9140693; doi:10.3390/genes13050817)
Supplement: Supplementary file 1 [file genes-13-00817-s001.zip › Table S2.xlsx]

## Sheet: Sheet1
Table S2: The specific information of 1000 detected metabolites
Index	Formula	Compounds	Class I	Class II	CAS	Level	WT1	WT2	WT3	OE1	OE2	OE3	VIP	p_value	FDR	Fold_Change	Log2FC	Type
pme3005	C3H7NO	N,N-Dimethylformamide	Alkaloids	Alkaloids	68-12-2	2	538060	627070	580440	550100	621740	534930	0.255928	0.745066	0.837153	0.977772	-0.0324296	insig
pmb0782	C5H11N	Piperidine	Alkaloids	Alkaloids	110-89-4	3	419790	773240	371950	2512400	3064000	4411200	1.36505	0.0328406	0.128283	6.38193	2.67399	up
pme2292	C4H12N2	Putrescine	Alkaloids	Phenolamine	110-60-1	2	12539000	12976000	13270000	7388900	7820400	8668600	1.39878	0.00110315	0.0295661	0.615648	-0.699823	insig
mws4052	C4H7NO2	1-Aminocyclopropane-1-carboxylic acid	Organic acids	Organic acids	22059-21-8	3	1054900	1535000	1042200	934460	948520	1005800	0.908119	0.265024	0.427904	0.795347	-0.330344	insig
pmf0256	C6H14O	3-Methyl-1-pentanol	Others	Saccharides and Alcohols	589-35-5	3	70975	87147	79709	38349	43732	41533	1.39538	0.00898274	0.0680511	0.519756	-0.944095	insig
pme1841	C5H14N2	Cadaverine	Alkaloids	Phenolamine	462-94-2	2	38586	43249	50268	20604	31518	30771	1.19719	0.0285179	0.117595	0.627488	-0.672341	insig
pme3033	C4H9NO2	N,N-Dimethylglycine	Amino acids and derivatives	Amino acids and derivatives	1118-68-9	2	188070	194500	181030	131940	147200	121160	1.34937	0.00777626	0.0669486	0.710256	-0.49359	insig
pme3017	C4H9NO2	2-Aminoisobutyric acid	Amino acids and derivatives	Amino acids and derivatives	62-57-7	2	920600	702840	965960	826490	1083200	785340	0.189661	0.790149	0.866915	1.04079	0.0576835	insig
pme3011	C4H9NO2	γ-Aminobutyric acid	Organic acids	Organic acids	56-12-2	1	245120	288000	217230	152240	212020	191780	1.0992	0.0764144	0.195206	0.741041	-0.432375	insig
pmb0484	C5H13NO	Choline	Alkaloids	Alkaloids	62-49-7	2	9792600	7685000	8900100	7390300	10339000	9194300	0.0787142	0.872096	0.916775	1.0207	0.0295526	insig
mws0576	C4H8O3	3-Hydroxybutyric acid	Organic acids	Organic acids	300-85-6	2	271700	224200	266420	204360	247190	218780	0.88245	0.194967	0.348048	0.879329	-0.185525	insig
pme1975	C3H4O4	Malonic acid	Organic acids	Organic acids	141-82-2	1	228950	236330	241790	167100	228430	206340	0.96919	0.185481	0.338468	0.851217	-0.232401	insig
pme0010	C3H7NO3	L-Serine	Amino acids and derivatives	Amino acids and derivatives	56-45-1	1	3518600	5762000	3507100	2684000	3252300	4083500	0.704315	0.356594	0.518305	0.78355	-0.351903	insig
pme2367	C6H4O2	1,4-Benzoquinone	Quinones	Quinones	106-51-4	2	1204500	1097700	1111200	1226900	1315700	1270800	1.19622	0.0376517	0.139512	1.11719	0.159868	insig
mws0255	C4H5N3O	Cytosine	Nucleotides and derivatives	Nucleotides and derivatives	71-30-7	1	31816	41464	31042	50912	46056	44024	1.1915	0.0462869	0.156333	1.35151	0.43457	insig
pme2122	C5H9N3	Histamine	Amino acids and derivatives	Amino acids and derivatives	51-45-6	2	7490	4527	3413	10170	5223	9753.5	0.891082	0.184932	0.338084	1.62971	0.70462	insig
pme0257	C4H4N2O2	Uracil	Nucleotides and derivatives	Nucleotides and derivatives	66-22-8	2	16195	9933.2	15433	34280	26502	31512	1.31547	0.00524867	0.0552042	2.22068	1.151	up
pme0006	C5H9NO2	L-Proline	Amino acids and derivatives	Amino acids and derivatives	147-85-3	1	19081000	47504000	20726000	14485000	18388000	27054000	0.605646	0.43433	0.59944	0.686363	-0.542957	insig
mws0376	C4H4O4	Fumaric acid	Organic acids	Organic acids	110-17-8	2	194320	232760	298470	282580	282430	170350	0.0128266	0.949284	0.966953	1.01352	0.0193757	insig
pmb1096	C8H7N	Indole	Alkaloids	Plumerane	120-72-9	2	15977	25339	12764	45154	77692	119120	1.28506	0.0954188	0.223622	4.47422	2.16164	up
mws2628	C5H11NO2	N-Methyl-4-aminobutyric acid	Organic acids	Organic acids	1119-48-8	2	240260	197020	207950	176090	168180	160300	1.25607	0.0559107	0.165907	0.782	-0.354759	insig
mws0191	C5H11NO2	Betaine	Alkaloids	Alkaloids	107-43-7	1	55445	64873	44669	83997	91820	131510	1.23666	0.0686911	0.184808	1.86273	0.897422	insig
mws0256	C5H11NO2	L-Valine	Amino acids and derivatives	Amino acids and derivatives	72-18-4	1	12457000	16945000	12476000	15387000	15612000	20793000	0.855699	0.228028	0.388463	1.23674	0.306537	insig
pme0120	C5H11NO2	5-Aminovaleric acid	Amino acids and derivatives	Amino acids and derivatives	660-88-8	2	125700	119380	111450	73325	71130	76151	1.40682	0.00413394	0.0526549	0.618759	-0.692551	insig
mws0192	C4H6O4	Succinic acid*	Organic acids	Organic acids	110-15-6	1	59382000	58245000	56767000	36411000	37109000	36497000	1.42398	0.000563723	0.0263458	0.630853	-0.664624	insig
mws0470	C4H6O4	Methylmalonic acid*	Organic acids	Organic acids	516-05-2	1	57190000	57830000	58197000	36351000	33703000	35893000	1.41792	0.000412792	0.0263458	0.611643	-0.709238	insig
pme1730	C4H6O4	D-Erythronolactone	Organic acids	Organic acids	15667-21-7	3	27883	13603	20510	15615	15863	20631	0.42369	0.518495	0.672989	0.840522	-0.250643	insig
mws0147	C5H10O3	β-Hydroxyisovaleric acid	Organic acids	Organic acids	625-08-1	1	210250	204200	183220	120950	131390	145050	1.35828	0.00372578	0.0522099	0.664899	-0.588794	insig
pme3096	C3H5NO4	Aminomalonic acid	Organic acids	Organic acids	1068-84-4	2	2044800	1873100	1911400	1047900	1074900	1160200	1.41314	0.000407715	0.0263458	0.563189	-0.828308	insig
mws0230	C4H9NO3	L-Threonine*	Amino acids and derivatives	Amino acids and derivatives	72-19-5	1	6508700	11430000	6365500	5441700	7270300	8925600	0.293052	0.676219	0.793685	0.890282	-0.167665	insig
mws0671	C4H9NO3	L-Homoserine*	Organic acids	Organic acids	672-15-1	2	5956900	11093000	5627100	5092900	6362800	8183100	0.31146	0.645293	0.769838	0.866023	-0.207523	insig
pmp001287	C8H9N	N-Benzylmethylene isomethylamine	Alkaloids	Alkaloids	-	2	17608000	21381000	18854000	17780000	19783000	25713000	0.437613	0.54294	0.691696	1.09393	0.129516	insig
MWS4305	C4H8O4	Erythrose	Others	Saccharides and Alcohols	583-50-6	2	41401	32302	27469	71280	57042	66695	1.32136	0.00592862	0.0581237	1.92758	0.94679	insig
pma0134	C4H8O4	D-(-)-Threose	Others	Saccharides and Alcohols	95-43-2	3	919800	1300600	1200900	1206200	1624200	1587700	0.951956	0.133329	0.275474	1.29135	0.368881	insig
Lmbp000728	C8H8O	(S)-2-Phenyloxirane	Others	Others	20780-54-5	1	32886000	46736000	38506000	33933000	45625000	43937000	0.226889	0.758491	0.84653	1.04543	0.0641017	insig
pme0195	C3H7NO2S	L-Cysteine	Amino acids and derivatives	Amino acids and derivatives	52-90-4	3	184190	178070	211790	60844	81638	82240	1.39015	0.00134334	0.0340891	0.391468	-1.35304	down
pmb0069	C7H7NO	Benzamide	Phenolic acids	Phenolic acids	55-21-0	2	3974600	3587800	4052500	442780	572590	572040	1.42124	0.000850278	0.0269799	0.13667	-2.87123	down
mws0628	C7H6O2	4-Hydroxybenzaldehyde	Phenolic acids	Phenolic acids	123-08-0	1	166700	237800	194380	195090	142440	228020	0.256879	0.749434	0.840173	0.944346	-0.0826124	insig
Lmbn001930	C7H6O2	2-Hydroxybenzaldehyde (Salicylaldehyde)	Phenolic acids	Phenolic acids	90-02-8	2	18055	22912	12669	23984	21932	9595.8	0.0241938	0.913898	0.941193	1.03497	0.0495928	insig
mws0133	C6H6N2O	Nicotinamide	Others	Vitamin	98-92-0	1	1483300	1712000	1715000	1129800	1031600	1148800	1.36398	0.00943876	0.0704385	0.674134	-0.568893	insig
pme2134	C4H10O4	D-Threitol	Others	Saccharides and Alcohols	2418-52-2	3	191960	170220	163550	277380	183950	158530	0.53748	0.479261	0.641164	1.17905	0.23762	insig
pme0490	C6H5NO2	Nicotinic acid (Vitamin B3)	Others	Vitamin	59-67-6	2	199050	251020	224650	484380	362250	410460	1.35206	0.0194975	0.0970023	1.86313	0.897727	insig
pme1216	C6H5NO2	2-Picolinic acid	Organic acids	Organic acids	98-98-6	2	95474	103590	82297	67922	61466	51626	1.28728	0.0147786	0.0899273	0.643351	-0.636321	insig
pmp001086	C6H6O3	5-Hydroxymethylfurfural	Phenolic acids	Phenolic acids	67-47-0	2	340500	370780	539730	513980	818140	737160	1.11307	0.0767482	0.195288	1.65409	0.726036	insig
mws0251	C5H6N2O2	Thymine	Nucleotides and derivatives	Nucleotides and derivatives	65-71-4	1	21718	23013	23170	20651	17208	19376	1.18071	0.0535582	0.163287	0.842918	-0.246535	insig
pmb0785	C9H7N	Isoquinoline	Alkaloids	Isoquinoline alkaloids	119-65-3	1	103180	124230	116420	62488	44670	61849	1.34509	0.00236493	0.0400836	0.491542	-1.02461	down
Rfmb319	C6H11NO2	Pipecolic acid*	Amino acids and derivatives	Amino acids and derivatives	4043-87-2	2	952670	1400800	971600	718830	821330	1054600	0.842677	0.249726	0.412771	0.780363	-0.357784	insig
ML10181668	C6H11NO2	Cycloleucine*	Amino acids and derivatives	Amino acids and derivatives	52-52-8	2	13678000	24913000	13741000	10448000	12952000	19582000	0.476277	0.540381	0.691024	0.821333	-0.283961	insig
pme2693	C6H14N2O	N-Acetylputrescine	Alkaloids	Phenolamine	18233-70-0	2	228530	201590	215770	346910	321960	361590	1.39592	0.00142059	0.0340891	1.59541	0.673928	insig
pmb0501	C5H14N4	Agmatine	Alkaloids	Phenolamine	306-60-5	2	235070	236600	221780	291340	284430	357590	1.26599	0.0702056	0.186247	1.34597	0.428642	insig
mws0216	C5H9NO3	Trans-4-Hydroxy-L-proline	Amino acids and derivatives	Amino acids and derivatives	51-35-4	2	19027000	26313000	14494000	23215000	29576000	46995000	0.961791	0.19381	0.346709	1.66771	0.737872	insig
pme2679	C6H13NO2	L-Allo-isoleucine	Amino acids and derivatives	Amino acids and derivatives	1509-34-8	2	123240	212990	106080	157250	196250	338560	0.819271	0.279041	0.437368	1.56465	0.645839	insig
pme0274	C6H13NO2	6-Aminocaproic acid	Organic acids	Organic acids	60-32-2	2	1593600	3128400	1518500	2178600	2922900	4677200	0.818707	0.270688	0.431053	1.56697	0.647981	insig
mws0258	C6H13NO2	L-Isoleucine*	Amino acids and derivatives	Amino acids and derivatives	73-32-5	1	523100	905730	532580	1680300	1935900	3040200	1.31536	0.0541093	0.163472	3.39368	1.76285	up
mws0227	C6H13NO2	L-Leucine*	Amino acids and derivatives	Amino acids and derivatives	61-90-5	1	508010	761550	499410	1596100	1785200	2756300	1.34433	0.0491374	0.159021	3.46959	1.79477	up
mws1587	C6H13NO2	L-Norleucine	Amino acids and derivatives	Amino acids and derivatives	327-57-1	1	520500	911900	551200	1689100	1896900	3061200	1.31251	0.0579385	0.169908	3.35108	1.74463	up
pmp001198	C6H13NO2	6-Deoxyfagomine	Alkaloids	Alkaloids	197449-09-5	2	749060	1343000	838560	3713400	4340100	6789700	1.3594	0.0469315	0.156539	5.06487	2.34052	up
Lmmn000806	C5H8O4	Dimethylmalonic acid*	Organic acids	Organic acids	595-46-0	2	46506	65077	71048	61239	67065	82564	0.621495	0.390226	0.555086	1.15461	0.207409	insig
mws0473	C5H8O4	2-Methylsuccinic acid*	Organic acids	Organic acids	498-21-5	1	590450	714180	652390	728980	738770	754770	1.0822	0.125996	0.267442	1.13567	0.183538	insig
pme0243	C5H8O4	Glutaric acid	Organic acids	Organic acids	110-94-1	2	94579	77786	79761	221630	141070	126600	1.24395	0.11171	0.244977	1.9407	0.956574	insig
Lmgn000160	C4H8N2O3	3-Ureidopropionic Acid	Organic acids	Organic acids	462-88-4	2	10849	22747	19652	12092	20713	27801	0.247017	0.693988	0.806963	1.13818	0.186733	insig
mws0001	C4H8N2O3	L-Asparagine	Amino acids and derivatives	Amino acids and derivatives	70-47-3	1	1816200	4193600	1901900	2029500	2523000	3867700	0.217021	0.868373	0.916775	1.06427	0.0898668	insig
pme2527	C5H12N2O2	L-Ornithine	Amino acids and derivatives	Amino acids and derivatives	70-26-8	3	126210	144090	114460	62752	71452	76338	1.37151	0.0105242	0.0735957	0.547203	-0.869851	insig
MWS1882	C4H7NO4	Iminodiacetic acid	Organic acids	Organic acids	142-73-4	2	392230	589460	440190	317470	413780	474430	0.628269	0.393956	0.558803	0.847948	-0.237953	insig
mws0219	C4H7NO4	L-Aspartic Acid	Amino acids and derivatives	Amino acids and derivatives	56-84-8	1	3525100	4208400	3207900	1993600	2395900	3035600	1.15512	0.0504279	0.160365	0.678624	-0.559315	insig
mws0275	C4H6O5	L-Malic acid*	Organic acids	Organic acids	97-67-6	1	94157000	58085000	74389000	84244000	83095000	97745000	0.715594	0.349899	0.510802	1.16967	0.226104	insig
Lmbn000198	C4H6O5	3-Dehydro-L-Threonic Acid*	Organic acids	Organic acids	-	1	30370000	30978000	30208000	53153000	44157000	56019000	1.37467	0.0283778	0.117595	1.6747	0.743904	insig
MWS1709	C4H6O5	D-Malic acid*	Organic acids	Organic acids	636-61-3	1	34500000	30528000	30215000	56656000	51738000	54624000	1.40307	0.000341674	0.0263458	1.7116	0.775346	insig
pmb0374	C5H5N5	2-Aminopurine	Nucleotides and derivatives	Nucleotides and derivatives	452-06-2	1	73244	64027	77520	42631	54394	50525	1.28804	0.0137209	0.0862952	0.686947	-0.54173	insig
pme0040	C5H5N5	Adenine	Nucleotides and derivatives	Nucleotides and derivatives	73-24-5	1	2353700	2469200	2222800	2626400	2521500	2241200	0.545041	0.453685	0.618099	1.04874	0.0686556	insig
Lmgp000659	C8H9NO	2-Phenylacetamide*	Alkaloids	Alkaloids	103-81-1	3	326550	468620	358790	1557300	1739800	2618800	1.38681	0.0380822	0.140525	5.12661	2.358	up
HJKP000649	C8H9NO	N-benzylformamide*	Alkaloids	Alkaloids	6343-54-0	2	326000	432890	344740	1341000	1453700	2331800	1.38072	0.0490368	0.159021	4.64513	2.21572	up
mws0889	C4H8O5	D-Threonic Acid	Others	Saccharides and Alcohols	3909-12-4	1	5239400	4119800	5175100	4708200	4421600	4018000	0.664946	0.343448	0.506561	0.904605	-0.14464	insig
pme0033	C5H4N4O	Hypoxanthine	Nucleotides and derivatives	Nucleotides and derivatives	68-94-0	2	32117	26093	16368	248280	153560	161730	1.38631	0.0304781	0.120945	7.55679	2.91777	up
pme1173	C5H4N4O	Allopurinol	Nucleotides and derivatives	Nucleotides and derivatives	315-30-0	2	69310	53777	50345	18174	31794	46394	1.0731	0.0687486	0.184808	0.555618	-0.847834	insig
MWS2099	C8H8O2	4-Methylbenzoic acid	Phenolic acids	Phenolic acids	99-94-5	2	76548	91975	73777	66816	71339	68080	1.06128	0.161736	0.309839	0.851156	-0.232505	insig
Hmbn002174	C8H8O2	4-Hydroxyacetophenone	Phenolic acids	Phenolic acids	99-93-4	1	6482.8	6446.2	7064.2	9574	8862	4768.8	0.33245	0.549765	0.693272	1.16063	0.214914	insig
mws1336	C7H7NO2	4-Aminobenzoic acid	Phenolic acids	Phenolic acids	150-13-0	3	58831	50046	60388	11422	19522	24237	1.33026	0.00167037	0.0340891	0.326004	-1.61704	down
mws1078	C7H7NO2	Anthranilic Acid	Phenolic acids	Phenolic acids	118-92-3	2	162130	110710	175270	22730	29308	20696	1.40089	0.0223286	0.105323	0.162313	-2.62315	down
mws0146	C7H7NO2	Nicotinic Acid Methyl Ester(Methyl Nicotinate)	Alkaloids	Alkaloids	93-60-7	2	371220	374600	439050	273840	202120	237850	1.31615	0.00663833	0.0592708	0.602437	-0.731117	insig
pme2268	C7H7NO2	Trigonelline	Alkaloids	Alkaloids	535-83-1	2	1010100	1718400	1265700	3829500	4407900	5017300	1.37101	0.00326559	0.0503847	3.31849	1.73053	up
pme1738	C7H9N2O	3-Carbamyl-1-methylpyridinium(1-Methylnicotinamide)	Alkaloids	Alkaloids	1005-24-9	2	13782	22267	17878	17324	22029	34804	0.725359	0.331099	0.490518	1.37514	0.459575	insig
pma0948	C8H11NO	Phenylethanolamine	Alkaloids	Alkaloids	7568-93-6	2	8885200	11685000	9430200	12396000	15160000	15797000	1.21498	0.0317629	0.125051	1.44508	0.53115	insig
pme1002	C8H11NO	L-Tyramine	Amino acids and derivatives	Amino acids and derivatives	51-67-2	1	30508000	38174000	33900000	35679000	44605000	44853000	0.997287	0.121369	0.260448	1.21987	0.286731	insig
Hmgn001653	C7H6O3	Protocatechualdehyde*	Phenolic acids	Phenolic acids	139-85-5	2	133500	162830	187660	126950	127660	156280	0.785207	0.268827	0.430872	0.848964	-0.236225	insig
Lmbn001981	C7H6O3	2,5-Dihydroxybenzaldehyde*	Phenolic acids	Phenolic acids	1194-98-5	2	104650	128090	140630	106880	77515	98106	1.03696	0.0934981	0.222086	0.756625	-0.40235	insig
Lmgn001670	C7H6O3	Salicylic acid	Phenolic acids	Phenolic acids	69-72-7	1	170170	238390	247000	116300	111320	182360	1.1023	0.0705379	0.186247	0.625389	-0.677174	insig
mws0749	C7H6O3	4-Hydroxybenzoic acid	Phenolic acids	Phenolic acids	99-96-7	1	240800	259390	286340	139350	185310	192620	1.26395	0.0150179	0.0899273	0.657674	-0.604556	insig
mws2368	C8H10O2	Tyrosol	Phenolic acids	Phenolic acids	501-94-0	1	29621	28956	40624	21941	16258	27920	1.04716	0.0959449	0.22417	0.666515	-0.58529	insig
pme2828	C6H5NO3	4-Nitrophenol	Phenolic acids	Phenolic acids	100-02-7	2	20773000	19312000	23614000	18887000	21740000	25757000	0.23384	0.726996	0.822713	1.04215	0.0595648	insig
mws0704	C2H8NO4P	O-Phosphorylethanolamine	Alkaloids	Alkaloids	1071-23-4	3	22086	29122	22805	27838	21801	38987	0.555993	0.446741	0.610476	1.19744	0.259951	insig
pma2987	C6H11N3O	Histidinol	Alkaloids	Alkaloids	501-28-0	2	21124000	23322000	18775000	18745000	22119000	21675000	0.0965515	0.899555	0.935088	0.989212	-0.0156477	insig
pme3207	C6H6O4	Muconic acid	Organic acids	Organic acids	1119-72-8	2	3104500	1921900	2881000	1566200	1272100	1458900	1.25022	0.0729865	0.189575	0.54344	-0.879806	insig
pmb0764	C6H9NOS	4-Methyl-5-thiazoleethanol	Others	Others	137-00-8	1	22172	19477	16278	29451	20048	25345	0.948835	0.167424	0.320123	1.29204	0.369651	insig
Lmcp000611	C5H9N3O2	2-Amino-4,5-dihydro-1H-imidazole-4-acetic acid	Alkaloids	Alkaloids	69098-41-5	2	9221500	5726000	7893500	9409500	8326400	8796500	0.717598	0.35119	0.511938	1.16161	0.216129	insig
Hmsp000364	C7H13NO2	L-Cyclopentylglycine	Amino acids and derivatives	Amino acids and derivatives	2521-84-8	2	55322	24116	55470	17873	27261	13999	1.08829	0.123464	0.263812	0.438321	-1.18994	down
Rfmb320	C7H13NO2	1-Methylpiperidine-2-carboxylic acid	Amino acids and derivatives	Amino acids and derivatives	7730-87-2	2	9685000	5885600	8798100	9033800	7691600	8291500	0.209099	0.872129	0.916775	1.0266	0.0378737	insig
MWS2066	C10H8O	1-Naphthol	Phenolic acids	Phenolic acids	90-15-3	2	28149	35042	28211	14643	17304	16880	1.37381	0.0161164	0.0926229	0.534201	-0.904547	insig
MWS1875	C10H8O	2-Naphthol	Phenolic acids	Phenolic acids	135-19-3	2	28919	27400	23020	10617	14256	11236	1.37477	0.00420567	0.0526549	0.455123	-1.13567	down
Rfmb318	C7H14NO2+	D-Proline betaine	Amino acids and derivatives	Amino acids and derivatives	1195-94-4	2	4620100	2670900	4323600	4457900	4164200	4406000	0.541808	0.519547	0.672989	1.1217	0.165687	insig
mws0103	C9H7NO	Indole-3-carboxaldehyde	Alkaloids	Plumerane	487-89-8	1	70249	85942	79798	53561	55922	63143	1.28044	0.0239108	0.109683	0.7315	-0.45107	insig
pme0295	C6H11NO3	4-Acetamidobutyric acid	Organic acids	Organic acids	3025-96-5	2	291700	300730	276280	363820	391600	372790	1.37982	0.00145325	0.0340891	1.29872	0.377089	insig
mws0567	C5H11N3O2	4-Guanidinobutyric acid	Organic acids	Organic acids	463-00-3	2	204250	164320	175960	160830	135880	134340	1.13911	0.0669667	0.183974	0.7916	-0.337156	insig
mws0017	C7H19N3	Spermidine	Alkaloids	Phenolamine	124-20-9	1	2982900	3931800	4318300	2412200	2064400	1947100	1.2887	0.0437794	0.152012	0.57186	-0.806267	insig
Lmgn000224	C5H6O5	2-Methyl-3-oxosuccinic acid	Organic acids	Organic acids	-	3	50169	32102	36889	13050	21474	16203	1.30347	0.0352588	0.134816	0.425705	-1.23207	down
pme2380	C5H6O5	α-Ketoglutaric acid	Organic acids	Organic acids	328-50-7	3	985760	1003800	988970	767160	890020	887130	1.22232	0.0675204	0.184482	0.854217	-0.227326	insig
mws1012	C9H6O2	Coumarin	Lignans and Coumarins	Coumarins	91-64-5	3	6484.7	7057.5	12420	5919.8	5413.2	6468.8	0.886001	0.285505	0.44402	0.685681	-0.54439	insig
Wmzn000227	C6H10O4	2,2-Dimethylsuccinic acid	Organic acids	Organic acids	597-43-3	2	28737	67922	37734	36382	25218	60451	0.182372	0.807205	0.87918	0.908165	-0.138974	insig
Lmbn001676	C6H10O4	3-Hydroxy-3-Methyl-2-Oxopentanoic Acid	Organic acids	Organic acids	-	3	16677	19068	17344	26026	24952	29901	1.35783	0.0130104	0.0840968	1.52346	0.607352	insig
Lmbn001609	C6H10O4	2-Acetyl-2-Hydroxybutanoic Acid	Organic acids	Organic acids	-	3	38622	39602	42552	41065	41431	36401	0.225252	0.771632	0.854329	0.984442	-0.0226215	insig
mws0924	C6H10O4	2-Methylglutaric acid*	Organic acids	Organic acids	617-62-9	1	117400	155400	165540	177540	193690	213260	1.11351	0.0596577	0.172812	1.33342	0.415128	insig
mws0208	C6H10O4	Adipic Acid*	Organic acids	Organic acids	124-04-9	1	145460	169150	139200	207480	263070	252030	1.31649	0.0179425	0.0966102	1.59225	0.671069	insig
pme0193	C5H10N2O3	L-Glutamine	Amino acids and derivatives	Amino acids and derivatives	56-85-9	1	22448	23266	35520	32891	27856	34256	0.691026	0.40115	0.564205	1.1695	0.225889	insig
pme0026	C6H14N2O2	L-Lysine	Amino acids and derivatives	Amino acids and derivatives	56-87-1	1	995040	2427900	1131600	819090	1158600	1728600	0.340957	0.627211	0.753317	0.813757	-0.29733	insig
pme1691	C7H16NO2	Acetylcholine	Alkaloids	Alkaloids	60-31-1	2	66798	93393	54966	53252	44080	51978	1.02501	0.187449	0.341155	0.693958	-0.527079	insig
mws1050	C5H9NO4	O-Acetylserine	Amino acids and derivatives	Amino acids and derivatives	5147-00-2	2	179980	185090	154090	86147	97197	147770	1.15594	0.0610845	0.175465	0.637788	-0.648851	insig
pme0014	C5H9NO4	L-Glutamic acid	Amino acids and derivatives	Amino acids and derivatives	56-86-0	1	80134000	91681000	81320000	60482000	61418000	55319000	1.36522	0.00874778	0.0680511	0.700097	-0.514374	insig
Zmzn000113	C5H9NO4	L-threo-3-Methylaspartate	Amino acids and derivatives	Amino acids and derivatives	6061-13-8	1	787150	1027900	763150	497020	534550	549940	1.31998	0.0547019	0.164765	0.613416	-0.705062	insig
pmp001285	C8H4O3	Phthalic anhydride	Phenolic acids	Phenolic acids	85-44-9	1	2117600	1949300	1818700	1350100	1647400	1467600	1.27127	0.01797	0.0966102	0.758648	-0.398497	insig
MWS3036	C5H8O5	3-Hydroxyglutaric acid	Organic acids	Organic acids	638-18-6	2	184220	216450	230240	119600	129920	107980	1.36552	0.0106846	0.0741983	0.566642	-0.819491	insig
Zmyn000247	C5H8O5	2-Hydroxyglutaric Acid*	Organic acids	Organic acids	13095-48-2	1	348010	311180	344730	327120	285550	181680	0.831698	0.243612	0.406697	0.791248	-0.337798	insig
pmb2826	C5H8O5	L-Citramalic acid	Organic acids	Organic acids	6236-09-5	1	581180	612790	642950	625680	432040	412100	0.935102	0.209074	0.363953	0.800155	-0.321649	insig
Lmbn000216	C5H8O5	3-Methylmalic acid*	Organic acids	Organic acids	152204-30-3	2	331220	359560	325730	355720	279810	247280	0.794094	0.29813	0.457255	0.868472	-0.20345	insig
ML10171848	C5H8O5	D-Arabinono-1,4-lactone	Others	Saccharides and Alcohols	2782-09-4	2	212720	164010	213900	102470	128030	134140	1.27924	0.0251269	0.112144	0.617375	-0.695782	insig
Zmyn000230	C5H8O5	2-Dehydro-3-deoxy-L-arabinonate	Others	Saccharides and Alcohols	-	2	327920	319570	357190	358870	279540	237650	0.726191	0.352018	0.512399	0.871979	-0.197634	insig
mws2213	C9H8O2	Cinnamic acid	Phenolic acids	Phenolic acids	140-10-3	2	11469	12463	14441	26631	15171	19491	1.13026	0.142086	0.287043	1.59729	0.675631	insig
mws1379	C9H12N2	Nornicotine	Alkaloids	Alkaloids	494-97-3	1	16211000	15396000	14757000	4010100	4251400	3682600	1.42274	0.000346323	0.0263458	0.257616	-1.95671	down
Lmgp000796	C8H7NO2	4-Hydroxymandelonitrile	Alkaloids	Alkaloids	13093-65-7	2	2897200	5879100	3344200	5925400	6883100	9889600	1.10593	0.0841636	0.207484	1.8727	0.905122	insig
pme1210	C5H11NO2S	L-Methionine	Amino acids and derivatives	Amino acids and derivatives	63-68-3	2	3073800	6363100	3977200	6424100	7302700	10779000	1.08709	0.0947185	0.222867	1.82687	0.869373	insig
mws0847	C6H7N5	1-Methyladenine	Nucleotides and derivatives	Nucleotides and derivatives	5142-22-3	2	216390	190200	176750	225010	259070	288250	1.18021	0.0534699	0.163287	1.32398	0.40488	insig
mws1499	C5H10O5	D-Arabinose	Others	Saccharides and Alcohols	10323-20-3	1	106250	55083	109120	197700	151510	109730	0.99857	0.120365	0.25885	1.69693	0.762928	insig
Zmgn000173	C5H10O5	D-Ribose	Others	Saccharides and Alcohols	50-69-1	1	135140	158350	164970	128980	149880	121160	0.880497	0.19324	0.346709	0.87253	-0.196724	insig
MWSmce682	C5H10O5	DL-Xylose	Others	Saccharides and Alcohols	25990-60-7	2	110010	60322	60675	161310	130820	141070	1.21	0.0354124	0.134816	1.87527	0.907097	insig
mws0921	C9H10O2	p-Coumaryl alcohol	Phenolic acids	Phenolic acids	3690-05-9	3	44311	56735	58125	70156	69158	73623	1.22723	0.0450158	0.155227	1.33779	0.419849	insig
pmf0420	C9H10O2	Benzyl acetate	Organic acids	Organic acids	140-11-4	3	716830	776330	739220	797500	909690	826940	1.1469	0.0763693	0.195206	1.13517	0.182908	insig
Lmxn006423	C7H5NOS	2(3H)-Benzothiazolone	Alkaloids	Alkaloids	934-34-9	1	34413	39569	33655	20255	18106	19662	1.39766	0.00706287	0.061955	0.539062	-0.891477	insig
pme1109	C5H5N5O	Guanine	Nucleotides and derivatives	Nucleotides and derivatives	73-40-5	1	61107	57246	39592	142230	110650	145460	1.34943	0.00658176	0.0592708	2.52202	1.33458	up
pme0183	C5H5N5O	Isoguanine	Nucleotides and derivatives	Nucleotides and derivatives	3373-53-3	2	46123	62629	30241	44188	46330	76282	0.470773	0.543248	0.691696	1.20006	0.263107	insig
pme0256	C5H4N4O2	Xanthine	Nucleotides and derivatives	Nucleotides and derivatives	69-89-6	1	44731	64189	34293	169890	186630	267330	1.36161	0.0259044	0.11312	4.3561	2.12304	up
mws0458	C8H8O3	Vanillin*	Phenolic acids	Phenolic acids	121-33-5	2	359750	333830	453320	559260	506940	614450	1.25009	0.0212521	0.103165	1.46538	0.55128	insig
Zmgn004894	C8H8O3	Methyl 4-hydroxybenzoate*	Organic acids	Organic acids	99-76-3	3	29173	43165	37834	59830	54628	66387	1.27407	0.0122021	0.0818932	1.64148	0.714996	insig
pme0513	C5H12O5	Xylitol	Others	Saccharides and Alcohols	87-99-0	3	49975	52184	41568	28744	30364	38854	1.22691	0.0276508	0.11618	0.681584	-0.553037	insig
mws0437	C5H12O5	D-Arabitol	Others	Saccharides and Alcohols	488-82-4	2	38800	26635	36346	12432	12692	14076	1.38096	0.0283557	0.117595	0.385141	-1.37654	down
Lmyp004084	C10H16O	Perillyl alcohol	Terpenoids	Monoterpenoids	57717-97-2	3	45088	30977	48010	24196	32802	27691	1.07875	0.113795	0.24846	0.682563	-0.550966	insig
mws0444	C7H7NO3	3-Aminosalicylic acid	Phenolic acids	Phenolic acids	570-23-0	1	103080	97427	109510	40882	46384	49662	1.40941	0.000305836	0.0263458	0.441679	-1.17893	down
mws4002	C8H11NO2	Dopamine	Alkaloids	Alkaloids	51-61-6	2	23577	20094	12762	15406	24965	23503	0.372513	0.599868	0.731197	1.13186	0.17869	insig
mws0180	C7H6O4	2,5-Dihydroxybenzoic acid; Gentisic Acid*	Phenolic acids	Phenolic acids	490-79-9	1	38557	41980	48460	17858	14332	20921	1.36838	0.003275	0.0503847	0.411723	-1.28025	down
mws0639	C7H6O4	2,3-Dihydroxybenzoic Acid*	Organic acids	Organic acids	303-38-8	1	65631	72107	97125	58772	57054	54717	1.11892	0.153308	0.300603	0.726138	-0.461684	insig
mws0183	C7H6O4	3,4-Dihydroxybenzoic acid (Protocatechuic acid)*	Phenolic acids	Phenolic acids	99-50-3	1	101650	88246	82624	69767	68859	50904	1.19644	0.0297882	0.119153	0.695472	-0.523936	insig
mws0254	C6H9N3O2	L-Histidine	Amino acids and derivatives	Amino acids and derivatives	71-00-1	1	336790	492020	414060	344760	445110	492580	0.141981	0.843148	0.901762	1.03185	0.0452272	insig
pme2165	C5H4N2O4	Orotic acid	Others	Vitamin	65-86-1	3	25866	20162	30221	20342	20334	9508.8	0.906778	0.137525	0.281237	0.65817	-0.603468	insig
mws1377	C10H8N2	2,3'-Bipyridine	Alkaloids	Pyridine alkaloids	581-50-0	1	32709	22880	27588	27069	21265	24711	0.627888	0.376168	0.540472	0.878187	-0.187399	insig
pmb0819	C10H8N2	3-Indoleacetonitrile	Alkaloids	Plumerane	771-51-7	2	36681	29547	24432	93564	132480	218540	1.34106	0.0842383	0.207484	4.90386	2.29392	up
mws1373	C10H10N2	β-Nicotyrine	Alkaloids	Alkaloids	487-19-4	1	30418	50776	78183	35078	28787	33364	0.858309	0.271994	0.431053	0.610057	-0.712985	insig
pmf0174	C10H22O	1-Decanol	Others	Saccharides and Alcohols	112-30-1	3	3475900	3262600	3375600	2752500	3074000	2986100	1.25942	0.0254165	0.112144	0.871318	-0.198728	insig
mws0987	C10H8O2	6-MethylCoumarin	Lignans and Coumarins	Coumarins	92-48-8	3	13407	11631	17134	16776	11077	9815.6	0.423675	0.608092	0.736189	0.893214	-0.162923	insig
Lmbn002072	C7H12O4	2-Propylsuccinic acid*	Organic acids	Organic acids	618-57-5	3	129810	157320	121280	70035	84224	95198	1.29067	0.0202532	0.0992803	0.6108	-0.711227	insig
Zmjn001813	C7H12O4	Pimelic acid*	Organic acids	Organic acids	111-16-0	3	142600	171940	150880	113900	119480	138320	1.16245	0.0539613	0.163472	0.798633	-0.324395	insig
Lmyp000875	C10H12N2	Dehydroanabasine	Alkaloids	Alkaloids	-	1	4619800	4709200	4471300	2510000	3598100	3141800	1.27503	0.0354567	0.134816	0.670268	-0.57719	insig
mws0005	C10H12N2	Tryptamine	Alkaloids	Plumerane	61-54-1	3	1841600	1967100	1935100	1505600	1861300	2023300	0.532585	0.52477	0.67538	0.938438	-0.0916667	insig
mws1371	C10H12N2	Anatabine	Alkaloids	Alkaloids	581-49-7	1	27185000	23881000	29446000	5194500	4699200	3613800	1.41163	0.00300287	0.0484333	0.16777	-2.57544	down
mws1417	C9H7NO2	Indole-3-carboxylic acid	Alkaloids	Plumerane	771-50-6	1	23162	34257	27625	28671	29417	29439	0.257205	0.821618	0.885364	1.0292	0.0415187	insig
NK10246260	C9H7NO2	2,4-Dihydroxyquinoline	Alkaloids	Quinoline alkaloids	86-95-3	2	98690	95564	83691	63046	100570	65294	0.813205	0.310767	0.468023	0.82358	-0.280019	insig
mws1346	C6H11NO4	DL-2-Aminoadipic acid	Alkaloids	Alkaloids	542-32-5	2	57458	83622	68444	44685	61469	73219	0.597582	0.421715	0.58653	0.856098	-0.224153	insig
pme3382	C6H11NO4	N-Acetyl-L-threonine	Amino acids and derivatives	Amino acids and derivatives	17093-74-2	2	36831	57098	37936	23320	27542	34279	1.09614	0.126398	0.267442	0.645668	-0.631136	insig
pmp001201	C7H15NO3	5-Aminocycloheptane-1,2,3-triol	Alkaloids	Alkaloids	-	2	10626	15156	17226	4701.9	3883	5041.2	1.36759	0.0340238	0.130861	0.316827	-1.65823	down
Hmqn002118	C9H6O3	7-Hydroxycoumarin	Lignans and Coumarins	Coumarins	93-35-6	2	417200	612180	483780	600500	516890	342790	0.168584	0.862308	0.915358	0.964987	-0.0514183	insig
MWS0559	C6H10O5	1,6-anhydro-β-D-glucose	Others	Saccharides and Alcohols	498-07-7	2	161290	104840	155570	255670	240980	222920	1.26591	0.0158868	0.0924982	1.70636	0.770918	insig
pme2914	C6H10O5	3-Hydroxy-3-methylpentane-1,5-dioic acid	Organic acids	Organic acids	503-49-1	2	961300	950250	935990	978320	952650	1014300	0.924139	0.202161	0.355291	1.03432	0.0486838	insig
pmf0440	C10H10O2	4-MethoxycinnaMaldehyde	Phenolic acids	Phenolic acids	1963-36-6	2	124850	148050	103370	134310	98465	128040	0.192492	0.777155	0.858735	0.958926	-0.060509	insig
mws1478	C10H14N2	Nicotine	Alkaloids	Alkaloids	54-11-5	1	22059000	20727000	19250000	5911300	5644000	5225600	1.42117	0.0017927	0.0344749	0.270503	-1.88629	down
pme1419	C6H13NO2S	L-Methionine methyl ester	Amino acids and derivatives	Amino acids and derivatives	10332-17-9	3	31697	43495	31573	26076	28787	27254	1.07718	0.168997	0.321899	0.769138	-0.378686	insig
mws1641	C6H4N4O2	Lumazine	Nucleotides and derivatives	Nucleotides and derivatives	487-21-8	2	117000	139820	151330	129140	153450	195560	0.65731	0.364027	0.525292	1.17151	0.228364	insig
Lmmn001643	C9H8O3	2-Hydroxycinnamic acid	Organic acids	Organic acids	583-17-5	1	208790	206540	336270	181370	173110	134290	1.05456	0.168532	0.321626	0.650306	-0.620809	insig
pme1439	C9H8O3	p-Coumaric acid	Phenolic acids	Phenolic acids	501-98-4	2	114960	103840	132210	61663	32682	63439	1.24685	0.00832254	0.0680511	0.449514	-1.15356	down
mws0159	C9H8O3	Phenylpyruvic acid	Organic acids	Organic acids	156-06-9	3	61705	95960	77418	77796	94088	119280	0.733161	0.29949	0.458637	1.23856	0.308662	insig
pmb0142	C9H8O3	Caffeic aldehyde	Phenolic acids	Phenolic acids	141632-15-7	2	35708	44170	35260	39288	30203	41094	0.245837	0.750313	0.840216	0.960456	-0.0582083	insig
pme2529	C6H12O5	1,5-Anhydro-D-glucitol	Others	Saccharides and Alcohols	154-58-5	3	27604	4718	66954	60402	67618	22528	0.597554	0.500043	0.660559	1.51646	0.600707	insig
pmf0534	C10H12O2	Hinokitiol	Terpenoids	Monoterpenoids	499-44-5	3	19167	22667	19403	17100	15926	22737	0.555615	0.499041	0.660108	0.91061	-0.135095	insig
pme3083	C8H7NO3	2-(Formylamino)benzoic acid	Phenolic acids	Phenolic acids	3342-77-6	1	60348	54696	66029	46882	45084	53663	1.16911	0.0504341	0.160365	0.804256	-0.314274	insig
pme2617	C5H11NO3S	L-Methionine Sulfoxide	Amino acids and derivatives	Amino acids and derivatives	3226-65-1	2	6526100	6136400	7029700	5171200	7059600	6724200	0.319053	0.727278	0.822713	0.962564	-0.0550458	insig
pme0021	C9H11NO2	L-Phenylalanine	Amino acids and derivatives	Amino acids and derivatives	63-91-2	1	35058000	39245000	36754000	34067000	38930000	46434000	0.455721	0.526205	0.67586	1.0754	0.104877	insig
pme0282	C8H6O4	Phthalic acid	Organic acids	Organic acids	88-99-3	1	94135	127460	93330	143520	141760	168850	1.20817	0.0339582	0.130861	1.44203	0.528097	insig
pme0281	C8H6O4	Terephthalic acid	Phenolic acids	Phenolic acids	100-21-0	1	1204700	1334300	1102100	1668000	1344200	1539200	1.14537	0.0648757	0.180712	1.25001	0.321936	insig
pmc0274	C6H6N4S	6-Methylmercaptopurine	Nucleotides and derivatives	Nucleotides and derivatives	50-66-8	2	30553000	34032000	31515000	29867000	32119000	41664000	0.419676	0.563757	0.705578	1.07856	0.109112	insig
mws0344	C5H10O6	D-Xylonic acid	Organic acids	Organic acids	526-91-0	1	722710	578140	742200	946480	725950	685780	0.696914	0.345906	0.509435	1.15426	0.206968	insig
Lmrn003000	C9H10O3	2-Hydroxy-3-phenylpropanoic acid	Organic acids	Organic acids	7326-19-4	1	15885	23529	23016	24723	32446	21614	0.789628	0.25463	0.417427	1.26194	0.335645	insig
Lmbn005172	C9H10O3	2,6-Dimethoxybenzaldehyde	Phenolic acids	Phenolic acids	3392-97-0	1	36627	37032	26977	36182	59882	55830	1.02446	0.130343	0.272784	1.50934	0.593918	insig
mws0467	C9H10O3	3-(4-Hydroxyphenyl)-propionic acid	Phenolic acids	Phenolic acids	501-97-3	1	35720	60582	54702	79496	88396	100460	1.22815	0.0168107	0.0939147	1.77712	0.82954	insig
MWS0274	C9H10O3	DL-3-Phenyllactic acid	Organic acids	Organic acids	828-01-3	2	39772	42587	55769	64124	88010	83023	1.25537	0.0265086	0.113771	1.70246	0.767618	insig
mws0851	C8H15NaO2	Sodium Valproate	Others	Others	1069-66-5	2	836240	788230	962970	589650	557190	644420	1.32292	0.0210414	0.102641	0.69229	-0.530551	insig
Lmdp003146	C10H14O2	Rhododendrol	Phenolic acids	Phenolic acids	501-96-2	3	251910	249860	219070	185420	233940	174570	1.01578	0.132746	0.274836	0.823942	-0.279386	insig
pmn001681	C10H14O2	1-(4-Methoxyphenyl)-1-propanol	Phenolic acids	Phenolic acids	5349-60-0	2	292500	227980	230250	369060	246540	294600	0.789351	0.283349	0.441798	1.21242	0.277889	insig
Zmjp000624	C8H9NO3	Pyridoxal	Others	Vitamin	66-72-8	3	91878	90187	88581	167740	199080	180860	1.40903	0.00896653	0.0680511	2.0236	1.01693	up
mws2125	C3H5O6P	Phosphoenolpyruvate	Organic acids	Organic acids	138-08-9	2	138790	154070	166690	244370	180490	223450	1.22274	0.062023	0.176301	1.41075	0.496462	insig
Zmsp001834	C8H8O4	2,6-Dimethoxy-1,4-benzoquinone	Quinones	Quinones	530-55-2	2	419770	485730	503600	426690	501140	500860	0.120901	0.863183	0.915358	1.0139	0.0199189	insig
pme1292	C8H8O4	Homogentisic acid	Phenolic acids	Phenolic acids	451-13-8	2	149860	193260	158060	93035	96394	90690	1.37509	0.0295174	0.118544	0.558919	-0.839289	insig
MWSmce501	C8H8O4	Protocatechuic Acid Methyl Ester	Phenolic acids	Phenolic acids	2150-43-8	2	18828	34667	30486	22182	8811.8	9753.8	1.05702	0.088243	0.215227	0.4852	-1.04335	down
pme3081	C8H12N2O2	4-(Aminomethyl)-5-(hydroxymethyl)-2-methylpyridin-3-ol	Others	Others	85-87-0	3	23459	29497	29400	29656	55085	16264	0.169459	0.641785	0.767677	1.22644	0.294481	insig
pme1383	C8H11NO3	Pyridoxine	Others	Vitamin	65-23-6	1	1265700	1781400	1095700	5347300	5118600	5366300	1.39482	0.00092047	0.0269799	3.82162	1.93418	up
pme0181	C7H11N3O2	3-Methyl-L-Histidine	Amino acids and derivatives	Amino acids and derivatives	368-16-1	2	123310	115560	106800	121080	136110	135370	1.05862	0.0840889	0.207484	1.13565	0.183518	insig
Zmzn000078	C3H7O6P	Dihydroxyacetone phosphate	Others	Saccharides and Alcohols	57-04-5	3	83176	109500	106510	86648	97465	87914	0.608408	0.39692	0.561526	0.909224	-0.137293	insig
pme3186	C3H7O6P	DL-Glyceraldehyde-3-phosphate	Organic acids	Organic acids	591-59-3	2	438280	365020	471070	285320	266960	260280	1.33861	0.0331821	0.128613	0.637617	-0.649238	insig
ML10176345	C7H8O5	3-Dehydroshikimic acid	Organic acids	Organic acids	2922-42-1	3	25511	36411	31032	20293	17130	29184	0.966771	0.141833	0.287043	0.716559	-0.480843	insig
Lmbn003524	C9H16O3	9-Oxononanoic acid	Organic acids	Organic acids	2553-17-5	3	11410	9151.9	12463	18326	10692	13945	0.818197	0.271727	0.431053	1.30093	0.379541	insig
pme0253	C8H15NO3	N-Acetyl-L-leucine	Amino acids and derivatives	Amino acids and derivatives	1188-21-2	2	15474	18862	11135	8353.2	8358	15185	0.853162	0.229194	0.389124	0.701462	-0.511562	insig
pme2550	C6H6O6	Cis-Aconitic acid	Organic acids	Organic acids	585-84-2	3	18155	6023.9	6723.8	7748.3	2750.9	10432	0.49234	0.513497	0.670362	0.677326	-0.562078	insig
pme3009	C6H6O6	Trans-Citridic acid	Organic acids	Organic acids	4023-65-8	3	2543900	2753000	3061300	2706100	2946100	3369400	0.582372	0.421278	0.58653	1.07937	0.110191	insig
MA10039492	C6H6O6	Dehydroascorbic acid	Others	Vitamin	490-83-5	2	351200	552890	403660	416010	470460	263820	0.427701	0.576559	0.716972	0.879595	-0.185089	insig
mws0154	C7H10O5	Shikimic acid	Organic acids	Organic acids	138-59-0	3	27632	27241	24074	25172	26850	12684	0.648832	0.400681	0.564205	0.819613	-0.286985	insig
Lmgn002555	C8H14O4	2-Propylglutaric acid	Organic acids	Organic acids	32806-62-5	3	488800	537520	600870	410800	634800	612650	0.00519162	0.903743	0.936347	1.01909	0.0272788	insig
mws0242	C8H14O4	Suberic Acid	Organic acids	Organic acids	505-48-6	1	111720	99524	94330	104860	105570	130020	0.73845	0.310496	0.468023	1.11413	0.155921	insig
mws0260	C6H14N4O2	L-Arginine	Amino acids and derivatives	Amino acids and derivatives	74-79-3	1	2168300	2928900	2381800	2592400	2413700	3247400	0.52011	0.490314	0.650283	1.10356	0.142161	insig
mws1105	C11H14N2	Gramine	Alkaloids	Alkaloids	87-52-5	2	9	9	9	45955	68571	123790	1.42262	0.0752632	0.194415	8826.52	13.1076	up
pme1651	C10H9NO2	Indole 3-acetic acid (IAA)	Alkaloids	Plumerane	87-51-4	2	1375800	1430200	1486600	653240	724370	638160	1.41709	6.73404e-05	0.0220782	0.469592	-1.09052	down
pmp001194	C7H13NO4	Calystegine B2	Alkaloids	Alkaloids	127414-85-1	3	117920	47474	80982	18824	32649	18831	1.26635	0.0954866	0.223622	0.285352	-1.80918	down
pmp001195	C7H13NO4	Calystegine B1	Alkaloids	Alkaloids	127414-86-2	2	111370	121810	123790	111790	120430	204480	0.556445	0.46407	0.627222	1.22335	0.29084	insig
pme0008	C6H13N3O3	L-Citrulline	Amino acids and derivatives	Amino acids and derivatives	372-75-8	3	473310	571030	525350	195210	222580	270140	1.38133	0.00153457	0.0340891	0.438259	-1.19015	down
mws4175	C6H8O6	D-Glucurono-6,3-lactone	Others	Saccharides and Alcohols	32449-92-6	2	8943.2	33983	6959.2	369570	287080	229280	1.35576	0.017173	0.0954054	17.7593	4.1505	up
MWSmce690	C6H8O6	Erythorbic Acid; Isoascorbic Acid	Others	Vitamin	89-65-6	2	12046	385040	17303	2248800	1303100	2230200	1.22877	0.0182183	0.0966102	13.9533	3.80254	up
Hmfn000531	C6H8O6	L-Ascorbic acid (Vitamin C)	Others	Vitamin	50-81-7	1	9433.4	272350	13327	1896300	1377900	1896500	1.25449	0.00375911	0.0522099	17.5212	4.13103	up
pme3140	C10H8O3	6-Hydroxy-4-methylcoumarin	Lignans and Coumarins	Coumarins	2373-31-1	2	247980	239070	303700	106520	97888	87130	1.39945	0.0101303	0.0724319	0.368685	-1.43954	down
Lmbn001754	C7H12O5	3-Isopropylmalic Acid*	Organic acids	Organic acids	921-28-8	1	904070	704910	975380	286850	329690	283980	1.39695	0.0175498	0.0964276	0.34845	-1.52098	down
Zmgn001448	C7H12O5	2-Propylmalic Acid*	Organic acids	Organic acids	-	1	922490	879890	1143400	368670	335380	371020	1.40374	0.0152716	0.0909026	0.364953	-1.45422	down
pmb3101	C7H12O5	2-Isopropylmalic Acid	Organic acids	Organic acids	49601-06-1	1	775790	658470	886930	280000	248250	255000	1.40372	0.0146267	0.0899273	0.337435	-1.56732	down
Lmyp001840	C10H12N2O	6-Hydroxy-N-methylmyosmine	Alkaloids	Alkaloids	68104-57-4	1	331900	319230	394170	260830	243090	236720	1.31329	0.038438	0.141316	0.708543	-0.497073	insig
pmf0323	C10H12N2O	Cotinine; (S)-1-Methyl-5-(3-pyridinyl)-2-pyrrolidinone	Alkaloids	Alkaloids	486-56-6	1	14900	14994	28059	15021	10124	13259	0.873453	0.271409	0.431053	0.662675	-0.593627	insig
mws1013	C9H6O4	Esculetin	Lignans and Coumarins	Coumarins	305-01-1	1	78847	55737	55064	96979	91648	87397	1.20899	0.0534529	0.163287	1.45545	0.54147	insig
pme1021	C6H10O6	D-Glucono-1,5-lactone	Others	Saccharides and Alcohols	90-80-2	3	53623	51139	45460	74732	78156	100190	1.32085	0.0405551	0.145359	1.68469	0.752486	insig
mws0009	C10H10O3	Coniferaldehyde	Phenolic acids	Phenolic acids	20649-42-7	1	35934	44523	59123	127260	127830	140910	1.37476	0.000944298	0.0269799	2.83708	1.50441	up
mws1200	C10H10O3	Trans-4-Hydroxycinnamic Acid Methyl Ester	Phenolic acids	Phenolic acids	19367-38-5	2	27367	22621	29468	30236	20978	24902	0.241338	0.75829	0.84653	0.957964	-0.0619564	insig
mws1195	C10H10O3	p-Coumaric acid methyl ester*	Phenolic acids	Phenolic acids	3943-97-3	2	32382	30389	31323	44878	29589	44573	0.889301	0.240107	0.402189	1.26512	0.339272	insig
pmb2795	C10H10O3	4-Methoxycinnamic acid*	Phenolic acids	Phenolic acids	830-09-1	2	14500	13845	19492	19998	13880	17200	0.320422	0.689223	0.805167	1.06775	0.0945751	insig
pmb0786	C6H13NO5	D-Glucosamine	Others	Saccharides and Alcohols	3416-24-8	2	593800	773460	603030	734240	595690	637140	0.0238495	0.988803	0.993772	0.998366	-0.00235969	insig
mws2212	C9H8O4	Caffeic acid	Phenolic acids	Phenolic acids	331-39-5	1	2719700	3084400	3308100	2187900	2212000	2105500	1.34279	0.0330503	0.1286	0.713922	-0.486162	insig
MWS3047	C5H12N2O3S	L-Methionine Sulfoximine	Amino acids and derivatives	Amino acids and derivatives	15985-39-4	2	4003.8	4438	5920.2	5270.7	1685.1	3238.5	0.733885	0.323771	0.48252	0.709811	-0.494494	insig
mws4170	C6H12O6	D-Glucose*	Others	Saccharides and Alcohols	14431-43-7	1	5317500	4450300	4942700	9389200	7235900	6945400	1.29947	0.0505151	0.160365	1.60229	0.680136	insig
mws1164	C6H12O6	D-Fructose*	Others	Saccharides and Alcohols	7660-25-5	1	5099700	4195700	3687900	9418300	8412100	7411400	1.34717	0.00616963	0.0583412	1.94417	0.959158	insig
pmf0139	C6H12O6	D-Galactose*	Others	Saccharides and Alcohols	59-23-4	3	4728100	3631200	4593400	8138200	7257900	6092300	1.29394	0.0221721	0.105081	1.65899	0.730305	insig
pmf0138	C6H12O6	D-Mannose*	Others	Saccharides and Alcohols	3458-28-4	3	114980	137000	153170	253080	201270	194310	1.28178	0.0284047	0.117595	1.60104	0.679006	insig
Hmln000297	C6H12O6	Inositol	Others	Saccharides and Alcohols	87-89-8	2	4772300	3529800	4573700	8589500	7658200	7372900	1.35137	0.00256388	0.0427314	1.8345	0.875384	insig
Lmbn004847	C10H12O3	4-Methoxyphenylpropionic acid	Phenolic acids	Phenolic acids	-	2	455140	474100	623910	396120	388500	454300	0.999625	0.179165	0.331787	0.797682	-0.326114	insig
MWS2070	C10H12O3	Propyl 4-hydroxybenzoate	Phenolic acids	Phenolic acids	94-13-3	2	8263.9	5849.7	5871.4	7682.5	20357	16562	1.06871	0.155406	0.302346	2.23175	1.15817	up
mws0093	C10H12O3	Coniferyl alcohol	Phenolic acids	Phenolic acids	458-35-5	2	1991100	3153400	2934600	1670500	1588300	1821400	1.18536	0.102306	0.233043	0.628808	-0.669309	insig
Cmyp007180	C11H16O2	Dihydroactinidiolide	Others	Others	17092-92-1	1	162610	200280	192680	162330	159280	202220	0.414818	0.58905	0.72547	0.942869	-0.08487	insig
mws0250	C9H11NO3	L-Tyrosine	Amino acids and derivatives	Amino acids and derivatives	60-18-4	1	5359900	7483900	5776100	22254000	23955000	34592000	1.38808	0.0300664	0.119786	4.3395	2.11753	up
mws0117	C9H10O4	Homovanillic acid; 4-Hydroxy-3-methoxyphenylacetic acid	Phenolic acids	Phenolic acids	306-08-1	3	38198	35425	31996	19905	27398	36196	0.847956	0.253898	0.417427	0.790568	-0.339039	insig
mws1350	C9H10O4	Syringaldehyde; 4-Hydroxy-3,5-Dimethoxybenzaldehyde	Phenolic acids	Phenolic acids	134-96-3	2	9	16038	9575.2	41402	28597	40482	0.837412	0.0107915	0.0744239	4.31192	2.10833	insig
Hmtn001288	C9H10O4	Methyl 2,4-dihydroxyphenylacetate	Phenolic acids	Phenolic acids	67828-42-6	1	5633.5	22475	11390	14843	12352	11566	0.227159	0.965237	0.975973	0.981328	-0.0271921	insig
mws0214	C6H14O6	D-Sorbitol	Others	Saccharides and Alcohols	50-70-4	1	28163	16188	31538	47264	39019	28229	0.92228	0.150935	0.298085	1.50894	0.593536	insig
pme2596	C8H9NO4	4-Pyridoxic acid	Others	Vitamin	82-82-6	2	7746	3941.3	7775	9544.7	7071.5	8763.9	0.762547	0.266577	0.428628	1.30406	0.383016	insig
pmb1754	C5H15NO4P+	O-Phosphocholine	Alkaloids	Alkaloids	107-73-3	2	741900	718850	539450	852370	912780	936560	1.17543	0.0525243	0.163287	1.35072	0.433729	insig
MWS1816	C11H20O2	10-Undecenoic acid	Lipids	Free fatty acids	112-38-9	2	12938	14756	12911	10842	13298	16432	0.0837416	0.995387	0.997381	0.999187	-0.00117297	insig
Zmgn000447	C3H7O7P	3-Phospho-D-glyceric acid	Others	Saccharides and Alcohols	820-11-1	2	138670	139380	165470	240560	211640	198600	1.3187	0.0132667	0.0840968	1.46735	0.553215	insig
mws0752	C11H22O2	Undecylic Acid	Lipids	Free fatty acids	112-37-8	1	548830	542890	498190	486070	426570	467940	1.16421	0.0431184	0.150763	0.868338	-0.203671	insig
Hmmp001310	C11H9NO2	3-Indoleacrylic acid	Alkaloids	Alkaloids	1204-06-4	1	6100100	9040200	5395800	23369000	33119000	46729000	1.35667	0.0520073	0.163032	5.02612	2.32945	up
pmn001492	C11H8O3	Ayapin	Lignans and Coumarins	Coumarins	494-56-4	2	94363	98795	109840	108960	117180	109620	1.02052	0.126293	0.267442	1.10813	0.148122	insig
pme2006	C9H16O4	Diethyl glutarate	Organic acids	Organic acids	818-38-2	2	7547.7	16474	16652	4402.6	4319.7	4741.1	1.27158	0.0942269	0.222759	0.33101	-1.59505	down
mws0237	C9H16O4	Azelaic acid	Organic acids	Organic acids	123-99-9	1	1391900	1523000	1492900	1362800	1568700	1539900	0.166627	0.795709	0.870579	1.01443	0.0206678	insig
pme0122	C8H16N2O3	N6-Acetyl-L-lysine	Amino acids and derivatives	Amino acids and derivatives	692-04-6	2	33333	52537	37452	72447	74224	116500	1.24964	0.0677492	0.184603	2.13402	1.09357	up
mws0736	C8H16N2O3	N-Glycyl-L-leucine*	Amino acids and derivatives	Amino acids and derivatives	869-19-2	2	629850	744050	747120	319150	374820	374800	1.39268	0.00443102	0.0529892	0.503894	-0.988807	insig
mws5041	C8H16N2O3	L-Glycyl-L-isoleucine*	Amino acids and derivatives	Amino acids and derivatives	19461-38-2	2	503350	566150	575810	290120	314820	302030	1.40834	0.00486387	0.054043	0.551246	-0.859233	insig
Zmjp000182	C7H16N4O2	N-Monomethyl-L-arginine	Amino acids and derivatives	Amino acids and derivatives	17035-90-4	2	256430	362480	278270	356150	307160	412730	0.812427	0.251127	0.414401	1.19936	0.262262	insig
pme3388	C7H16N4O2	Homoarginine	Amino acids and derivatives	Amino acids and derivatives	156-86-5	2	25053	31266	31419	26730	54792	56386	0.87311	0.220961	0.380967	1.57182	0.652432	insig
pmf0348	C10H20O3	2,6-Dimethyl-7-octene-2,3,6-triol	Others	Saccharides and Alcohols	73815-21-1	3	171810	158010	178190	188470	187080	148300	0.215317	0.740757	0.833695	1.03118	0.0442969	insig
Zmtn001624	C10H7NO3	N-Acetylisatin	Alkaloids	Plumerane	574-17-4	2	47372	45193	47176	32535	23743	22680	1.32228	0.0189433	0.0970023	0.565031	-0.823598	insig
pme0075	C7H11NO5	N-Acetyl-L-glutamic acid	Amino acids and derivatives	Amino acids and derivatives	1188-37-0	2	80297	72823	84961	22787	58218	48427	1.09624	0.0633256	0.177811	0.543647	-0.879258	insig
pme2244	C11H11NO2	3-Indolepropionic acid	Alkaloids	Plumerane	830-96-6	2	4070.6	6108.6	7870.5	17508	27179	35542	1.33118	0.0523433	0.163287	4.44489	2.15215	up
mws0193	C7H15N3O3	L-Homocitrulline	Amino acids and derivatives	Amino acids and derivatives	1190-49-4	1	23648	27035	16643	20638	21714	28123	0.223267	0.799508	0.873779	1.04677	0.0659478	insig
pme0278	C7H14N2O4	2,6-Diaminooimelic acid	Amino acids and derivatives	Amino acids and derivatives	583-93-7	2	66442	111250	16065	18734	15526	24622	0.884516	0.24287	0.406137	0.303896	-1.71835	insig
mws1611	C12H14O2	Z-Ligustilide	Others	Others	4431-01-0	1	107710	94557	117700	59790	62194	75171	1.32884	0.00988417	0.0722659	0.616173	-0.698593	insig
ML10198935	C11H14N2O	3-(2-(Methylamino)ethyl)-1H-indol-5-ol	Alkaloids	Plumerane	1134-01-6	2	4398.5	4574.5	7533.9	2961.3	3486.4	4378.9	0.996305	0.195255	0.348048	0.655883	-0.608489	insig
Zmyn000453	C6H8O7	Isocitric Acid	Organic acids	Organic acids	320-77-4	2	5282100	5408700	5873300	6372300	5508800	5450100	0.504344	0.511546	0.668688	1.04631	0.0653117	insig
mws0281	C6H8O7	Citric Acid	Organic acids	Organic acids	77-92-9	1	10830000	12014000	12221000	14226000	13588000	12149000	1.05197	0.103278	0.234153	1.13968	0.188633	insig
Hmjp002337	C10H8O4	Isoscopoletin (6-Hydroxy-7-Methoxycoumarin)	Lignans and Coumarins	Coumarins	776-86-3	2	5098900	4893000	5979900	4063000	3951800	4507500	1.21773	0.0550683	0.165164	0.784026	-0.351027	insig
Cmpp003619	C10H8O4	6,7-Dihydroxy-4-methylcoumarin	Lignans and Coumarins	Coumarins	529-84-0	2	1911400	2948900	2119500	7714700	6679400	6100200	1.37823	0.00236026	0.0400836	2.93623	1.55397	up
MWSCX014	C10H8O4	Scopoletin (7-Hydroxy-5-methoxycoumarin)	Lignans and Coumarins	Coumarins	92-61-5	1	9798.5	13551	2927.8	11203	7597.5	13966	0.498575	0.58882	0.72547	1.24695	0.318405	insig
mws0277	C7H12O6	Quinic Acid	Organic acids	Organic acids	77-95-2	1	583280	650190	927460	556990	546950	372550	0.995635	0.151342	0.298085	0.683266	-0.549481	insig
MWSslk144	C11H12O3	p-Coumaric acid ethyl ester	Phenolic acids	Phenolic acids	7362-39-2	2	15759	12335	18975	13808	19246	21263	0.514311	0.458034	0.621485	1.15399	0.206627	insig
YC512116	C10H12N2O2	3'-Hydroxycotinine	Alkaloids	Alkaloids	205246-48-6	1	12351	24421	21469	7820.1	6639.6	8174.4	1.28252	0.0799863	0.200409	0.388628	-1.36354	down
Cmyp009787	C13H20O	Damascenone	Others	Others	23726-91-2	2	57687	66624	66398	50217	44229	61142	1.00305	0.127789	0.269388	0.81584	-0.293642	insig
pme2743	C10H11NO3	N-Phenylacetylglycine	Amino acids and derivatives	Amino acids and derivatives	500-98-1	2	29091	23276	34639	20703	26956	8839.2	0.841836	0.192788	0.346709	0.64936	-0.62291	insig
mws1189	C6H10O7	D-Galacturonic acid*	Organic acids	Organic acids	685-73-4	2	142620	119990	121290	311510	249530	316150	1.39166	0.0102129	0.0724319	2.28494	1.19216	up
pme3705	C6H10O7	D-Glucoronic acid*	Others	Saccharides and Alcohols	6556-12-3	1	108870	116150	106640	328390	336830	182020	1.30136	0.0754329	0.194415	2.55454	1.35307	up
Xmgn006542	C10H10O4	Dimethyl Phthalate	Phenolic acids	Phenolic acids	131-11-3	3	1274000	1234400	1641400	786250	703490	635980	1.35207	0.0253781	0.112144	0.512246	-0.96509	insig
mws0014	C10H10O4	Ferulic acid*	Phenolic acids	Phenolic acids	537-98-4	1	62470	50836	67025	40510	31773	22296	1.23152	0.0162803	0.0930305	0.524474	-0.931056	insig
pme0422	C10H10O4	Isoferulic Acid*	Phenolic acids	Phenolic acids	537-73-5	1	43678	29454	39522	19830	24312	31566	1.07008	0.0889383	0.21587	0.67204	-0.573381	insig
mws2104	C7H14O6	D-Pinitol	Others	Saccharides and Alcohols	10284-63-6	2	10502	16970	14632	15537	8026.9	9870.1	0.642946	0.383812	0.549873	0.794081	-0.332641	insig
Lmyp008093	C13H22O	Solanone	Others	Others	1937-54-8	2	72899	43385	39843	20508	24093	21138	1.29381	0.101068	0.232543	0.421061	-1.2479	down
pme0534	C6H12O7	Gluconic acid	Others	Saccharides and Alcohols	526-95-4	1	490960	369980	442060	181660	211530	204780	1.38755	0.0167049	0.0938475	0.458918	-1.12369	down
pmf0319	C10H12O4	Acetosyringone	Phenolic acids	Phenolic acids	2478-38-8	3	52300	56980	61907	23295	12352	18106	1.3527	0.000801845	0.0269799	0.314002	-1.67116	down
Lmlp002205	C11H16O3	Isololiolide	Terpenoids	Terpene	38274-00-9	1	13819	22720	13948	12416	13994	14760	0.660291	0.403352	0.565841	0.815457	-0.294319	insig
pmb2497	C9H10O5	4-Hydroxy-3-methoxymandelate	Phenolic acids	Phenolic acids	55-10-7	3	95464	129900	149850	287360	262570	314820	1.35353	0.00175402	0.0343926	2.30468	1.20457	up
mws0923	C9H10ClNO2	L-2-chlorophenylalanine	Amino acids and derivatives	Amino acids and derivatives	103616-89-3	3	22120000	22953000	21554000	21941000	21436000	23571000	0.0906471	0.896252	0.935088	1.00482	0.00693402	insig
Zmzn000079	C4H9O7P	D-Erythrose-4-phosphate	Others	Saccharides and Alcohols	585-18-2	2	69761	83838	98211	108690	100570	89495	0.883456	0.199432	0.352353	1.18643	0.246627	insig
pmb2640	C12H24O2	Dodecanoic acid (Lauric acid)	Lipids	Free fatty acids	143-07-7	1	167240	200020	166880	135210	146300	140950	1.25015	0.0672045	0.184122	0.790916	-0.338403	insig
MWSslk113	C12H10O3	6-Methoxy-2-naphthoic acid	Organic acids	Organic acids	2471-70-7	2	72538	83258	97721	97846	131590	128860	1.13739	0.0637394	0.178043	1.4133	0.499069	insig
pmb0130	C12H14N2O	Acetryptine	Alkaloids	Phenolamine	3551-18-6	2	7690.3	16783	7316.6	7638.1	6734	12862	0.249613	0.701755	0.808182	0.85669	-0.223154	insig
NK10251888	C8H18N4O2	NG,NG-Dimethyl-L-arginine	Amino acids and derivatives	Amino acids and derivatives	30315-93-6	2	87738	111660	116760	104310	138910	123280	0.736032	0.28009	0.438326	1.15923	0.213167	insig
mws0018	C10H26N4	Spermine	Alkaloids	Phenolamine	71-44-3	1	17573000	20911000	23473000	22021000	28555000	22654000	0.820263	0.237777	0.398954	1.18195	0.241168	insig
Zmbp002538	C11H12N2O2	1-Methoxy-indole-3-acetamide	Alkaloids	Alkaloids	-	1	559310	898000	589880	2157300	3366400	5117400	1.33808	0.0771821	0.195894	5.19791	2.37793	up
mws0282	C11H12N2O2	L-Tryptophan	Amino acids and derivatives	Amino acids and derivatives	73-22-3	1	2786600	4730700	2789600	10532000	15750000	23950000	1.3306	0.0726477	0.189575	4.87363	2.285	up
Cmqp003383	C11H11NO3	Gentianamine	Alkaloids	Pyridine alkaloids	22952-54-1	2	7992.2	6437.9	13318	13124	8912.2	11722	0.619455	0.464657	0.627222	1.2166	0.282849	insig
pmb0818	C11H11NO3	Methoxyindoleacetic acid	Alkaloids	Plumerane	3471-31-6	2	550480	896780	523830	2253200	3387400	5083900	1.34374	0.0681911	0.184808	5.4409	2.44384	up
pme1261	C9H19NO4	D-Panthenol	Others	Saccharides and Alcohols	81-13-0	3	130780	123540	127330	91536	74414	173960	0.48064	0.69536	0.80762	0.890633	-0.167097	insig
mws1076	C11H10O4	Scoparone	Lignans and Coumarins	Coumarins	120-08-1	2	13038	12476	7902	37301	30038	32593	1.36349	0.00154004	0.0340891	2.99054	1.58041	up
Lmbn013410	C14H22O	2,4-Di-Tert-Butylphenol*	Phenolic acids	Phenolic acids	96-76-4	1	205740	162960	161170	163800	138070	124480	0.9845	0.140577	0.285147	0.804631	-0.3136	insig
Lmln010063	C14H22O	2,6-Di-tert-butylphenol*	Phenolic acids	Phenolic acids	128-39-2	1	155120	170120	149190	152020	122260	150550	0.810449	0.235959	0.39657	0.895453	-0.15931	insig
Zmgn002106	C11H13NO3	N-Acetyl-L-phenylalanine	Amino acids and derivatives	Amino acids and derivatives	2018-61-3	1	89513	105560	88305	178370	129310	155600	1.30617	0.0376683	0.139512	1.63485	0.709157	insig
mws1014	C10H8O5	Fraxetin (7,8-Dihydroxy-6-methoxycoumarin)	Lignans and Coumarins	Coumarins	574-84-5	2	22655	17438	59471	13709	12406	26350	0.753957	0.358766	0.519951	0.526947	-0.924269	insig
pme3443	C11H12O4	Sinapinaldehyde	Phenolic acids	Phenolic acids	4206-58-0	1	180670	187780	276770	2641700	2173100	3513500	1.41073	0.0221554	0.105081	12.9077	3.69016	up
MWSmce644	C11H12O4	4-Acetoxy-3-Ethoxybenzaldehyde	Others	Others	72207-94-4	2	6061	9039	4439	4932	7319.5	4527	0.368794	0.601775	0.731197	0.858718	-0.219743	insig
Hmcn000192	C7H14O7	Sedoheptulose	Others	Saccharides and Alcohols	3019-74-7	2	75351	61401	106980	81736	71322	61684	0.394677	0.561747	0.704827	0.881058	-0.182691	insig
Lmbn004790	C11H14O4	Methyl 3-(3-hydroxy-4-methoxyphenyl)propanoate	Phenolic acids	Phenolic acids	129150-61-4	1	733500	1011400	828810	2293700	2232700	2239400	1.40087	0.00221925	0.0399979	2.62881	1.39441	up
mws0853	C11H14O4	Sinapyl alcohol	Phenolic acids	Phenolic acids	537-33-7	1	767570	1234100	809050	2541200	2685200	2569800	1.36929	0.00483041	0.054043	2.77374	1.47183	up
pme1654	C12H18O3	Jasmonic acid	Organic acids	Organic acids	77026-92-7	2	23614	9	16181	74880	84786	85666	0.875842	0.00338515	0.0508543	6.1635	2.62375	insig
Hmcp001824	C12H8N2O2	Ailanindole	Alkaloids	Alkaloids	159903-51-2	3	6717.2	6317.8	2925.5	4444.5	4408.8	2248.5	0.632025	0.32593	0.484295	0.69558	-0.523712	insig
Zmgn003633	C12H20O3	12-Oxo-10E-Dodecenoic Acid	Lipids	Free fatty acids	65410-38-0	3	8785.7	16503	15522	13110	12563	10408	0.292329	0.590532	0.72547	0.884106	-0.177708	insig
pmb2507	C5H11O7P	2-Deoxyribose-1-phosphate	Nucleotides and derivatives	Nucleotides and derivatives	17210-42-3	2	694760	724880	544230	600100	687860	771420	0.292774	0.691913	0.806872	1.04863	0.0685106	insig
mws0863	C5H11O7P	2-Deoxyribose-5'-phosphate	Nucleotides and derivatives	Nucleotides and derivatives	102916-66-5	3	12633	20749	12549	19998	16796	17941	0.719094	0.396999	0.561526	1.19168	0.252995	insig
mws0751	C13H26O2	Tridecanoic Acid	Lipids	Free fatty acids	638-53-9	1	1224.1	1511.5	1172.4	1533.8	950.79	1593.7	0.100007	0.821488	0.885364	1.04357	0.0615339	insig
pme0170	C8H16N4O3	N-Acetyl-L-Arginine	Amino acids and derivatives	Amino acids and derivatives	155-84-0	2	8516.9	16460	10383	19299	25739	28531	1.21966	0.0255268	0.112144	2.08058	1.05698	up
MWS1900	C11H20O4	Undecanedioic acid	Lipids	Free fatty acids	1852-04-6	2	28087	33863	32430	31217	34605	40102	0.742151	0.29352	0.451413	1.12231	0.166476	insig
Smjp001258	C12H14N2O2	Abrine	Alkaloids	Alkaloids	526-31-8	3	9	9	9	15661	21791	46587	1.4208	0.097576	0.22745	3112.56	11.6039	up
mws0677	C12H14N2O2	N-Acetyl-5-hydroxytryptamine	Alkaloids	Alkaloids	1210-83-9	2	228730	219330	252290	186670	154620	155050	1.30307	0.00940186	0.0704385	0.708703	-0.496747	insig
pmb0426	C13H18N2O	N,N-Dimethyl-5-methoxytryptamine	Alkaloids	Alkaloids	1019-45-0	2	218570	252990	271190	125750	149220	116100	1.36591	0.00524423	0.0552042	0.526516	-0.92545	insig
MWSmce257	C9H17NO5	D-Pantothenic Acid	Others	Vitamin	79-83-4	1	2945400	3446600	3026500	2836400	2890500	2987300	0.852877	0.266606	0.428628	0.925222	-0.112129	insig
MWS2073	C8H6Cl2O3	2,4-Dichlorophenoxyacetic Acid	Organic acids	Organic acids	94-75-7	2	27795	27952	22656	20132	19125	19840	1.27131	0.062058	0.176301	0.753759	-0.407824	insig
mws4174	C8H15NO6	N-Acetyl-D-mannosamine	Others	Saccharides and Alcohols	7772-94-3	2	10040	5603	4988.8	8561.6	9441.2	4482	0.186687	0.79338	0.868981	1.08981	0.12408	insig
pme2755	C8H15NO6	N-Acetyl-D-glucosamine	Others	Saccharides and Alcohols	7512-17-6	2	437940	410800	464710	424480	548190	460580	0.621883	0.398002	0.56215	1.09121	0.125929	insig
mws2608	C8H15NO6	N-Acetyl-D-galactosamine	Others	Saccharides and Alcohols	1811-31-0	2	62746	85114	74010	25586	37869	31502	1.35567	0.00953042	0.0705957	0.427985	-1.22437	down
mws1639	C11H10O5	Isofraxidin*	Lignans and Coumarins	Coumarins	486-21-5	1	42847	27243	29954	42395	32162	51388	0.734941	0.306483	0.464485	1.2589	0.332159	insig
pmp000284	C11H10O5	Fraxidin (8-Hydroxy-6,7-dimethoxycoumarin)*	Lignans and Coumarins	Coumarins	525-21-3	1	19827	16653	15790	23581	8880.3	28140	0.0902826	0.682731	0.800388	1.15939	0.213366	insig
mws5042	C11H14N2O3	L-Glycyl-L-phenylalanine	Amino acids and derivatives	Amino acids and derivatives	721-66-4	1	735550	835150	778470	462750	562290	557070	1.34277	0.00430011	0.0526549	0.673476	-0.570301	insig
Hmcp003852	C15H26O	Elemol	Terpenoids	Sesquiterpenoids	639-99-6	2	33434000	33302000	34395000	32871000	32222000	32324000	1.19617	0.0482879	0.159021	0.963275	-0.0539798	insig
mws0520	C11H13NO4	N-Acetyl-L-tyrosine	Amino acids and derivatives	Amino acids and derivatives	537-55-3	2	33571	40013	39831	37152	40352	29001	0.410774	0.599984	0.731197	0.939073	-0.0906903	insig
Zmln002252	C10H8O6	Sideretin (5,7,8-Trihydroxy-6-methoxycoumarin)	Lignans and Coumarins	Coumarins	-	2	12324	19412	19240	8183.2	22983	22838	0.0572322	0.865072	0.91639	1.0594	0.0832534	insig
Lmmp003517	C13H20O3	Solatuberenol A	Others	Others	-	3	5119.8	9489	9609.8	9678.5	5318.2	6874.2	0.226328	0.709346	0.810283	0.903062	-0.147103	insig
Lmlp000240	C13H24N2O	Cuscohygrine	Alkaloids	Alkaloids	454-14-8	3	611700	538190	594250	351950	384470	319160	1.38039	0.00155358	0.0340891	0.605215	-0.72448	insig
Lmyp011718	C15H14O2	Deoxylapachol	Quinones	Quinones	3568-90-9	2	5909.8	5021.5	5255.4	3052.7	3547.2	3604.5	1.36575	0.0053028	0.0552042	0.630419	-0.665618	insig
pmb2643	C14H26O2	Myristoleic acid	Lipids	Free fatty acids	544-64-9	2	4818	5479.4	4569.8	6177.9	6038	4030.2	0.343863	0.587043	0.72547	1.09275	0.12796	insig
pme1194	C9H13N3O4	2'-Deoxycytidine	Nucleotides and derivatives	Nucleotides and derivatives	951-77-9	3	31811	42625	44602	40913	54485	50286	0.853984	0.190907	0.345221	1.22384	0.29142	insig
mws0119	C14H28O2	Myristic Acid	Lipids	Free fatty acids	544-63-8	1	5009400	5217600	3581000	4388500	3905100	3879200	0.587344	0.403445	0.565841	0.881576	-0.181843	insig
pma6455	C5H11O8P	Ribulose-5-phosphate	Others	Saccharides and Alcohols	4300-28-1	3	203510	211300	173770	229160	168930	186630	0.0617565	0.955035	0.970564	0.993442	-0.00949258	insig
Lmhp001670	C11H22N2O3	L-Valyl-L-Leucine	Amino acids and derivatives	Amino acids and derivatives	3989-97-7	2	179060	198300	202710	154130	182650	134470	1.06295	0.104672	0.234691	0.812402	-0.299734	insig
Hmcp004865	C15H20O2	Costunolide	Terpenoids	Sesquiterpenoids	553-21-9	3	35781	25705	31443	12306	18573	17013	1.29573	0.0173915	0.0960854	0.515361	-0.956344	insig
pmb0490	C13H18N2O2	p-Coumaroylputrescine	Alkaloids	Phenolamine	34136-53-3	1	620900	1119600	1163600	62419	157950	160490	1.34636	0.0364412	0.137514	0.131145	-2.93076	down
ML10174588	C15H22O2	Confertifoline	Terpenoids	Sesquiterpenoids	1811-23-0	2	911420	859140	822300	622200	687240	803220	1.13908	0.0754222	0.194415	0.814799	-0.295484	insig
mws4176	C12H16N2O3	L-Alanyl-L-Phenylalanine	Amino acids and derivatives	Amino acids and derivatives	3061-90-3	2	34993	48152	47873	31069	40345	33277	0.920501	0.176543	0.328811	0.799058	-0.323628	insig
Lmhn003240	C11H10O6	Benzoylmalic acid	Phenolic acids	Phenolic acids	22138-51-8	2	427410	420320	293530	229130	327690	313840	0.906135	0.173647	0.327371	0.762894	-0.390446	insig
Lmyn000160	C8H14O8	Mucic acid Dimethyl Ester	Phenolic acids	Phenolic acids	-	2	260930	258310	277600	306930	314290	268630	1.0142	0.147258	0.294169	1.11672	0.159272	insig
pmn001669	C12H14O5	Methyl sinapate	Phenolic acids	Phenolic acids	20733-94-2	2	8655.9	10658	8550.5	13518	12662	10108	1.08084	0.094631	0.222867	1.30231	0.381069	insig
mws0221	C6H12N2O4S2	L-Cystine	Amino acids and derivatives	Amino acids and derivatives	56-89-3	2	6873.8	8581.8	11055	24687	25352	19323	1.35433	0.00551357	0.0556926	2.61639	1.38758	up
Zmdn011161	C15H12O3	Chrysophanol-9-anthrone	Quinones	Anthraquinone	491-58-7	2	908000	807670	939460	658510	686040	684650	1.34415	0.0293896	0.118506	0.764256	-0.387871	insig
MWStz201	C14H12N2O2	β-Carboline-1-propanoic acid	Alkaloids	Plumerane	89915-39-9	2	25158	12878	12544	13815	13473	11726	0.580999	0.451695	0.616228	0.771333	-0.374575	insig
MWS0552	C15H28O2	Cis-10-Pentadecenoic Acid(C15: 1)	Lipids	Free fatty acids	84743-29-3	2	889600	837940	1027800	740280	748650	644700	1.21646	0.046153	0.156333	0.774362	-0.36892	insig
pme2827	C16H32O	Palmitaldehyde	Lipids	Free fatty acids	629-80-1	2	69796000	69322000	69004000	68997000	71642000	71126000	0.817881	0.269295	0.430872	1.0175	0.0250347	insig
mws1383	C12H10N4O2	Lumichrome	Alkaloids	Alkaloids	1086-80-2	1	48278	55774	58337	41414	46447	73671	0.136028	0.980358	0.987269	0.994723	-0.00763391	insig
pme0264	C10H14N2O5	Thymidine	Nucleotides and derivatives	Nucleotides and derivatives	50-89-5	1	259580	232660	191120	240730	249210	282890	0.753684	0.287442	0.445646	1.13093	0.177505	insig
MWS2430	C15H30O2	13-methylmyristic acid	Lipids	Free fatty acids	2485-71-4	1	153240	160220	172580	142430	161960	168510	0.33379	0.675984	0.793685	0.972965	-0.0395399	insig
mws0359	C15H30O2	Pentadecanoic Acid	Lipids	Free fatty acids	1002-84-2	1	187540	237780	160380	167900	218120	221890	0.194849	0.809205	0.879257	1.03792	0.0536959	insig
pme3732	C9H13N3O5	Cytidine	Nucleotides and derivatives	Nucleotides and derivatives	65-46-3	1	126970	143910	143240	246240	237120	219480	1.39975	0.000940947	0.0269799	1.69719	0.763147	insig
mws0976	C9H12N2O6	β-Pseudouridine	Nucleotides and derivatives	Nucleotides and derivatives	1445-07-4	1	54324	38459	49503	66743	65006	68983	1.22794	0.0465698	0.156333	1.41076	0.496477	insig
mws0248	C9H12N2O6	Uridine	Nucleotides and derivatives	Nucleotides and derivatives	58-96-8	1	126530	100340	83247	108150	110340	62242	0.363605	0.652774	0.775266	0.905245	-0.143619	insig
pme2266	C10H16N2O3S	Biotin	Others	Vitamin	58-85-5	1	618730	715880	569580	633100	528220	559300	0.710085	0.318787	0.477227	0.903597	-0.146249	insig
Lmmn005696	C15H16O3	Desoxyhemigossypol	Phenolic acids	Phenolic acids	57765-65-8	3	38039	40149	35602	19445	18108	21608	1.40089	0.00054115	0.0263458	0.519914	-0.943655	insig
MWS5231	C13H24O4	Tridecanedioic acid	Lipids	Free fatty acids	505-52-2	2	96601	104630	86782	113710	123770	107930	1.14475	0.051515	0.162508	1.19929	0.262176	insig
Lmhp002031	C12H24N2O3	L-Leucyl-L-Leucine	Amino acids and derivatives	Amino acids and derivatives	3303-31-9	2	198170	201070	180490	165600	228970	164860	0.300049	0.785309	0.863926	0.964984	-0.0514235	insig
pmb2591	C13H14N2O3	N-Acetyl-L-Tryptophan	Amino acids and derivatives	Amino acids and derivatives	1218-34-4	1	22692	24858	31049	7963.8	15021	7310.5	1.28414	0.0101945	0.0724319	0.385441	-1.37542	down
Lmrj002087	C10H18N2O5	L-Isoleucyl-L-Aspartate	Amino acids and derivatives	Amino acids and derivatives	-	2	46438	31644	31660	36502	58828	29727	0.297172	0.645894	0.769838	1.13955	0.18847	insig
mws0655	C8H10NO6P	Pyridoxal-5'-phosphate	Others	Vitamin	54-47-7	3	82386	155650	126030	78810	110020	78399	0.790877	0.269145	0.430872	0.734013	-0.446123	insig
pmb0323	C13H18N2O3	N-Caffeoylputrescine	Alkaloids	Phenolamine	29554-26-5	2	32034000	84276000	70619000	9544100	17565000	16128000	1.27941	0.0887057	0.215829	0.231302	-2.11215	down
mws4008	C16H26O2	Sclareolide	Terpenoids	Ditepenoids	564-20-5	1	66607	47052	60268	20907	28978	37490	1.24891	0.01943	0.0970023	0.502366	-0.993189	insig
pme3961	C10H13N5O3	2'-Deoxyadenosine	Nucleotides and derivatives	Nucleotides and derivatives	958-09-8	1	375480	316740	326880	207750	210240	253570	1.32734	0.00860291	0.0680511	0.658974	-0.601707	insig
Lmmp001410	C13H20N2O3	Dihydrocaffeoylputrescine	Alkaloids	Phenolamine	-	1	205880	1188400	708140	59051	208460	139910	1.10121	0.182093	0.334115	0.193787	-2.36746	down
MWSHY0013	C15H10O4	3,4'-Dihydroxyflavone	Flavonoids	Flavonoid	14919-49-4	2	6649.8	16458	15293	16077	15948	15240	0.626139	0.440466	0.604206	1.23083	0.299636	insig
MWSslk183	C15H10O4	7,8-Dihydroxy-4-phenylcoumarin	Lignans and Coumarins	Coumarins	842-01-3	2	11255	8204.5	10857	18417	17462	15758	1.32219	0.00510294	0.0552042	1.70326	0.768302	insig
mws0361	C16H30O2	Palmitoleic Acid	Lipids	Free fatty acids	373-49-9	1	13552	10735	14336	14064	16110	19549	0.985104	0.138249	0.281567	1.28739	0.364453	insig
pma3101	C11H14NO6+	Nicotinate D-ribonucleoside	Others	Vitamin	17720-18-2	2	234880	266540	228130	660410	579920	474070	1.38414	0.0218	0.104807	2.34994	1.23262	up
MWS1888	C12H16O6	Phenyl-beta-D-glucopyranoside	Phenolic acids	Phenolic acids	1464-44-4	2	16802	10495	17116	20650	15050	23915	0.833726	0.209273	0.363953	1.34229	0.424693	insig
mws1359	C16H16O3	Pterostilbene	Others	Stilbene	537-42-8	3	14098	14979	15324	16784	15579	16209	1.15935	0.0511388	0.161832	1.09394	0.129533	insig
Hmlp006740	C16H16O3	7-hydroxy-4'-methoxyflavane	Flavonoids	Other Flavonoids	-	2	61248	45098	55080	58484	59145	64835	0.797553	0.273142	0.432186	1.13033	0.176739	insig
mws1488	C16H32O2	Palmitic acid	Lipids	Free fatty acids	57-10-3	1	36147	38954	38339	37967	34394	35081	0.823761	0.227011	0.387878	0.947126	-0.0783714	insig
mws0120	C8H20NO6P	Choline Alfoscerate	Lipids	PC	28319-77-9	1	11488	9500	13270	20678	35668	24023	1.29372	0.0701368	0.186247	2.34599	1.2302	up
MWSslk133	C14H26O4	1,14-Tetradecanedioic Acid	Lipids	Free fatty acids	821-38-5	2	38453	31964	33138	32078	32854	27380	0.830222	0.22869	0.388928	0.89143	-0.165807	insig
Zmyn000110	C6H14NO8P	D-Glucosamine 1-phosphate	Others	Saccharides and Alcohols	2152-75-2	2	73836	97782	90307	97297	76321	101440	0.286507	0.698617	0.808182	1.05014	0.0705821	insig
mws1090	C6H13O9P	Glucose-1-phosphate*	Others	Saccharides and Alcohols	59-56-3	1	9422300	11320000	10757000	6147000	7372700	7291800	1.33354	0.00883782	0.0680511	0.660697	-0.597939	insig
MWS2442	C6H13O9P	D-Fructose 6-Phosphate	Others	Saccharides and Alcohols	643-13-0	1	7117800	7693500	7762900	4447700	5068100	4970100	1.39506	0.000669707	0.0263458	0.641702	-0.640026	insig
mws0866	C6H13O9P	D-Glucose 6-phosphate*	Others	Saccharides and Alcohols	56-73-5	1	10675000	10953000	11185000	6232700	7433300	7476900	1.37842	0.0056726	0.056726	0.644345	-0.634094	insig
Zmpn000095	C6H15O9P	Sorbitol-6-phosphate	Others	Saccharides and Alcohols	20479-58-7	3	65903	53592	68493	64020	39003	49400	0.799086	0.251698	0.414659	0.810812	-0.30256	insig
Lmhp001732	C14H18N2O3	L-Prolyl-L-Phenylalanine	Amino acids and derivatives	Amino acids and derivatives	13589-02-1	2	59517	65338	65089	58809	54649	58676	1.11096	0.0704398	0.186247	0.906236	-0.142042	insig
Lmtn004049	C15H20O4	Abscisic acid	Organic acids	Organic acids	21293-29-8	1	173130	225500	163990	221890	277900	275550	1.1315	0.0555469	0.165318	1.37809	0.462668	insig
Lmhp002001	C14H20N2O3	L-Valyl-L-Phenylalanine	Amino acids and derivatives	Amino acids and derivatives	3918-92-1	2	139100	200470	169070	112850	161560	126060	0.898679	0.193499	0.346709	0.787335	-0.344951	insig
Lmlp003161	C14H20N2O3	N-Feruloylputrescine	Alkaloids	Phenolamine	501-13-3	2	4308900	8389600	7839200	386140	927570	978470	1.35769	0.0389142	0.142022	0.111608	-3.16348	down
pmb0952	C12H17N4OS+	Thiamine (Vitamin B1)	Others	Vitamin	70-16-6	3	31354	66726	21736	367980	350610	214700	1.34683	0.0235909	0.109647	7.78936	2.9615	up
Lmmp002013	C14H22N2O3	Dihydroferuloylputrescine	Alkaloids	Phenolamine	-	2	35536	51228	36428	24538	30376	25199	1.20197	0.0924357	0.22061	0.65031	-0.6208	insig
pme0230	C10H13N5O4	Adenosine	Nucleotides and derivatives	Nucleotides and derivatives	58-61-7	1	36300000	31485000	34600000	28646000	33751000	30491000	0.881223	0.198176	0.351377	0.907242	-0.14044	insig
pme1184	C10H13N5O4	2'-Deoxyguanosine	Nucleotides and derivatives	Nucleotides and derivatives	961-07-9	1	216680	217260	244810	143450	165380	160890	1.36046	0.00498294	0.0547575	0.692037	-0.531079	insig
mws1662	C16H12O4	Tectochrysin	Flavonoids	Flavonoid	520-28-5	2	4424.9	4833.4	4506.9	3182.8	1772.6	2344.4	1.25903	0.026035	0.113195	0.530308	-0.915097	insig
mws0037	C16H12O4	Formononetin (7-Hydroxy-4'-methoxyisoflavone)	Flavonoids	Isoflavones	485-72-3	3	3599.6	2626.5	3146.6	3477.8	6304.6	3730.8	0.885441	0.262487	0.425768	1.44176	0.527833	insig
Zmyn003693	C16H12O4	6-Hydroxy-2'-methoxyflavone	Flavonoids	Flavonoid	61546-59-6	2	3392.7	4200.8	2837.4	3892.5	4229.2	4441	0.902079	0.206992	0.362261	1.20437	0.268283	insig
mws1060	C10H12N4O5	9-(Arabinosyl)hypoxanthine	Nucleotides and derivatives	Nucleotides and derivatives	7013-16-3	1	427040	409770	334890	310500	294510	340580	1.10458	0.0994473	0.230202	0.807024	-0.309317	insig
pmp000086	C13H16O6	1-Feruloyl-sn-glycerol	Phenolic acids	Phenolic acids	-	1	30474	47080	37380	35606	31939	27540	0.740582	0.307304	0.464907	0.827301	-0.273516	insig
pmp000087	C13H16O6	2-Feruloyl-sn-glycerol	Phenolic acids	Phenolic acids	-	1	43401	44071	56561	51320	62402	46705	0.577635	0.436667	0.601187	1.11382	0.155518	insig
mws0383	C17H32O2	10-Heptadecenoic Acid	Lipids	Free fatty acids	29743-97-3	1	32236	53504	26888	48838	84395	71201	1.07832	0.0847777	0.208299	1.81513	0.86007	insig
mws0041	C15H10O5	Baicalein	Flavonoids	Flavonoid	491-67-8	3	36240	32780	36362	12931	10636	9306.5	1.40328	0.000114529	0.0220782	0.311946	-1.68063	down
mws0063	C15H10O5	Genistein	Flavonoids	Isoflavones	446-72-0	3	5565.4	7700	9	3289.4	2805.3	9	0.124853	0.416552	0.580965	0.45981	-1.12089	insig
MWS20169	C15H10O5	2,5-dihydroxy-1-methoxy-anthraquinone	Quinones	Anthraquinone	-	2	2309.9	2419	3127	2319.3	3291.1	2703.6	0.271154	0.709517	0.810283	1.05831	0.0817662	insig
mws4060	C16H14O4	Echinatin	Flavonoids	Chalcones	34221-41-5	3	78493	54108	90412	3370.5	13882	5923.4	1.34519	0.01812	0.0966102	0.103922	-3.26643	down
mws0914	C15H12O5	Pinobanksin*	Flavonoids	Dihydroflavonol	548-82-3	1	19006	18458	19251	18912	19395	24445	0.704491	0.373221	0.537783	1.10644	0.145931	insig
pme0376	C15H12O5	Naringenin (5,7,4'-Trihydroxyflavanone)*	Flavonoids	Dihydroflavone	480-41-1	1	18740	16105	19680	13952	13196	23876	0.350275	0.772313	0.854329	0.935791	-0.0957419	insig
pme3475	C15H12O5	Butin	Flavonoids	Dihydroflavone	492-14-8	2	20545	19159	19284	15975	11325	26093	0.43744	0.711072	0.810283	0.90515	-0.143771	insig
pme2960	C15H12O5	Naringenin chalcone*	Flavonoids	Chalcones	73692-50-9	2	17824	13692	17180	12386	13093	21500	0.227361	0.870293	0.916775	0.96474	-0.0517873	insig
MWSmce675	C12H16O7	Arbutin	Phenolic acids	Phenolic acids	497-76-7	2	27418	33109	32463	44071	46722	62141	1.27524	0.0597929	0.172812	1.64463	0.717762	insig
Lmmn003323	C16H32O3	2-Hydroxyhexadecanoic acid	Organic acids	Organic acids	764-67-0	1	2225500	1446500	1481000	843450	1295000	875500	1.15838	0.0879654	0.215074	0.584892	-0.773757	insig
pmb1452	C16H35NO2	N-Lauryldiethanolamine	Lipids	Free fatty acids	1541-67-9	2	159160	204750	198240	172260	218840	135790	0.341846	0.700224	0.808182	0.937277	-0.0934533	insig
pme1201	C15H14O5	Phloretin	Flavonoids	Chalcones	60-82-2	1	26303	14630	20346	41511	19556	88627	0.887869	0.283635	0.441798	2.44283	1.28855	insig
Zmhn004964	C16H18O4	3,4-Dihydroxy-5,4'-dimethoxybibenzyl	Phenolic acids	Phenolic acids	-	3	9	1721.6	1330.6	9	6448	31414	0.331971	0.349344	0.510802	12.3713	3.62892	insig
mws1038	C11H22N2O4S	Pantetheine	Others	Others	496-65-1	3	84136	120330	90775	226670	187070	185770	1.34712	0.00482295	0.054043	2.03058	1.02189	up
Lmxp011770	C16H22O4	Diisobutyl phthalate*	Phenolic acids	Phenolic acids	84-69-5	1	2488700	2286700	2257400	1554100	1646700	1813300	1.36095	0.00307075	0.0487421	0.712959	-0.488108	insig
Lmlp012720	C16H22O4	Dibutyl phthalate*	Phenolic acids	Phenolic acids	84-74-2	1	2343800	2229300	2155100	1526100	1774100	1755900	1.33983	0.00648864	0.0592708	0.751479	-0.412196	insig
mws5035	C15H22N2O3	L-Leucyl-L-phenylalanine	Amino acids and derivatives	Amino acids and derivatives	56217-82-4	1	34739	27798	35229	37700	60076	33518	0.801409	0.30656	0.464485	1.34294	0.425396	insig
Lmbn005923	C18H30O2	Crepenynic acid	Lipids	Free fatty acids	2277-31-8	1	216350	120000	154180	101410	109970	95060	1.11908	0.158722	0.305823	0.624712	-0.678737	insig
pmb1650	C18H30O2	Octadeca-11E,13E,15Z-trienoic acid	Lipids	Free fatty acids	25575-00-2	1	1064100	999450	944480	657140	784910	770120	1.31804	0.00799917	0.0672199	0.735422	-0.443357	insig
pmb0889	C18H30O2	Punicic acid (9Z,11E,13Z-octadecatrienoic acid)	Lipids	Free fatty acids	544-72-9	1	399590	337500	352110	301310	311370	326110	1.13947	0.101751	0.232639	0.861908	-0.214395	insig
mws0367	C18H30O2	α-Linolenic Acid	Lipids	Free fatty acids	463-40-1	1	11720000	7030500	10106000	5662800	6809600	5718300	1.15159	0.114116	0.248618	0.630385	-0.665695	insig
MWSmce692	C18H30O2	γ-Linolenic Acid	Lipids	Free fatty acids	506-26-3	1	196610	129640	166130	88365	106580	91373	1.2767	0.0612372	0.175465	0.581498	-0.782154	insig
mws0629	C13H16N2O5	L-Aspartyl-L-Phenylalanine	Amino acids and derivatives	Amino acids and derivatives	13433-09-5	2	230620	240810	235940	168050	218050	192070	1.15841	0.0909034	0.218518	0.817352	-0.290971	insig
mws1491	C18H32O2	Linoleic acid	Lipids	Free fatty acids	60-33-3	1	40624000	32585000	41809000	20707000	26123000	21263000	1.3225	0.0157146	0.0924982	0.59202	-0.756281	insig
Lmbn006152	C18H32O2	(9Z,11E)-Octadecadienoic acid	Lipids	Free fatty acids	2540-56-9	1	21677	17339	20049	8811.4	11043	8446.3	1.37365	0.00423699	0.0526549	0.479145	-1.06147	down
mws0872	C11H15N5O4	1-Methyladenosine	Nucleotides and derivatives	Nucleotides and derivatives	15763-06-1	3	64854	68548	70841	44488	49780	45889	1.39373	0.000855229	0.0269799	0.686227	-0.543243	insig
YC512118	C18H35NO	Oleamide (9-Octadecenamide)	Lipids	Free fatty acids	301-02-0	1	6231.4	8584.1	9036.2	7796.9	8055	6560	0.277331	0.658797	0.781492	0.939635	-0.0898271	insig
Lmyn012331	C18H34O2	Petroselinic acid	Lipids	Free fatty acids	593-39-5	1	3770100	3521700	4107500	2410500	2853400	2585900	1.3478	0.00631249	0.058449	0.688621	-0.538217	insig
mws2623	C18H34O2	11-Octadecanoic acid(Vaccenic acid)	Lipids	Free fatty acids	506-17-2	1	4073800	3883200	4201800	2417600	3059000	2650700	1.34907	0.00827373	0.0680511	0.668429	-0.581153	insig
pme1178	C10H13N5O5	Guanosine	Nucleotides and derivatives	Nucleotides and derivatives	118-00-3	1	7709200	7789100	7090000	7306600	6745600	6569000	1.02461	0.10461	0.234691	0.912915	-0.131447	insig
pmp001252	C17H17NO3	p-Coumaroyltyramine	Alkaloids	Phenolamine	36417-86-4	1	8393500	9008600	8236500	7822900	7526700	11158000	0.097414	0.828532	0.891854	1.03389	0.0480886	insig
mws0051	C16H12O5	Acacetin	Flavonoids	Flavonoid	480-44-4	3	1907.1	5728.9	1306.6	5368.9	539.26	4888.9	0.00881864	0.78007	0.859922	1.20737	0.271872	insig
mws0918	C16H12O5	Prunetin (5,4'-Dihydroxy-7-methoxyisoflavone)*	Flavonoids	Isoflavones	552-59-0	2	9540.8	39465	1284.1	36963	1677.3	31202	0.238048	0.703582	0.808182	1.38879	0.473832	insig
mws4160	C16H12O5	Wogonin (5,7-Dihydroxy-8-Methoxyflavone)	Flavonoids	Flavonoid	632-85-9	3	806.69	3287.4	9	2216.3	723.63	3502.1	0.631512	0.574451	0.715955	1.57004	0.650805	insig
mws0129	C16H12O5	Genkwanin (Apigenin 7-methyl ether)	Flavonoids	Flavonoid	437-64-9	3	1497.3	6644.5	9	4691.3	415.08	2998.2	0.444143	0.99517	0.997381	0.994329	-0.00820424	insig
pme3250	C16H12O5	Biochanin A*	Flavonoids	Isoflavones	491-80-5	3	6816.1	5180	3400.4	846.1	1445.7	871.49	1.35471	0.0490431	0.159021	0.205455	-2.2831	down
mws0668	C10H12N4O6	Xanthosine	Nucleotides and derivatives	Nucleotides and derivatives	146-80-5	1	542320	567970	558140	1063800	707360	1446100	1.18634	0.136407	0.280096	1.92832	0.947341	insig
Zmyn005026	C18H36O2	16-Methylheptadecanoic acid	Lipids	Free fatty acids	2724-58-5	2	49863000	69440000	77166000	53370000	75800000	63981000	0.0526279	0.920606	0.945181	0.983112	-0.0245725	insig
mws1489	C18H36O2	Stearic Acid	Lipids	Free fatty acids	57-11-4	1	48683000	68071000	75967000	50076000	74825000	61614000	0.123907	0.857679	0.912424	0.967798	-0.0472221	insig
mws1068	C15H10O6	Kaempferol (3,5,7,4'-Tetrahydroxyflavone)	Flavonoids	Flavonols	520-18-3	1	8874.3	6610.7	12984	3736.6	3036.1	6227.9	1.14969	0.0912704	0.218874	0.456658	-1.13081	down
pme1662	C16H14O5	5,4'-Dihydroxy-7-methoxyflavanone (Sakuranetin)	Flavonoids	Flavonoid	2957-21-3	2	17239	9	9	3834.6	3408.8	3307.5	0.802282	0.734697	0.830166	0.611398	-0.709816	insig
pmn001511	C13H18O7	3-Hydroxy-5-Methylphenol-1-O-Glucoside	Phenolic acids	Phenolic acids	-	3	11018	8360.7	16652	13361	10275	6048.5	0.442843	0.549565	0.693272	0.823867	-0.279517	insig
MWSslk132	C16H30O4	Hexadecanedioic acid	Lipids	Free fatty acids	505-54-4	2	44145	45529	44296	46864	43364	51689	0.674983	0.387068	0.551721	1.05932	0.0831374	insig
Zmyn005252	C17H34O3	3-Hydroxy-palmitic acid methyl ester	Lipids	Free fatty acids	51883-36-4	2	23229	22191	9862.1	17936	15268	12917	0.287597	0.558391	0.702378	0.834285	-0.261389	insig
mws1094	C15H12O6	Aromadendrin (Dihydrokaempferol)	Flavonoids	Dihydroflavonol	480-20-6	3	3006.5	2510	9	2272.9	1824.5	1595.1	0.525871	0.958142	0.971746	1.03022	0.0429574	insig
pmf0541	C16H16O5	Shikonin	Alkaloids	Alkaloids	517-89-5	3	61568	56742	52953	56387	59757	56794	0.15977	0.851281	0.907549	1.00978	0.0140414	insig
Lmyn007883	C16H32O4	9,16-Dihydroxypalmitic acid	Lipids	Free fatty acids	38076-49-2	1	33711	28336	29108	55394	52105	51367	1.39611	0.000637173	0.0263458	1.74281	0.801417	insig
pme3163	C7H15O10P	D-Sedoheptuiose 7-phosphate	Others	Saccharides and Alcohols	2646-35-7	2	710940	704100	658700	1168200	1087500	897650	1.32729	0.0414504	0.14751	1.52061	0.60465	insig
pme0460	C15H14O6	Epicatechin	Flavonoids	Flavanols	490-46-0	3	16109	17136	29077	36788	155910	98683	1.18455	0.154771	0.301747	4.67541	2.22509	up
pmb2657	C10H18N4O6	Argininosuccinic acid	Organic acids	Organic acids	2387-71-5	1	108900	136080	131090	89337	87029	88472	1.322	0.0463736	0.156333	0.704225	-0.505891	insig
pmb0885	C18H26O3	4-Oxo-9Z,11Z,13E,15E-Octadecatetraenoic Acid	Lipids	Free fatty acids	-	2	47640	30093	43616	19965	20243	21905	1.30547	0.0634687	0.177811	0.511854	-0.966195	insig
pmf0314	C20H34O	(+)-cis-Abienol	Others	Saccharides and Alcohols	17990-16-8	3	9286.9	10130	5207	8499.9	11141	8859.2	0.519307	0.50804	0.665846	1.15742	0.210908	insig
pmb0494	C15H22N2O4	Sinapoylputrescine	Alkaloids	Phenolamine	70185-57-8	3	119840	193850	213240	64120	75564	80628	1.30054	0.0656277	0.181658	0.418105	-1.25806	down
Zmyn004676	C18H30O3	17-Hydroxylinolenic acid	Lipids	Free fatty acids	-	1	59139	45473	47713	49529	48496	53643	0.00880509	0.96486	0.975973	0.995687	-0.00623601	insig
Zmyn004732	C18H30O3	2R-hydroxy-9Z,12Z,15Z-octadecatrienoic acid	Lipids	Free fatty acids	-	2	15880	17124	17445	16618	16563	13987	0.67935	0.347613	0.510445	0.934964	-0.0970172	insig
pmb2792	C18H30O3	13-Hydroxy-6,9,11-octadecatrienoic acid	Lipids	Free fatty acids	74784-20-6	2	158690	181020	119200	182370	96806	89638	0.628384	0.446868	0.610476	0.803674	-0.315318	insig
Lmcn009539	C19H34O2	E,E,Z-1,3,12-Nonadecatriene-5,14-diol	Lipids	Free fatty acids	-	1	2190400	3895400	6986700	1948700	3909600	3373600	0.480863	0.468479	0.630523	0.706208	-0.501836	insig
Lmqp000329	C8H14N3O7P	5-Aminoimidazole ribonucleotide	Nucleotides and derivatives	Nucleotides and derivatives	25635-88-5	1	24778	17049	17864	19612	28986	48187	0.849149	0.276506	0.435141	1.62143	0.69727	insig
Hmqp005455	C18H32O3	15(R)-Hydroxylinoleic Acid*	Lipids	Free fatty acids	177931-23-6	2	20962	22175	17610	19008	22625	22226	0.386155	0.592564	0.727035	1.05123	0.0720768	insig
Hmqp005411	C18H32O3	9-Oxo-12Z-Octadecenoic acid*	Lipids	Free fatty acids	112543-32-5	2	88916	77170	69834	62737	80596	74115	0.547468	0.464772	0.627222	0.921702	-0.117627	insig
Lmbn005369	C18H32O3	13(S)-HODE;13(S)-Hydroxyoctadeca-9Z,11E-dienoic acid*	Lipids	Free fatty acids	10219-69-9	1	147200	126820	127520	117360	111560	121270	1.10941	0.109295	0.24234	0.872117	-0.197406	insig
Lmbn005662	C18H32O3	9(10)-EpOME;(9R,10S)-(12Z)-9,10-Epoxyoctadecenoic acid	Lipids	Free fatty acids	16833-56-0	2	10597	11116	12370	10969	7522.1	10301	0.818328	0.233572	0.393882	0.844764	-0.243379	insig
Rfmb091	C18H32O3	9S-Hydroxy-10E,12Z-octadecadienoic acid*	Lipids	Free fatty acids	15514-85-9	1	152710	138300	135490	118520	122470	125660	1.25819	0.0500824	0.160365	0.859672	-0.218142	insig
pmb2799	C18H32O3	12,13-Epoxy-9-Octadecenoic Acid	Lipids	Free fatty acids	6799-85-5	1	5857.1	5156.3	7064.1	5699.8	5145.9	5135.8	0.720985	0.337074	0.497893	0.884055	-0.177792	insig
pme1474	C11H15N5O3S	5'-Deoxy-5'-(methylthio)adenosine	Nucleotides and derivatives	Nucleotides and derivatives	2457-80-9	1	1611700	1247900	1603300	997330	942840	1093700	1.27567	0.044656	0.154519	0.679798	-0.556822	insig
pmb0197	C11H15N5O5	N7-Methylguanosine	Nucleotides and derivatives	Nucleotides and derivatives	20244-86-4	2	39074	42025	30714	151650	128000	121070	1.40407	0.00452149	0.0529892	3.58384	1.84151	up
pmp001204	C17H14O5	Apigenin-7,4'-dimethyl ether	Flavonoids	Flavonoid	5128-44-9	2	11536	34934	1813.7	35740	2662.2	15297	0.149759	0.901998	0.935683	1.11216	0.153364	insig
Lmbn009444	C18H34O3	Ricinoleic acid	Lipids	Free fatty acids	141-22-0	2	49582	41939	52303	30156	28984	31219	1.36376	0.0249694	0.112144	0.628261	-0.670564	insig
pmf0297	C20H42O	1-Eicosanol	Lipids	Free fatty acids	629-96-9	2	57076	53509	54367	38987	30755	41330	1.292	0.0214949	0.10384	0.67336	-0.570551	insig
Zmhn003269	C15H8O7	6-Hydroxyrhein	Quinones	Anthraquinone	-	3	95027	85056	104430	97272	102810	129430	0.794465	0.275501	0.434545	1.15816	0.211836	insig
Xmyn008071	C16H12O6	Gnetifolin B	Flavonoids	Flavonoid	140671-06-3	3	160000	117350	165760	115900	134970	205150	0.0303786	0.898438	0.935088	1.02913	0.0414322	insig
pmp000548	C16H12O6	Pratensein	Flavonoids	Isoflavones	2284-31-3	2	286980	253820	319560	274120	280940	420640	0.478353	0.515777	0.671585	1.13406	0.181497	insig
Zmhp003514	C16H12O6	6,7,8-Tetrahydroxy-5-methoxyflavone	Flavonoids	Flavonoid	-	1	296990	237260	312560	263640	286270	384480	0.433823	0.546708	0.692035	1.10342	0.141987	insig
mws0058	C16H12O6	Diosmetin (5,7,3'-Trihydroxy-4'-methoxyflavone)*	Flavonoids	Flavonoid	520-34-3	2	6547.4	8516.2	2002.3	6880.8	4620.9	6936.5	0.338432	0.841545	0.901762	1.08041	0.111581	insig
Lmjp004941	C16H12O6	Rhamnocitrin (7-Methylkaempferol)*	Flavonoids	Flavonoid	569-92-6	1	301230	250120	327260	293220	292220	413660	0.56442	0.446266	0.610476	1.13714	0.185406	insig
pmp000001	C16H12O6	Hispidulin (5,7,4'-Trihydroxy-6-methoxyflavone)*	Flavonoids	Flavonoid	1447-88-7	1	270650	240410	320240	278090	278970	396960	0.585323	0.433342	0.599412	1.14762	0.19865	insig
Zmhn001358	C13H16O8	4-O-Glucosyl-4-hydroxybenzoic acid	Phenolic acids	Phenolic acids	-	1	112080	110600	154600	72929	90820	73962	1.23912	0.0684978	0.184808	0.630065	-0.666427	insig
Zmhn001926	C13H16O8	Glucosyloxybenzoic acid	Phenolic acids	Phenolic acids	-	1	1169900	1269800	1246000	327780	305530	243390	1.41347	2.36342e-05	0.0220782	0.237865	-2.07178	down
Lmsn002247	C13H16O8	1-O-Salicyloyl-β-D-glucose	Phenolic acids	Phenolic acids	60517-74-0	2	106770	103540	129450	53949	79162	70504	1.27458	0.0148604	0.0899273	0.599291	-0.738672	insig
pmb3142	C13H16O8	Salicylic acid-2-O-glucoside	Phenolic acids	Phenolic acids	10366-91-3	2	2682100	2889500	2803200	1951500	2368000	2049400	1.30723	0.0190594	0.0970023	0.760484	-0.395011	insig
pmc1990	C17H16O5	4'-Hydroxy-5,7-dimethoxyflavanone	Flavonoids	Flavanols	-	1	24685000	27048000	25140000	27367000	27751000	26503000	0.994585	0.147378	0.294169	1.06176	0.0864634	insig
mws2367	C14H20O7	Salidroside	Phenolic acids	Phenolic acids	10338-51-9	2	44929	44011	35415	51459	44038	34385	0.185324	0.769626	0.854191	1.04445	0.062737	insig
Cmmn012461	C20H28O2	Dehydroabietic acid	Terpenoids	Ditepenoids	1740-19-8	2	248240	247850	226720	253260	298250	240210	0.734172	0.323077	0.482205	1.09534	0.131374	insig
MWS4295	C18H36O3	DL-2-hydroxystearic acid	Lipids	Free fatty acids	629-22-1	2	29615	33998	27216	28249	26216	26780	0.878434	0.244482	0.407471	0.894483	-0.160874	insig
Zmyn005384	C18H36O3	2R-Hydroxyoctadecanoic Acid	Lipids	Free fatty acids	26633-48-7	1	23420	29155	24709	25511	24925	24043	0.33132	0.648324	0.770897	0.963705	-0.0533361	insig
MWS5235	C18H36O3	12-Hydroxyoctadecanoic acid	Lipids	Free fatty acids	106-14-9	2	13226	12023	9699.3	12557	10518	12321	0.121874	0.909555	0.938795	1.01281	0.0183641	insig
Lmqn008288	C18H36O3	3-Hydroxyoctadecanoic Acid	Lipids	Free fatty acids	45261-96-9	1	248110	237320	210070	264130	281600	227460	0.77223	0.263198	0.425886	1.1117	0.152772	insig
pmb3079	C8H16NO9P	N-Acetyl-D-glucosamine-1-phosphate	Others	Saccharides and Alcohols	6866-69-9	1	97848	97273	75760	76947	62322	59602	1.13758	0.0618008	0.176301	0.734164	-0.445826	insig
Hmyp002315	C15H10O7	3,5,7,4'-Tetrahydroxy-Coumaronochromone	Others	Others	-	1	25512	39388	44307	25176	46768	41588	0.0790476	0.875217	0.918268	1.0396	0.0560337	insig
pme2954	C15H10O7	Quercetin	Flavonoids	Flavonols	117-39-5	2	9	9	9	272220	181130	241980	1.42609	0.013095	0.0840968	25753	14.6525	up
Cmsp004086	C16H14O6	Dihydrokaempferide	Flavonoids	Flavonols	137225-59-3	2	24130	14739	16126	16050	17313	25171	0.220531	0.787224	0.865081	1.06435	0.0899744	insig
Hmqn000843	C13H18O8	Tachioside	Lignans and Coumarins	Lignans	109194-60-7	2	1577000	1636000	1887800	1858900	1789400	1906200	0.867925	0.249061	0.412353	1.08895	0.122934	insig
Zmhn000892	C13H18O8	4-O-Glucosyl-3,4-dihydroxybenzyl alcohol	Phenolic acids	Phenolic acids	-	1	196460	198090	193970	210450	252860	218500	1.11367	0.138112	0.281567	1.15852	0.212278	insig
Lmbn014696	C20H30O2	Pimaric acid	Terpenoids	Ditepenoids	127-27-5	2	30818	50824	26223	91023	200090	76284	1.21301	0.152694	0.299988	3.40608	1.76811	up
MWSslk208	C20H30O2	Kaurenoic Acid	Terpenoids	Ditepenoids	6730-83-2	2	503580	436000	556550	31815	39491	41716	1.4219	0.00540132	0.0552042	0.0755429	-3.72656	down
mws1375	C12H21N3O6	Nicotianamine	Amino acids and derivatives	Amino acids and derivatives	34441-14-0	2	37338	26594	31450	14078	21670	21680	1.19131	0.036236	0.137258	0.602084	-0.731963	insig
mws0369	C20H32O2	Arachidonic Acid	Lipids	Free fatty acids	506-32-1	1	4036.6	9706.2	8294	3272.2	5303	3465.9	0.961246	0.180379	0.333228	0.546409	-0.871948	insig
pme1373	C9H14N3O7P	2'-Deoxycytidine-5'-monophosphate	Nucleotides and derivatives	Nucleotides and derivatives	1032-65-1	3	11427	27717	19413	16126	19010	29481	0.283392	0.761646	0.847215	1.10349	0.142072	insig
pme1086	C10H17N3O6S	Glutathione reduced form	Amino acids and derivatives	Amino acids and derivatives	70-18-8	1	2015200	3377400	1873100	2417100	2648800	3317100	0.536018	0.544844	0.692035	1.15378	0.206365	insig
pmn001610	C20H36O2	Eicosadienoic acid	Lipids	Free fatty acids	5598-38-9	1	140160	93141	132750	64931	79221	63642	1.26528	0.0563043	0.166581	0.567664	-0.816891	insig
pmb2791	C18H30O4	9-Hydroperoxy-10E,12,15Z-octadecatrienoic acid	Lipids	Free fatty acids	111004-08-1	2	67343	91111	43290	78634	54452	42283	0.31032	0.642546	0.767677	0.869265	-0.202132	insig
Zmyn004449	C18H30O4	9-Hydroxy-12-oxo-10(E),15(Z)-octadecadienoic acid	Lipids	Free fatty acids	-	2	3613.2	2939	4329.6	3673.5	3056.9	4501.7	0.147477	0.850285	0.907455	1.03219	0.0457105	insig
Zmzn003953	C18H30O4	13(s)-hydroperoxy-(9z,11e,15z)-octadecatrienoic acid	Lipids	Free fatty acids	67597-26-6	2	209960	250310	163010	230510	177700	179810	0.228446	0.72258	0.821114	0.943428	-0.0840152	insig
Lmlp004754	C14H17NO7	Ehretioside B	Alkaloids	Alkaloids	156368-84-2	2	11451	9532.7	11383	11774	12254	14710	0.994536	0.135909	0.279647	1.19685	0.259239	insig
pme3967	C12H17N5O5	2-(Dimethylamino)guanosine	Nucleotides and derivatives	Nucleotides and derivatives	2140-67-2	2	67783	68857	94211	195360	187210	144400	1.35023	0.01099	0.0752738	2.28273	1.19076	up
mws0636	C18H20N2O3	L-Phenylalanyl-L-phenylalanine	Amino acids and derivatives	Amino acids and derivatives	2577-40-4	3	9030.5	14249	11896	10806	13039	12235	0.190436	0.867285	0.916775	1.02571	0.0366284	insig
Lmbn004685	C18H32O4	5S,8R-DiHODE; (5S,8R,9Z,12Z)-5,8-Dihydroxyoctadeca-9,12-dienoate	Lipids	Free fatty acids	-	1	32534	43886	31012	52917	39385	23390	0.094476	0.790627	0.866915	1.07689	0.106865	insig
Lmbn005287	C18H32O4	7S,8S-DiHODE; (9Z,12Z)-(7S,8S)-Dihydroxyoctadeca-9,12-dienoic acid	Lipids	Free fatty acids	143288-65-7	1	7458	6016.9	9005.2	4145.5	1641.4	2198	1.24634	0.0141185	0.0882405	0.355199	-1.4933	down
Rfmb087	C18H32O4	9-Hydroxy-13-oxo-10-octadecenoic Acid	Lipids	Free fatty acids	-	1	19683	15781	20457	18627	12931	13823	0.865052	0.201766	0.355291	0.81152	-0.301302	insig
pmb2804	C18H32O4	13S-Hydroperoxy-9Z,11E-octadecadienoic acid	Lipids	Free fatty acids	33964-75-9	2	73773	62959	63259	65174	71701	66291	0.197721	0.811619	0.879327	1.01588	0.0227239	insig
MWS80006	C18H32O4	9-Hydroperoxy-9Z,11E-Octadecadienoic Acid	Lipids	Free fatty acids	5502-91-0	2	13200	13870	11904	13333	11889	11483	0.600324	0.400715	0.564205	0.941782	-0.0865354	insig
pmn001689	C18H32O4	9-Hydroxy-12-oxo-15(Z)-octadecenoic acid	Lipids	Free fatty acids	-	1	41733	38388	44177	36278	39439	42589	0.540984	0.465494	0.62735	0.951793	-0.0712798	insig
pmf0397	C20H40O2	Arachidic acid	Lipids	Free fatty acids	506-30-9	3	37368	23740	35148	26855	44152	48616	0.564116	0.387308	0.551721	1.24276	0.313546	insig
mws1433	C18H19NO4	N-Feruloyltyramine	Alkaloids	Phenolamine	66648-43-9	1	20614000	22399000	21756000	23079000	23443000	30337000	0.946107	0.226373	0.387625	1.18666	0.246911	insig
Hmjp005980	C18H19NO4	Cis-N-Feruloyltyramine	Alkaloids	Alkaloids	80510-09-4	1	20475000	23416000	21532000	23734000	22747000	30990000	0.870656	0.258491	0.421682	1.18416	0.243858	insig
HJAP057	C17H14O6	Dihydroxy-dimethoxyflavone	Flavonoids	Flavonoid	-	2	13233	55313	9	35000	1626.2	29116	0.436033	0.964557	0.975973	0.95897	-0.0604422	insig
Hmxp007521	C17H14O6	3’,4’-Dihydroxy-7,5’-dimethoxyflavone	Flavonoids	Flavonoid	-	3	10401	45814	808.12	36372	1880.2	6989.2	0.0428896	0.833101	0.894845	0.793387	-0.333903	insig
mws1174	C17H14O6	3-O-Acetylpinobanksin	Flavonoids	Dihydroflavonol	52117-69-8	2	56312	49161	16986	9662.8	9549.2	14110	1.18783	0.131259	0.273456	0.272107	-1.87775	down
Lmyn002403	C14H18O8	Mandelic acid-β-glucoside	Phenolic acids	Phenolic acids	-	2	13371	17703	22457	22571	24778	22857	0.98755	0.16134	0.309673	1.3115	0.39122	insig
Lmmn002179	C14H18O8	Methyl salicylate-2-O-glucoside	Phenolic acids	Phenolic acids	10019-60-0	2	7128.1	8761.9	9773.8	11567	15630	9154.1	0.963411	0.191257	0.34523	1.41643	0.502264	insig
Lmbn005487	C18H34O4	12,13-DHOME; (9Z)-12,13-Dihydroxyoctadec-9-enoic acid	Lipids	Free fatty acids	263399-35-5	3	16851	17882	15275	16044	17351	20460	0.541364	0.455374	0.619556	1.07693	0.106921	insig
Lmbn007891	C18H34O4	Hydroxy ricinoleic acid	Lipids	Free fatty acids	-	2	57919	58033	54201	58342	55768	57433	0.233415	0.771242	0.854329	1.00817	0.0117377	insig
Lmqn004838	C15H8O8	3-O-Methylellagic acid	Tannins	Tannin	-	3	9394.1	9851.4	13300	7764	9090.1	3857	0.942473	0.123385	0.263812	0.636374	-0.652054	insig
mws0066	C16H12O7	Isorhamnetin	Flavonoids	Flavonols	480-19-3	2	61427	58417	72946	91782	84625	144840	1.14599	0.146742	0.294072	1.66631	0.736653	insig
pmp000003	C16H12O7	Nepetin (5,7,3',4'-Tetrahydroxy-6-methoxyflavone)	Flavonoids	Flavonoid	520-11-6	2	975370	844800	955370	989760	1129400	1533300	0.974416	0.209924	0.364451	1.31595	0.3961	insig
mws2627	C16H12O7	Tamarixetin (3,3',5,7-Tetrahydroxy-4'-Methoxyflavone)	Flavonoids	Flavonoid	603-61-2	1	18076	18967	19701	25221	26446	33384	1.29717	0.0610762	0.175465	1.49885	0.58386	insig
Lmmn004912	C16H12O7	3-O-Methylquercetin	Flavonoids	Flavonols	1486-70-0	1	283980	237210	266560	309830	344980	461860	1.12372	0.130391	0.272784	1.41754	0.503393	insig
pmn001367	C13H16O9	Protocatechuic acid-4-O-glucoside*	Phenolic acids	Phenolic acids	-	1	318920	451970	288690	212120	257430	199910	1.17251	0.109703	0.24234	0.631816	-0.662423	insig
pmb2871	C13H16O9	1-O-Gentisoyl-D-glucoside*	Phenolic acids	Phenolic acids	23445-11-6	1	237010	336580	275220	160260	235460	191920	1.11288	0.0793618	0.199401	0.69231	-0.530509	insig
Zmtn001661	C14H20O8	Vanilloloside	Others	Others	74950-96-2	2	371180	459640	362310	257640	263830	198280	1.29158	0.0178677	0.0966102	0.603245	-0.729183	insig
Hmtn001120	C14H20O8	5-(2-Hydroxyethyl)-2-O-glucosylphenol	Phenolic acids	Phenolic acids	-	2	112110	120500	131060	175710	172530	168020	1.37973	0.00527982	0.0552042	1.41958	0.505468	insig
pme3459	C20H28O3	Cafestol	Terpenoids	Ditepenoids	469-83-0	2	49915	41440	43214	14922	17284	23982	1.35308	0.00223988	0.0399979	0.41754	-1.26001	down
pmb3075	C16H16O7	3-O-p-Coumaroylshikimic acid	Phenolic acids	Phenolic acids	-	2	55620	56844	79486	52880	48702	57702	0.811115	0.29387	0.451413	0.82982	-0.269129	insig
pmb0751	C16H16O7	Trans-5-O-(p-Coumaroyl)shikimate	Phenolic acids	Phenolic acids	-	2	678940	725010	905880	613760	530040	533680	1.19887	0.077834	0.197048	0.726235	-0.461491	insig
mws0582	C11H19N3O6S	S-(Methyl)glutathione	Amino acids and derivatives	Amino acids and derivatives	2922-56-7	2	14668	41646	16781	20120	22750	23475	0.0318995	0.819968	0.885364	0.907654	-0.139785	insig
pme3174	C9H14N3O8P	Cytidine 5'-monophosphate(Cytidylic acid)	Nucleotides and derivatives	Nucleotides and derivatives	63-37-6	2	8951.2	12323	15419	24601	18297	13969	0.995228	0.151019	0.298085	1.5498	0.632079	insig
pme3188	C9H13N2O9P	Uridine 5'-monophosphate	Nucleotides and derivatives	Nucleotides and derivatives	58-97-9	2	15593	34628	30815	85275	56547	44042	1.15179	0.0854134	0.209347	2.2936	1.19761	up
Lmbp003825	C15H16O8	Skimmin (7-Hydroxycoumarin-7-O-glucoside)	Lignans and Coumarins	Coumarins	93-39-0	2	14734	44656	15236	24891	14516	10770	0.475575	0.50912	0.666388	0.67238	-0.572652	insig
YC512115	C19H20N2O3	Nicotine-N-glucoside	Alkaloids	Alkaloids	911474-72-1	1	446800	284670	326690	64940	60422	90443	1.39038	0.0251766	0.112144	0.203944	-2.29376	down
YC512112	C16H24O5N2	Anabasine-glucoside	Alkaloids	Alkaloids	-	1	314300	336360	293690	69641	64150	49542	1.41292	0.000423337	0.0263458	0.194137	-2.36486	down
MWSmce513	C20H24N2O2	Quinidine	Alkaloids	Quinoline alkaloids	6151-40-2	2	50185	61319	36072	43606	40911	54820	0.169742	0.765321	0.850356	0.944171	-0.0828797	insig
mws0393	C20H24O2N2	Quinine	Alkaloids	Alkaloids	130-95-0	2	32887	47451	49890	80316	58266	53204	1.05013	0.11851	0.256515	1.47269	0.558458	insig
Hmqp006023	C20H36O3	Ethyl 9-Hydroxy-10,12-octadecadienoic acid	Lipids	Free fatty acids	-	2	4227.6	3884.1	4048.5	3295.7	3154.8	3435.7	1.35112	0.00461452	0.0530404	0.812996	-0.298679	insig
mws0983	C20H39NO2	N-Oleoylethanolamine	Alkaloids	Alkaloids	111-58-0	1	32420	35897	30892	22615	20595	25990	1.3017	0.00990042	0.0722659	0.697517	-0.519699	insig
Zmhn002301	C15H18O8	p-Coumaric acid-4-O-glucoside	Phenolic acids	Phenolic acids	117405-48-8	1	92722	94652	83538	198430	193960	166480	1.40232	0.00590325	0.0581237	2.06292	1.04469	up
Hmhn003067	C15H18O8	Phenylpropionic acid-O-β-D-glucopyranoside	Phenolic acids	Phenolic acids	-	2	111380	99880	96678	205980	203600	184810	1.40662	0.000610987	0.0263458	1.93023	0.94877	insig
Lmsn003111	C15H18O8	1-O-p-Coumaroyl-β-D-glucose	Phenolic acids	Phenolic acids	7139-64-2	2	35323	47865	76148	44787	41301	41172	0.51097	0.469586	0.631164	0.79869	-0.324293	insig
Zmzn001549	C15H18O8	Ferulic acid-1-O-glucoside	Phenolic acids	Phenolic acids	14364-05-7	2	109650	86948	87784	157560	238830	187000	1.31743	0.0422038	0.14913	2.05143	1.03663	up
Lmqn000351	C12H22O10	Rutinose	Others	Saccharides and Alcohols	90-74-4	3	9124.2	18830	16172	18404	26553	33080	1.02975	0.101713	0.232639	1.7685	0.822523	insig
Zmjp008503	C18H16O6	Salvigenin	Flavonoids	Flavonoid	19103-54-9	2	67830	262110	2176.6	219220	8152.7	64130	0.155708	0.899497	0.935088	0.877712	-0.188181	insig
Lmjp007790	C18H16O6	5-Hydroxy-3,7,4'-trimethoxyflavone	Flavonoids	Flavonoid	-	2	12071	15288	4573	37588	10751	48891	0.94868	0.187635	0.341155	3.04491	1.6064	insig
Lmsp011263	C18H16O6	6-Hydroxy-5,7,4'-trimethoxyflavone	Flavonoids	Flavonoid	6938-19-8	2	20319	64193	9	57457	2811.1	15822	0.420257	0.916365	0.942762	0.900251	-0.151601	insig
Lmtn002233	C15H20O8	Androsin	Others	Others	531-28-2	3	44854	64237	61600	131500	83287	102100	1.24782	0.0568874	0.167802	1.8565	0.892581	insig
Hmsn002272	C15H20O8	Demethyl coniferin	Phenolic acids	Phenolic acids	-	3	295360	181710	271450	9	12193	14832	1.06289	0.0186431	0.0970023	0.0361166	-4.79119	down
pmn001691	C18H32O5	9,12,13-Trihydroxy-10,15-octadecadienoic acid	Lipids	Free fatty acids	-	1	7468.5	13168	8026.6	14767	11652	11716	0.898155	0.22256	0.382937	1.33046	0.411921	insig
mws0884	C10H12N5O6P	Cyclic 3',5'-Adenylic acid	Nucleotides and derivatives	Nucleotides and derivatives	60-92-4	1	48011	38404	38540	25498	40919	37496	0.757205	0.290981	0.449739	0.831603	-0.266032	insig
Zmyn006119	C17H15NO6	Avenanthramide B	Alkaloids	Phenolamine	116764-21-7	2	4244.1	7291.6	5100.2	19684	12760	17561	1.34144	0.01912	0.0970023	3.00585	1.58777	up
Hmtp000779	C14H19NO8	Lithospermoside	Alkaloids	Alkaloids	63492-69-3	3	19666	19213	20083	20349	20337	17465	0.214843	0.807966	0.87918	0.986245	-0.0199815	insig
pmp000004	C17H14O7	4',5,7-Trihydroxy-3',6-dimethoxyflavone (Jaceosidin)	Flavonoids	Flavonoid	18085-97-7	1	1399900	1238900	1385500	1635100	1767100	2371600	1.17275	0.117322	0.255048	1.43473	0.520783	insig
Hmhp005160	C17H14O7	Rehderianin I	Flavonoids	Flavonoid	90965-30-3	2	1443300	1212500	1469100	1753900	1842600	2522400	1.18152	0.099392	0.230202	1.48341	0.568913	insig
Lmzp004885	C17H14O7	Tricin (5,7,4'-Trihydroxy-3',5'-dimethoxyflavone)	Flavonoids	Flavonoid	520-32-1	2	62444	55061	66436	76947	81916	114530	1.16308	0.118077	0.256132	1.48631	0.571733	insig
Lmyp006951	C17H14O7	5,8,4'-Trihydroxy-6,7-dimethoxyflavone	Flavonoids	Flavonoid	98755-25-0	2	5973.7	7387.9	6449.5	7092.7	7757.5	11094	0.918059	0.235258	0.396057	1.30958	0.389103	insig
Hmgp003130	C17H14O7	Iristectorigenin A	Flavonoids	Flavonoid	-	2	1367600	1244600	1406200	1620000	1733400	2382700	1.15068	0.132366	0.274619	1.42746	0.513449	insig
Smhn102346	C14H18O9	2,4,6-trihydroxy-acetophenone-4-O-β-D-glucopyranoside	Phenolic acids	Phenolic acids	-	1	1395200	1600200	1691400	1629700	1653300	1715500	0.707056	0.357963	0.51954	1.06651	0.092892	insig
Smhn002346	C14H18O9	2,4,6-trihydroxy-acetophenone-6-O-β-D-glucopyranoside	Phenolic acids	Phenolic acids	-	1	1308800	1482400	1603100	1354500	1454600	1535700	0.0968358	0.87874	0.920146	0.988735	-0.0163436	insig
pmn001517	C15H22O8	3,4,5-Trimethoxyphenyl-1-O-Glucoside	Phenolic acids	Phenolic acids	-	2	3099400	3097100	3308400	3210500	3574000	3475700	0.987868	0.135106	0.27857	1.07946	0.110315	insig
pmp001045	C15H22O8	Bartsioside	Others	Others	62133-72-6	2	63063	64092	75851	77101	49422	68104	0.25242	0.779869	0.859922	0.958725	-0.0608105	insig
Hmqn003054	C18H34O5	9,10,11-Trihydroxy-12-octadecenoic acid	Lipids	Free fatty acids	61911-67-9	1	15552	18871	17888	17057	16464	17937	0.151198	0.809796	0.879257	0.983694	-0.023719	insig
pmn001694	C18H34O5	9,10,13-Trihydroxy-11-Octadecenoic Acid	Lipids	Free fatty acids	29907-57-1	1	155080	151440	165300	166850	154950	153090	0.135175	0.872495	0.916775	1.00651	0.0093568	insig
Lmbn003970	C18H34O5	9,12,13-TriHOME; 9(S),12(S),13(S)-Trihydroxy-10(E)-octadecenoic acid	Lipids	Free fatty acids	97134-11-7	1	22117	19084	17590	18891	22483	19619	0.300998	0.693122	0.806895	1.03745	0.0530484	insig
Lmbn004240	C18H34O5	9,10-Dihydroxy-12,13-epoxyoctadecanoic acid	Lipids	Free fatty acids	-	1	9483.3	10657	12620	10325	11754	12826	0.429298	0.574912	0.715955	1.06547	0.0914851	insig
pmp001284	C19H38O4	Monopalmitin	Lipids	Glycerol ester	542-44-9	1	347330	365450	342840	285760	343650	339320	0.839224	0.256215	0.418652	0.917688	-0.123924	insig
pme3184	C10H14N5O6P	2'-Deoxyadenosine-5'-monophosphate	Nucleotides and derivatives	Nucleotides and derivatives	653-63-4	2	129990	175090	108330	384850	335880	320210	1.35933	0.00164177	0.0340891	2.51794	1.33224	up
pmb0789	C14H21NO8	Pyridoxine-5'-O-glucoside	Others	Vitamin	-	2	399250	493230	378840	1203500	1075100	1158000	1.4058	0.000154547	0.0220782	2.70317	1.43465	up
pmc0066	C10H13N4O7P	2'-Deoxyinosine-5'-monophosphate	Nucleotides and derivatives	Nucleotides and derivatives	3393-18-8	1	2549600	1242000	2237300	4244500	2876500	2025500	0.806117	0.255561	0.418266	1.51711	0.601325	insig
Lmfn000604	C13H16O10	6-O-Galloyl-D-glucose	Tannins	Tannin	13186-19-1	1	141210	156950	173110	196130	193040	190190	1.24362	0.0551649	0.165164	1.22936	0.297906	insig
pmb2928	C13H16O10	Gallic acid-4-O-glucoside	Tannins	Tannin	84274-52-2	3	16061	20920	9221.5	9	9	9	1.42329	0.0453208	0.155741	0.000584384	-10.7408	down
pmp001012	C17H16O7	6-Hydroxy-1,2,3,7-tetramethoxyxanthone	Others	Xanthone	-	2	37708	32042	39387	46574	52467	67525	1.21466	0.0783438	0.19734	1.52621	0.609954	insig
Jmwn002117	C14H20O9	2-(3,4-dihydroxyphenyl)ethanediol 1-O-β-D-glucopyranoside	Phenolic acids	Phenolic acids	-	1	2072100	1921500	2074400	1336500	1249800	1421100	1.39273	0.000631517	0.0263458	0.660415	-0.598555	insig
Hmln002806	C16H16O8	5-O-Caffeoylshikimic acid	Phenolic acids	Phenolic acids	180981-12-8	1	248200	290480	295800	161770	154450	122000	1.35646	0.00281961	0.0462232	0.525141	-0.929222	insig
pma6460	C16H18O8	4-O-p-Coumaroylquinic acid	Phenolic acids	Phenolic acids	32451-86-8	1	191120	193790	232960	79912	71493	52996	1.38235	0.00230313	0.0400836	0.330816	-1.5959	down
pmb3074	C16H18O8	5-O-p-Coumaroylquinic acid*	Phenolic acids	Phenolic acids	1899-30-5	1	409200	274950	376610	140980	136270	104980	1.36491	0.0237113	0.109647	0.360336	-1.47259	down
pmn001421	C16H18O8	3-O-p-Coumaroylquinic acid*	Phenolic acids	Phenolic acids	87099-71-6	1	514420	491330	668910	149070	148050	130040	1.40837	0.0165555	0.0935479	0.255073	-1.97102	down
YC512113	C16H22N2O6	Cotinine-glucoside	Alkaloids	Alkaloids	-	1	11766	6725.8	8862.5	11160	8317.2	8376.5	0.1363	0.928962	0.951805	1.01826	0.0261013	insig
pme3311	C6H14O12P2	D-Fructose-1,6-biphosphate	Others	Saccharides and Alcohols	488-69-7	3	17638	18182	20123	45804	24300	32944	1.20695	0.1265	0.267442	1.84202	0.881287	insig
Zmyn000083	C6H14O12P2	D-Glucose 1,6-bisphosphate	Others	Saccharides and Alcohols	10139-18-1	3	16434	12388	15639	23464	13744	15383	0.543759	0.472503	0.633382	1.18286	0.242276	insig
pma0149	C15H16O9	Sinapoyl malate	Phenolic acids	Phenolic acids	92344-58-6	2	11163	14200	18155	31557	41126	37004	1.34823	0.00405988	0.0526549	2.5205	1.33371	up
mws1015	C15H16O9	Esculin (6,7-DihydroxyCoumarin-6-glucoside)	Lignans and Coumarins	Coumarins	531-75-9	1	485340	399140	442800	731890	792020	775450	1.39052	0.000737681	0.0263458	1.73239	0.79276	insig
Cmyn001328	C15H16O9	Daphnin	Lignans and Coumarins	Coumarins	486-55-5	1	498710	440940	503680	713630	750740	750450	1.39343	0.00104384	0.0289955	1.53452	0.617788	insig
Xmgp006913	C20H20O5	2,4,2',4'-tetrahydroxy-3'-prenylchalcone	Flavonoids	Chalcones	-	2	883950	1139500	1018300	3957100	2812600	3052200	1.39696	0.0192988	0.0970023	3.22903	1.6911	up
Hmmp002150	C19H19NO5	3,5-Bis(3-methoxy-4-hydroxyphenyl)-2,3-dihydro-2(1H)-pyridinone	Alkaloids	Alkaloids	-	2	129240	196760	83567	12538	27016	26318	1.33497	0.0705876	0.186247	0.160833	-2.63636	down
Jmwn002620	C15H18O9	Vanillic Acid-4-O-Glucuronide	Phenolic acids	Phenolic acids	-	1	221070	270310	265910	504250	455260	554550	1.38582	0.00400677	0.0526549	1.99931	0.999505	insig
Lmsn002548	C15H18O9	1-O-Caffeoyl-β-D-glucose	Phenolic acids	Phenolic acids	14364-08-0	1	189170	239580	226120	426870	419650	475670	1.39033	0.000735995	0.0263458	2.01901	1.01365	up
Zmhn001793	C15H18O9	6-O-Caffeoyl-D-glucose	Phenolic acids	Phenolic acids	-	1	194040	256060	228670	491610	414710	464850	1.38017	0.00161392	0.0340891	2.02008	1.01441	up
pmp000109	C19H18O6	5,7,8,4'-Tetramethoxyflavone	Flavonoids	Flavonoid	6601-66-7	3	3157.1	2555	3173.4	2223.1	2781.6	2347	0.996386	0.127959	0.269388	0.827382	-0.273375	insig
Lmcp007240	C19H18O6	5,6,7,4'-Tetramethoxyflavone	Flavonoids	Flavonoid	1168-42-9	2	8436.4	9977.3	8504.8	8544.9	7034.2	9700.7	0.423016	0.589997	0.72547	0.939124	-0.090613	insig
pme0519	C12H22O11	D-Sucrose*	Others	Saccharides and Alcohols	57-50-1	1	677650	646020	541760	824130	575320	675390	0.543979	0.459704	0.622905	1.11226	0.153492	insig
mws1333	C12H22O11	Melibiose	Others	Saccharides and Alcohols	585-99-9	1	199480	250280	209240	245950	280370	238550	0.943811	0.15813	0.305823	1.16065	0.214936	insig
mws1080	C12H22O11	Galactinol	Others	Saccharides and Alcohols	3687-64-7	1	58611	70886	55100	59687	48401	67700	0.290027	0.710937	0.810283	0.95228	-0.0705425	insig
mws0264	C12H22O11	D-Trehalose*	Others	Saccharides and Alcohols	99-20-7	1	802250	713330	609100	868120	652110	564100	0.129624	0.906457	0.937391	0.981009	-0.0276619	insig
mws5038	C12H22O11	Isomaltulose*	Others	Saccharides and Alcohols	13718-94-0	1	263280	243560	291750	387950	429220	514060	1.32893	0.0289358	0.118117	1.66698	0.737233	insig
Zmjn000425	C12H22O11	D-Lactulose	Others	Saccharides and Alcohols	4618-18-2	1	1011200	1019500	1373300	1109500	1524600	1067500	0.362933	0.627513	0.753317	1.08743	0.120918	insig
Lmsn000381	C12H22O11	D-Maltose*	Others	Saccharides and Alcohols	133-99-3	1	887400	459590	376520	579210	515370	500210	0.0268627	0.812829	0.879685	0.925315	-0.111983	insig
MA10039641	C12H22O11	Lactobiose	Others	Saccharides and Alcohols	63-42-3	1	698810	615790	888760	937800	1183100	535400	0.388394	0.520671	0.673571	1.20557	0.269713	insig
mws0906	C16H22O8	Coniferin	Phenolic acids	Phenolic acids	531-29-3	2	1276200	1666300	1384200	4466000	3762800	4218000	1.40605	0.00112351	0.0295661	2.87674	1.52444	up
pmb2211	C19H38N2O3	Cocamidopropyl betaine	Alkaloids	Alkaloids	4292-10-8	2	130880	172470	123920	124280	110500	196550	0.0416694	0.967459	0.977232	1.0095	0.013644	insig
Hmjp005906	C19H21NO5	N-Trans-Feruloyl-3'-O-methyldopamine	Alkaloids	Alkaloids	-	1	1475700	1883100	1430400	106930	203570	365230	1.34865	0.00340724	0.0508543	0.141095	-2.82527	down
HJAP050	C19H21NO5	N-Feruloyl-3-methoxytyramine	Alkaloids	Phenolamine	78510-19-7	1	1788500	1831500	1585300	108740	215220	413160	1.34133	0.000255484	0.0263458	0.14161	-2.82001	down
Hmjp006104	C19H21NO5	N-Cis-Feruloyl-3'-O-methyldopamine	Alkaloids	Alkaloids	-	1	39037000	38926000	37732000	7134700	10068000	14523000	1.36622	0.00455708	0.0529892	0.274218	-1.8666	down
Zmhp004065	C18H16O7	7,8-Dihydroxy-5,6,4'-trimethoxyflavone	Flavonoids	Flavonoid	-	2	3809.7	3026.5	2604	2381.3	2715.5	5049	0.0706647	0.814641	0.880693	1.07474	0.103993	insig
Lmjn005592	C18H16O7	Cirsilineol (4',5-Dihydroxy-3',6,7-trimethoxyflavone)	Flavonoids	Flavonoid	41365-32-6	2	2487.8	2102.4	1929.2	1886.3	2999	3354.4	0.673977	0.324963	0.483576	1.26387	0.337853	insig
mws1474	C18H16O7	5,7-Dihydroxy-3',4',5'-trimethoxyflavone	Flavonoids	Flavonoid	18103-42-9	3	656.9	2419.1	879.18	2182.9	9	2958.5	0.366303	0.725162	0.822179	1.30219	0.380941	insig
pmp000006	C18H16O7	Eupatilin (5,7-Dihydroxy-3',4',6-Trimethoxyflavone)	Flavonoids	Flavonoid	22368-21-4	2	4124.8	2984.4	1613.7	2751.8	3210.9	3536.1	0.358218	0.761489	0.847215	1.08895	0.122937	insig
Zmap009745	C18H16O7	Ayanin	Flavonoids	Flavonoid	572-32-7	3	1619.2	2098.9	771.03	2583.1	940.34	2419.9	0.422025	0.501063	0.661034	1.32394	0.404838	insig
Zmln000899	C15H20O9	Syringaldehyde-4-O-glucoside	Phenolic acids	Phenolic acids	-	2	590500	551900	580340	317370	327280	290850	1.41386	8.02455e-05	0.0220782	0.54303	-0.880895	insig
Lmmn000774	C15H20O9	Dihydrocaffeoylglucose	Phenolic acids	Phenolic acids	-	2	501910	543330	593330	279050	295670	278970	1.40832	0.00789994	0.0669486	0.520997	-0.940653	insig
MWSslk074	C12H24O11	Lactitol	Others	Saccharides and Alcohols	585-86-4	2	6139100	7452100	6105900	4908200	6159000	6787900	0.58717	0.437063	0.601187	0.906484	-0.141647	insig
MWS1983	C12H24O11	Maltitol	Others	Saccharides and Alcohols	585-88-6	2	24054	14016	16256	18564	23067	10059	0.194464	0.866235	0.916651	0.951478	-0.0717576	insig
mws0609	C10H12N5O7P	Guanosine 3',5'-cyclic monophosphate	Nucleotides and derivatives	Nucleotides and derivatives	7665-99-8	2	63887	85898	75100	164620	140820	88669	1.13767	0.119288	0.257086	1.75249	0.809407	insig
pmb0981	C10H14N5O7P	Adenosine 5'-monophosphate	Nucleotides and derivatives	Nucleotides and derivatives	61-19-8	1	617210	894970	986050	1240300	1132600	876570	0.875764	0.180943	0.333228	1.30071	0.379298	insig
pmf0557	C16H11N2NaO4S	Orange I	Alkaloids	Alkaloids	523-44-4	2	11451	6350.1	10093	10211	14438	13181	0.872588	0.171373	0.323957	1.3562	0.439571	insig
MWS0994	C10H16N4O10	N-Carbamoyl-L-aspartate	Amino acids and derivatives	Amino acids and derivatives	13184-27-5	2	3993.2	1040	7672.2	2973.2	7694.2	2607	0.212071	0.94376	0.963021	1.04478	0.0632049	insig
Lmhp011388	C21H36O4	2-α-Linolenoyl-glycerol	Lipids	Glycerol ester	55268-58-1	1	2723300	1409900	1985300	788820	1080500	886650	1.25484	0.0917728	0.219552	0.450432	-1.15062	down
Lmhp011562	C21H36O4	1-α-Linolenoyl-glycerol	Lipids	Glycerol ester	-	1	2889400	1496600	2126300	858080	1109100	906320	1.26824	0.0899058	0.217259	0.441242	-1.18036	down
mws1077	C16H18O9	Scopoletin-7-O-glucoside (Scopolin)	Lignans and Coumarins	Coumarins	531-44-2	2	5694500	4711100	5495800	3762200	4166300	4551000	1.19386	0.0425945	0.149549	0.784805	-0.349594	insig
mws2108	C16H18O9	Cryptochlorogenic acid (4-O-Caffeoylquinic acid)	Phenolic acids	Phenolic acids	905-99-7	1	13053000	15227000	16563000	8932200	9110000	8476400	1.37231	0.0237933	0.109647	0.591365	-0.757878	insig
mws0178	C16H18O9	Chlorogenic acid (3-O-Caffeoylquinic acid)*	Phenolic acids	Phenolic acids	327-97-9	1	13643000	17520000	17817000	11204000	10025000	10144000	1.30903	0.0404006	0.145359	0.640527	-0.642669	insig
pme1816	C16H18O9	Neochlorogenic acid (5-O-Caffeoylquinic acid)*	Phenolic acids	Phenolic acids	906-33-2	1	132390	174680	133250	245210	200340	225370	1.27488	0.0158594	0.0924982	1.52371	0.607588	insig
pmp000638	C20H18O6	8-Prenylkaempferol	Flavonoids	Flavonoid	28610-31-3	3	1607.5	4971.3	1247.5	3703.5	833.63	6951.7	0.244093	0.601055	0.731197	1.46798	0.55383	insig
pmp000355	C20H18O6	Licoflavonol	Flavonoids	Flavonols	60197-60-6	3	4164.1	3239.9	2497	4788.4	1061.5	7287.6	0.0468187	0.616209	0.743799	1.32689	0.408045	insig
Lmhp112042	C21H38O4	1-Linoleoylglycerol	Lipids	Glycerol ester	2277-28-3	1	653380	404570	570160	216030	259430	240360	1.33638	0.0495887	0.159618	0.439663	-1.18553	down
Lmhp012042	C21H38O4	2-Linoleoylglycerol	Lipids	Glycerol ester	3443-82-1	1	714820	408190	575940	220350	265880	255000	1.31361	0.0659738	0.181746	0.436287	-1.19665	down
Zmhn002422	C16H20O9	1-O-Feruloyl-D-Glucose	Phenolic acids	Phenolic acids	-	3	2954800	2811900	2694400	1607200	1533200	1358100	1.40296	0.000234367	0.0263458	0.531668	-0.911401	insig
Hmmn002544	C16H20O9	Ferulic acid-4-O-glucoside	Phenolic acids	Phenolic acids	117405-51-3	2	364320	393480	394390	474400	447810	503440	1.32594	0.0132873	0.0840968	1.23734	0.307241	insig
Hmhn003518	C16H20O9	4-O-β-D-glucopyranosylferulic acid	Phenolic acids	Phenolic acids	-	2	597010	662870	683510	428980	379000	343920	1.36667	0.00184917	0.03489	0.592727	-0.75456	insig
pmb0296	C21H40O4	1-Oleoyl-Sn-Glycerol	Lipids	Glycerol ester	129784-87-8	2	20070	14378	22293	17710	25618	20495	0.474858	0.514449	0.670728	1.12481	0.169685	insig
Zmjp010694	C19H18O7	5-Hydroxy-3,7,3',4'-tetramethoxyflavone (Retusin)	Flavonoids	Flavonoid	1245-15-4	3	2101.4	3447	4856.8	3470.7	4267	1682.5	0.215448	0.780809	0.859922	0.905336	-0.143475	insig
Hmhp007382	C19H18O7	Altisin	Flavonoids	Flavonoid	-	2	2574	2537.6	2983.9	3726.9	4369.7	1835.5	0.362513	0.507047	0.665461	1.22687	0.294979	insig
pmp000169	C19H18O7	Andrographidine D aglycone	Flavonoids	Dihydroflavone	-	3	5532.8	2127.4	8884.7	6467.2	2419.2	2680.9	0.387398	0.524108	0.67538	0.699146	-0.516334	insig
mws1526	C16H22O9	Sweroside	Terpenoids	Sesquiterpenoids	14215-86-2	2	67527	93300	92420	93498	90998	90433	0.573716	0.482869	0.643825	1.08562	0.118514	insig
mws0097	C20H22O6	Pinoresinol*	Lignans and Coumarins	Lignans	487-36-5	1	161570	267880	220070	355750	296530	285630	1.0952	0.0699512	0.186247	1.444	0.530076	insig
Lmdn004267	C20H22O6	Epipinoresinol*	Lignans and Coumarins	Lignans	24404-50-0	1	189820	307710	218580	362960	270240	309480	0.940326	0.170239	0.323034	1.31639	0.396587	insig
Lmmn003748	C20H24O6	Isolariciresinol	Lignans and Coumarins	Lignans	548-29-8	2	51389	81770	52543	32643	42932	45114	1.08062	0.149408	0.297263	0.649907	-0.621695	insig
pmb0998	C10H14N5O8P	Guanosine 5'-monophosphate	Nucleotides and derivatives	Nucleotides and derivatives	85-32-5	3	16412	19008	13270	42362	37087	39272	1.38531	0.000509745	0.0263458	2.4383	1.28588	up
mws5040	C12H21O11Na	Turanose	Others	Saccharides and Alcohols	547-25-1	1	6224000	5013500	5208100	2864500	2464400	3054000	1.37441	0.00891962	0.0680511	0.509735	-0.97218	insig
Lmmp002023	C19H32N4O3	Caffeoylspermine	Alkaloids	Phenolamine	-	2	76918	66837	102790	9	9	9	1.42548	0.016558	0.0935479	0.000109513	-13.1566	down
pmb0964	C16H23N5O5	Isopentenyladenine-7-N-glucoside	Nucleotides and derivatives	Nucleotides and derivatives	-	2	421940	299780	292260	167810	198720	260620	1.16092	0.0718881	0.188683	0.618503	-0.693147	insig
Lmgp003270	C16H16O10	Scopoletin-7-O-glucuronide	Lignans and Coumarins	Coumarins	132752-65-9	2	29960000	20104000	28773000	2156900	1841300	2002100	1.4177	0.0159146	0.0924982	0.0761102	-3.71577	down
Lmgn003073	C17H20O9	5-O-Feruloylquinic acid	Phenolic acids	Phenolic acids	-	1	2582200	987000	2681000	8453.8	12439	8423.2	1.41425	0.0634786	0.177811	0.00469041	-7.73607	down
pma3724	C17H20O9	1-O-Feruloylquinic acid	Phenolic acids	Phenolic acids	-	1	35258000	24869000	36584000	2953300	2607500	2215400	1.41555	0.0150124	0.0899273	0.0804066	-3.63654	down
pmb0752	C17H20O9	3-O-Feruloylquinic acid	Phenolic acids	Phenolic acids	1899-29-2	1	62595	37762	65733	60090	36270	54283	0.260501	0.675559	0.793685	0.906996	-0.140832	insig
mws0179	C17H20O9	Chlorogenic acid methyl ester	Phenolic acids	Phenolic acids	29708-87-0	2	13708000	9156300	15076000	791680	683700	907030	1.41444	0.0219227	0.104893	0.0627937	-3.99324	down
Lmsn004901	C24H48O2	Tetracosanoic Acid (Lignoceric acid)	Lipids	Free fatty acids	557-59-5	2	7598.2	8997.3	9282.4	9739.2	12311	11273	1.14411	0.0595934	0.172812	1.28771	0.364806	insig
MWSmce025	C16H18O10	Fraxin	Lignans and Coumarins	Coumarins	524-30-1	2	23468	20294	22812	4587.8	8619.1	5571.2	1.37228	0.000648339	0.0263458	0.282064	-1.82591	down
Lmbp002309	C17H22O9	Sinapaldehyde-4-O-Glucoside	Phenolic acids	Phenolic acids	154461-65-1	2	18217	6972.6	8795.6	13051	14563	12439	0.555244	0.622359	0.74983	1.17854	0.237004	insig
pmn001695	C16H20O10	Trihydroxycinnamoylquinic acid	Phenolic acids	Phenolic acids	-	1	190120	156870	214370	66720	69486	70345	1.40212	0.0189267	0.0970023	0.367947	-1.44243	down
Hmgn002833	C20H20O7	4-Ketopinoresinol	Others	Others	-	2	12304	10892	12630	21538	19134	15191	1.27167	0.0592727	0.172807	1.55929	0.640886	insig
Hmgn004693	C20H20O7	(8'R,7'S)-(-)-8-Hydroxy-α-conidendrin	Lignans and Coumarins	Lignans	-	3	2200.3	2381.8	9	2773.3	4904.4	3246.7	0.742553	0.104081	0.234417	2.37947	1.25064	insig
pmp001076	C20H20O7	Isosinensetin	Flavonoids	Flavonoid	17290-70-9	2	3352.3	5057.3	4886.8	3871	5573.2	5584	0.460514	0.503548	0.662663	1.13025	0.176637	insig
mws1313	C20H20O7	Sinensetin (5,6,7,3',4'-pentamethoxyflavone)	Flavonoids	Flavonoid	2306-27-6	2	4640.6	4497.6	4645.5	3964.8	5264.6	3277.2	0.560525	0.541394	0.691436	0.907347	-0.140274	insig
mws0055	C20H20O7	Tangeretin (4',5,6,7,8-Pentamethoxyflavone)	Flavonoids	Flavonols	481-53-8	2	591610	605680	594890	604390	567130	591200	0.540982	0.471792	0.633277	0.983562	-0.0239122	insig
mws0011	C17H24O9	Syringin	Phenolic acids	Phenolic acids	118-34-3	2	27005	29777	27780	6766.8	11307	18946	1.1988	0.0407583	0.145565	0.437783	-1.19171	down
pmb0064	C15H19NO10	DIMBOA glucoside	Alkaloids	Alkaloids	18607-79-9	2	710030	582010	736120	170860	164060	164950	1.41773	0.00852339	0.0680511	0.246465	-2.02055	down
pmb0108	C19H18O8	Feruloyl syringic acid	Phenolic acids	Phenolic acids	-	2	24923	32985	33823	42639	25848	34092	0.409062	0.562566	0.70497	1.11826	0.161254	insig
mws0232	C17H20N4O6	Riboflavin (Vitamin B2)	Others	Vitamin	83-88-5	1	190630	169270	179280	63698	147810	77291	1.1538	0.0781379	0.197318	0.535626	-0.900701	insig
MWS0952	C18H40NO5P	Dihydrosphingosine-1-Phosphate	Lipids	Sphingolipids	19794-97-9	2	6141	7103	6370.1	6403.2	5058.7	5721.1	0.902573	0.175475	0.328749	0.876053	-0.190909	insig
pme3337	C14H17N5O8	Succinyladenosine	Nucleotides and derivatives	Nucleotides and derivatives	4542-23-8	1	360460	352650	429950	211990	223340	177980	1.36606	0.00720104	0.0626177	0.536551	-0.898213	insig
pme1286	C14H20N6O5S	S-(5'-Adenosy)-L-homocysteine	Amino acids and derivatives	Amino acids and derivatives	979-92-0	1	159350	193350	160260	167570	184550	181590	0.409599	0.61661	0.743799	1.04045	0.0572097	insig
pmb2940	C17H22O10	1-O-Glucosyl sinapate	Phenolic acids	Phenolic acids	78185-48-5	1	591220	602200	644020	871470	1227100	1094300	1.32647	0.045957	0.156333	1.73767	0.797157	insig
Zmhn002227	C17H22O10	4-O-Glucosyl-sinapate	Phenolic acids	Phenolic acids	-	1	2186200	2236300	1773200	4431500	3815300	3416800	1.35463	0.0123823	0.0820018	1.88253	0.912674	insig
HJN003	C17H22O10	1-O-Sinapoyl-D-glucose	Phenolic acids	Phenolic acids	-	1	1112300	1129000	886840	5484000	5883300	4644100	1.41393	0.00541001	0.0552042	5.1185	2.35572	up
pmn001423	C19H30O8	Roseoside	Others	Others	54835-70-0	2	2484500	2087800	1838700	10011000	11525000	8910600	1.40982	0.00624251	0.0583412	4.74912	2.24766	up
pmp001161	C20H20O8	5-Hydroxyauranetin	Flavonoids	Flavonols	50439-46-8	3	2532.4	1892.4	2092.9	2374.3	2731.3	1061.8	0.286088	0.845403	0.903209	0.946254	-0.0797005	insig
pmp000113	C20H20O8	5-Hydroxy-6,7,8,3',4'-pentamethoxyflavone	Flavonoids	Flavonoid	2174-59-6	2	15152	8598.3	16952	13248	8753.7	8123.4	0.676387	0.31686	0.475052	0.740133	-0.434144	insig
mws1565	C17H24O10	Geniposide	Terpenoids	Monoterpenoids	24512-63-8	2	2643.2	15169	5786.2	9409	19084	19982	0.895881	0.177448	0.329828	2.05416	1.03855	insig
Lmwp011196	C24H38O4	Bis(2-ethylhexyl)phthalate	Phenolic acids	Phenolic acids	117-81-7	2	17241000	18064000	20744000	18006000	16832000	12738000	0.825525	0.224696	0.385413	0.848829	-0.236455	insig
Lmmp010562	C24H38O4	Diisooctyl Phthalate	Phenolic acids	Phenolic acids	27554-26-3	3	16654000	17036000	21112000	17839000	16184000	13734000	0.761238	0.277185	0.435141	0.871446	-0.198516	insig
pmp001016	C27H43NO	Shinonomenine	Alkaloids	Alkaloids	70598-84-4	3	16370	10892	14710	42704	37677	36352	1.38341	0.000685109	0.0263458	2.78121	1.47571	up
pme2735	C15H22N6O5S	S-Adenosyl-L-methionine	Amino acids and derivatives	Amino acids and derivatives	29908-03-0	3	2767600	2889400	3793000	1135300	2075100	3412600	0.797311	0.292856	0.451413	0.700847	-0.512829	insig
mws0043	C21H22O8	Nobiletin (5,6,7,8,3',4'-Hexamethoxyflavone)	Flavonoids	Flavonoid	478-01-3	3	463490	462310	460640	501060	497960	475990	1.26315	0.063088	0.177811	1.06388	0.0893396	insig
Hmln003529	C18H26O10	Benzyl β-primeveroside	Others	Others	130622-31-0	2	76244	74316	76721	91603	85736	66059	0.408002	0.559193	0.702504	1.07091	0.0988402	insig
Cmjn004337	C18H26O10	Benzyl-(2''-O-xylosyl)glucoside	Phenolic acids	Phenolic acids	-	2	84986	90064	78750	79436	86026	96830	0.30259	0.667306	0.787846	1.03346	0.0474817	insig
pme3007	C9H14N2O12P2	Uridine 5'-diphosphate	Nucleotides and derivatives	Nucleotides and derivatives	27821-45-0	2	68160	87058	89545	114080	98906	83613	0.875752	0.198831	0.351914	1.21178	0.277128	insig
pmn001399	C20H22O9	2,4,6,4'-Tetrahydroxy-stilbene-2-O-glucoside	Others	Stilbene	-	3	34112	26469	28484	42517	31418	33988	0.902225	0.205741	0.360949	1.21173	0.277072	insig
pmn001394	C20H22O9	2,3,5,4'-Tetrahydroxystilbene-2-O-glucoside	Others	Stilbene	-	2	31080	27658	18745	47602	43464	44700	1.25797	0.0246167	0.111388	1.7522	0.809171	insig
Zmhn001746	C20H22O9	Piceatannol-3'-O-glucoside	Others	Stilbene	94356-26-0	2	30726	35673	39783	37714	50170	40572	0.903236	0.189439	0.343809	1.20977	0.274735	insig
pmp000379	C25H26O5	6,8-Diprenylgenistein	Flavonoids	Isoflavones	51225-28-6	3	50941	72999	35305	71976	6884	282800	0.0218797	0.503624	0.662663	2.27109	1.18339	insig
Cmyn001336	C16H27NO11	Linustatin	Alkaloids	Alkaloids	72229-40-4	2	2943.8	3768.9	3596.8	1296.8	2590.3	3872.6	0.715431	0.373778	0.537809	0.752675	-0.409902	insig
pmb0500	C23H26N2O5	N-p-Coumaroyl-N'-feruloylputrescine	Alkaloids	Phenolamine	380302-96-5	3	3125	1610.7	1819.2	3550.6	3499.4	2170.2	0.811193	0.246484	0.409442	1.40661	0.492224	insig
Lmmp004621	C27H43NO2	Leptinidine	Alkaloids	Steroid alkaloids	24884-17-1	3	29459	23742	22825	28193	38767	40218	1.09509	0.0927964	0.220944	1.40975	0.495444	insig
MWSmce619	C27H45NO2	Tomatidine	Alkaloids	Steroid alkaloids	77-59-8	2	3669.5	5916.8	2232.8	4414	1492	2233.5	0.595806	0.427705	0.59321	0.688673	-0.538108	insig
Lmyp005932	C21H20O9	Apigenin-6-C-fucoside	Flavonoids	Flavonoid carbonoside	-	3	4392.1	6488.7	5781.2	3858.8	4005.4	3748.2	1.182	0.10978	0.24234	0.696939	-0.520895	insig
Lmyp005841	C21H20O9	Chrysin-7-O-glucoside	Flavonoids	Flavonoid	31025-53-3	2	12008	9514	14598	30177	24728	27039	1.3578	0.00213696	0.0395734	2.26866	1.18184	up
mws1366	C27H44O3	Tigogenin	Steroids	Steroidal saponins	77-60-1	2	86624	26974	55984	26850	39782	23278	0.849495	0.259433	0.422529	0.530186	-0.91543	insig
Lmbp003668	C20H18O10	Kaempferol-3-O-arabinoside	Flavonoids	Flavonoid	-	1	15713	8210.8	19674	11671	6709.8	27790	0.0704319	0.912583	0.940808	1.05902	0.0827254	insig
Hmcn002743	C22H26O8	5-Methoxytrachelogenin	Others	Others	-	3	64481	63625	54239	216270	161990	216840	1.40291	0.0147184	0.0899273	3.26359	1.70646	up
MWS20152	C22H26O8	Syringaresinol	Lignans and Coumarins	Lignans	21453-71-4	2	9522.4	14052	11885	36765	32820	30771	1.38957	0.00087071	0.0269799	2.83017	1.50089	up
mws2523	C12H23O14P	Trehalose 6-phosphate	Others	Saccharides and Alcohols	4484-88-2	3	23573	34054	30857	21323	22276	16384	1.13604	0.0717102	0.188683	0.677897	-0.560863	insig
Lmhp008337	C19H40NO7P	LysoPE 14:0(2n isomer)	Lipids	LPE	-	2	1083.7	1080	419.24	1385.1	419.86	2045.3	0.3628	0.480008	0.641164	1.49065	0.575942	insig
pmb0864	C19H40NO7P	LysoPE 14:0	Lipids	LPE	-	2	11046	8614.1	7234.5	11997	10456	18093	0.990766	0.18068	0.333228	1.50759	0.592243	insig
mad1424	C17H14O13	Ditartaroyl-hydroxycoumarin	Lignans and Coumarins	Coumarins	-	3	39541	25814	39107	57529	51288	52337	1.20252	0.0368542	0.138031	1.5427	0.625462	insig
pme2117	C10H15N5O10P2	Adenosine 5'-diphosphate	Nucleotides and derivatives	Nucleotides and derivatives	58-64-0	3	19649	18498	27474	48946	53298	30592	1.21766	0.0685625	0.184808	2.02429	1.01742	up
pme3504	C22H22O9	Formononetin-7-O-glycoside (Ononin)	Flavonoids	Isoflavones	486-62-4	3	9087.4	13469	17416	14777	14496	15309	0.508706	0.588919	0.72547	1.11532	0.157457	insig
pmp000413	C21H20O10	Genistein-8-C-glucoside	Flavonoids	Isoflavones	66026-80-0	1	1851.8	11318	629.5	3742	3735	11474	0.584209	0.708157	0.810283	1.37333	0.457679	insig
mws0048	C21H20O10	Apigenin-8-C-Glucoside (Vitexin)*	Flavonoids	Flavonoid carbonoside	3681-93-4	1	3960.5	20883	9	5718.2	11652	25566	0.671332	0.526495	0.67586	1.72764	0.788804	insig
mws1434	C21H20O10	Apigenin-6-C-glucoside (Isovitexin)*	Flavonoids	Flavonoid carbonoside	29702-25-8	1	1742.8	29860	6387.2	3346.8	8837	19020	0.124673	0.8328	0.894845	0.821369	-0.283898	insig
pmn001336	C21H20O10	Aloeemodin-8-O-glucoside	Quinones	Anthraquinone	-	2	9601.9	8239	6486.7	7320.2	17329	12402	0.785454	0.277069	0.435141	1.52301	0.606926	insig
mws0919	C21H20O10	Kaempferol-3-O-rhamnoside (Afzelin)(Kaempferin)	Flavonoids	Flavonols	482-39-3	1	409950	93830	508190	193530	403850	1190000	0.462288	0.494833	0.655407	1.76624	0.82068	insig
pmp000117	C22H24O9	3,5,6,7,8,3',4'-Heptamethoxyflavone	Flavonoids	Flavonols	1178-24-1	2	3830.5	3400.8	3388.9	5628.8	4444.8	6077.4	1.28085	0.0532545	0.163287	1.52078	0.604813	insig
Lmsn002494	C19H14O12	Ellagic acid-4-O-Xyloside	Tannins	Tannin	139163-18-1	3	67700	28744	34198	44490	31060	109640	0.409564	0.55178	0.694938	1.41754	0.503387	insig
mws2186	C20H18O11	Avicularin(Quercetin-3-O-α-L-arabinofuranoside)	Flavonoids	Flavonols	572-30-5	2	51783	32443	68096	52378	36668	111260	0.369133	0.569963	0.711564	1.31502	0.395081	insig
Lmdp003509	C20H18O11	Quercetin-3-O-xyloside (Reynoutrin)	Flavonoids	Flavonols	549-32-6	3	154740	121390	142680	136850	98263	365510	0.349917	0.543673	0.691696	1.43412	0.520164	insig
Lmfp004055	C20H18O11	Morin-3-O-xyloside	Flavonoids	Flavonols	-	3	172830	106270	126560	132440	87353	360150	0.306629	0.565825	0.707281	1.42963	0.51564	insig
pme1611	C21H22O10	Isohemiphloin	Flavonoids	Flavonoid carbonoside	3682-02-8	3	33300	38631	29242	26279	46918	34698	0.147372	0.757452	0.84653	1.06644	0.0928037	insig
HJN055	C21H24O10	Dihydrocharcone-4'-O-glucoside	Flavonoids	Chalcones	-	1	128240	16011	158250	129570	205280	326330	0.81811	0.176571	0.328811	2.18571	1.1281	insig
mws2118	C21H24O10	Phloretin-2'-O-glucoside (Phlorizin)	Flavonoids	Chalcones	60-81-1	1	57960	11240	78538	64964	95696	173400	0.860887	0.19087	0.345221	2.26117	1.17707	insig
Lmhp008273	C20H40NO7P	LysoPE 15:1(2n isomer)	Lipids	LPE	-	2	5269.8	7929	5745.5	9696	9455.3	14211	1.19918	0.069944	0.186247	1.76107	0.816455	insig
Lmhp008440	C20H40NO7P	LysoPE 15:1	Lipids	LPE	-	2	6710.8	5526.7	6303.2	11044	9316.7	14460	1.29968	0.0629449	0.177811	1.87807	0.909249	insig
Lmhp009187	C20H42NO7P	LysoPE 15:0	Lipids	LPE	-	2	16966	16672	16510	24820	26259	39688	1.26337	0.103496	0.234153	1.80998	0.855976	insig
Lmhp008885	C20H42NO7P	LysoPE 15:0(2n isomer)	Lipids	LPE	-	2	1968.8	3021.7	3229.3	4915.2	4007.8	4175.9	1.17977	0.0320839	0.125819	1.59358	0.67227	insig
pmp000438	C30H50O2	Betulin	Terpenoids	Triterpene	473-98-3	2	132270	123300	104130	83194	110270	134660	0.469369	0.578401	0.717619	0.912216	-0.132553	insig
pme1014	C31H40O2	Menatetrenone (Vitamin K2)	Others	Vitamin	11032-49-8	2	373720	337490	355940	234870	232020	195680	1.37442	0.00137253	0.0340891	0.620878	-0.687618	insig
pmn001338	C21H18O11	Rhein-8-O-glucoside	Quinones	Anthraquinone	34298-86-7	3	216640	265840	207990	201680	171530	330150	0.0526823	0.940061	0.960225	1.01867	0.0266846	insig
pme3400	C22H22O10	Biochanin A-7-O-glucoside (Sissotrin)	Flavonoids	Isoflavones	5928-26-7	3	4623.3	4133.4	3701.8	4539.9	4766.3	3683.6	0.270478	0.698359	0.808182	1.04265	0.0602488	insig
pmp000550	C22H22O10	Calycosin-7-O-glucoside	Flavonoids	Isoflavones	20633-67-4	2	39580	36723	23897	25181	38376	63378	0.40594	0.522819	0.67538	1.26682	0.341207	insig
mws0913	C21H20O11	Kaempferol-3-O-galactoside (Trifolin)	Flavonoids	Flavonols	23627-87-4	2	42169	15026	21156	15350	27287	42223	0.145121	0.857277	0.912424	1.08307	0.115133	insig
Xmyp005654	C21H20O11	Kaempferol-4'-O-glucoside	Flavonoids	Flavonoid	-	1	288210	201940	324160	129490	190170	237820	0.934968	0.150151	0.297918	0.684604	-0.546658	insig
mws0045	C21H20O11	Quercetin-3-O-rhamnoside(Quercitrin)	Flavonoids	Flavonols	522-12-3	2	214740	64791	144000	115270	147900	541320	0.556517	0.456175	0.619803	1.89948	0.925607	insig
Lmsp004915	C21H20O11	Aureusidin-4-O-glucoside	Flavonoids	Sinensetin	-	1	759.5	13662	731	4512	746	7411.5	0.239647	0.872769	0.916775	0.836133	-0.258196	insig
Hmpp003270	C21H20O11	Luteolin-4'-O-glucoside	Flavonoids	Flavonoid	6920-38-3	1	66352	73680	93058	9	9	9	1.42568	0.0103529	0.0729078	0.000115835	-13.0756	down
pme2459	C21H20O11	Luteolin-7-O-glucoside (Cynaroside)	Flavonoids	Flavonoid	5373-11-5	1	527120	665280	867250	274990	559130	531660	0.907129	0.15983	0.307365	0.663113	-0.592674	insig
mws2209	C21H20O11	Kaempferol-3-O-glucoside (Astragalin)	Flavonoids	Flavonols	480-10-4	2	62690	65096	87167	15735	14747	17008	1.40962	0.0183423	0.0966102	0.220932	-2.17833	down
Lmlp003531	C21H20O11	Luteolin-3'-O-glucoside	Flavonoids	Flavonoid	5154-41-6	1	68038	61402	122040	9	9	9	1.42437	0.0486849	0.159021	0.000107364	-13.1852	down
mws1608	C21H20O11	Luteolin-6-C-glucoside (Isoorientin)	Flavonoids	Flavonoid carbonoside	4261-42-1	1	2962	26180	5208	3234.5	6414.5	25425	0.0661926	0.982143	0.988071	1.02108	0.0300919	insig
pmf0027	C21H21O11+	Cyanidin-3-O-galactoside	Flavonoids	Anthocyanins	142506-26-1	3	613530	237210	571520	418390	346790	1226200	0.351299	0.583859	0.723493	1.40015	0.485583	insig
pmb0550	C21H21O11+	Cyanidin-3-O-glucoside (Kuromanin)	Flavonoids	Anthocyanins	47705-70-4	3	379680	119050	266620	247090	216340	783950	0.515784	0.485766	0.646826	1.62982	0.704709	insig
mws1361	C21H22O11	Taxifolin-3-O-rhamnoside (Astilbin)	Flavonoids	Dihydroflavonol	29838-67-3	2	8162.5	2352.8	10832	10526	10521	25459	0.879843	0.230872	0.391308	2.17854	1.12336	insig
mws0057	C21H22O11	Eriodictyol-7-O-glucoside	Flavonoids	Dihydroflavone	38965-51-4	3	19047	23528	20482	6198.8	7137	15583	1.18209	0.0454925	0.155796	0.458614	-1.12465	down
Lmtn002796	C21H22O11	Aromadendrin-7-O-glucoside	Flavonoids	Flavonoid	28189-90-4	2	23147	16852	28116	10014	6984.5	10402	1.30485	0.0419688	0.148826	0.402268	-1.31377	down
HJN086	C21H22O11	Eriodictyol-3'-O-glucoside	Flavonoids	Dihydroflavone	-	2	18422	4604.7	20770	24996	31940	63018	1.00792	0.149523	0.297263	2.73888	1.45359	up
Lmhp009034	C21H42NO7P	LysoPE 16:1	Lipids	LPE	-	2	9494.7	8718.4	6582	6407.8	9009.6	12711	0.293818	0.623188	0.749925	1.13443	0.181972	insig
Lmhp008763	C21H42NO7P	LysoPE 16:1(2n isomer)	Lipids	LPE	-	2	8886.1	10144	8458.9	8848.1	9929.5	11109	0.611779	0.391154	0.555616	1.08722	0.120644	insig
Li512113	C20H20O12	Maleoyl-caffeoylquinic acid	Phenolic acids	Phenolic acids	-	2	118170	107810	57490	143600	111380	115330	0.771376	0.2653	0.427904	1.30635	0.385537	insig
Hmpn005101	C21H24O11	Sieboldin	Flavonoids	Chalcones	18777-73-6	2	12976	6518.8	24631	16154	34237	61639	0.921089	0.222869	0.382937	2.53888	1.34419	insig
HJN041	C21H24O11	Epicatechin glucoside	Flavonoids	Flavanols	-	3	35772	26236	17441	56655	27915	25234	0.595611	0.4383	0.602061	1.38207	0.46683	insig
Cmxn004016	C21H24O11	Dihydromarein	Flavonoids	Chalcones	-	2	8188.5	10636	17208	13562	34380	60430	1.00395	0.213956	0.369527	3.00762	1.58862	up
pmd0160	C21H44NO7P	LysoPE 16:0(2n isomer)	Lipids	LPE	-	1	4625000	4297300	3894300	4792500	5083000	6397000	1.07229	0.130849	0.27317	1.26964	0.344422	insig
pmb0876	C21H44NO7P	LysoPE 16:0	Lipids	LPE	53862-35-4	1	4500800	4243900	3695500	4662200	4860500	6557100	1.01133	0.170857	0.323593	1.29257	0.37024	insig
GQ512004	C25H33N3O5	N1-Dihydrocaffeoyl-N10-coumaroyl spermidine	Alkaloids	Phenolamine	-	3	466030	1058900	674550	196640	318160	286330	1.24158	0.109599	0.24234	0.364236	-1.45705	down
MWS5083	C17H21N4O9P	Flavin Single Nucleotide(FMN)	Nucleotides and derivatives	Nucleotides and derivatives	6184-17-4	2	132990	226810	177110	249570	218380	243470	0.986535	0.154574	0.301747	1.32503	0.406021	insig
HJN110	C30H48O3	Betulinic acid	Terpenoids	Triterpene	472-15-1	1	2346	9968.1	3998.5	2875.9	4745.4	18163	0.320523	0.597707	0.730693	1.58064	0.660506	insig
MWSmce052	C30H48O3	3-Epiursolic acid	Terpenoids	Triterpene	989-30-0	2	5684.2	5774.8	3818.5	3850.1	4590.3	3210.3	0.879744	0.196574	0.349638	0.762605	-0.390992	insig
mws4053	C30H48O3	Ursolic acid	Terpenoids	Triterpene	77-52-1	2	4552	5596.9	3425.2	2475.7	3783.3	14175	0.174672	0.601444	0.731197	1.50537	0.590115	insig
pmn001700	C30H48O3	24,30-Dihydroxy-12(13)-enolupinol	Terpenoids	Triterpene	-	1	12758	17624	14916	10965	7512.7	5603.8	1.18832	0.0289387	0.118117	0.531624	-0.911522	insig
pmb0464	C16H27NO14	L-Aspartic acid-O-diglucoside	Amino acids and derivatives	Amino acids and derivatives	-	2	306540	431570	108840	72215	133030	248150	0.694392	0.305639	0.464485	0.535327	-0.901508	insig
mws0034	C22H18O11	Epigallocatechin-3-gallate	Flavonoids	Flavanols	989-51-5	3	946.5	471.5	2836	943.5	9079.5	3744.2	0.759662	0.314183	0.471747	3.2363	1.69434	insig
mws2220	C22H18O11	Gallocatechin 3-O-gallate	Flavonoids	Flavanols	5127-64-0	3	471.5	2790.2	2820.8	946.75	13141	4213.8	0.582252	0.380281	0.545596	3.00889	1.58923	insig
pmb2654	C19H27NO12	Anthranilate-1-O-Sophoroside	Phenolic acids	Phenolic acids	-	2	262560	274650	183310	118440	141330	203660	1.06285	0.0899453	0.217259	0.643188	-0.636687	insig
pmb2999	C22H22O11	Chrysoeriol-5-O-glucoside	Flavonoids	Flavonoid	-	2	174600	52826	76300	93379	96251	305560	0.560663	0.480232	0.641164	1.63038	0.705212	insig
MWSslk237	C22H22O11	Homoplantaginin	Flavonoids	Other Flavonoids	17680-84-1	2	6693	10158	3584	11066	2215.1	2925.5	0.459689	0.703927	0.808182	0.79308	-0.334461	insig
pmp000579	C22H22O11	Diosmetin-7-O-galactoside*	Flavonoids	Flavonoid	-	1	486720	459580	598620	89960	93962	76163	1.41645	0.00888581	0.0680511	0.168349	-2.57048	down
HJAP011	C22H22O11	Chrysoeriol-8-C-glucoside (Scoparin)*	Flavonoids	Flavonoid	301-16-6	2	1925.2	51016	1283.5	6393	3194.8	16426	0.184352	0.629555	0.754862	0.479741	-1.05967	insig
pmb3012	C22H22O11	Chrysoeriol-7-O-glucoside*	Flavonoids	Flavonoid	19993-32-9	3	34951	36458	52237	13212	16269	11453	1.36757	0.0314687	0.124382	0.331058	-1.59484	down
Hmgp002189	C22H22O11	6-C-MethylKaempferol-3-glucoside*	Flavonoids	Flavonoid	-	3	518540	482240	553720	85647	99829	67194	1.41399	0.000469433	0.0263458	0.162541	-2.62112	down
Lmdp003286	C21H20O12	Isohyperoside	Flavonoids	Flavonols	35589-21-0	1	1431800	487600	871760	557190	630350	2652600	0.166175	0.672784	0.792442	1.37582	0.460294	insig
mws1329	C21H20O12	Quercetin-7-O-glucoside*	Flavonoids	Flavonols	491-50-9	1	504710	183950	304930	192600	232720	816670	0.10797	0.73574	0.830406	1.25	0.321931	insig
mws0856	C21H20O12	Quercetin-4'-O-glucoside (Spiraeoside)	Flavonoids	Flavonols	20229-56-5	1	516580	217560	347010	245950	230850	846250	0.0981398	0.741155	0.833695	1.22374	0.291301	insig
mws0061	C21H20O12	Quercetin-3-O-galactoside (Hyperin)	Flavonoids	Flavonols	482-36-0	1	976530	451760	712130	507370	525820	1908300	0.22774	0.630582	0.755187	1.37426	0.458653	insig
Hmcn001884	C21H20O12	6-Hydroxyluteolin 5-glucoside	Flavonoids	Flavonoid	-	3	512050	250730	364140	241310	276970	992810	0.162361	0.659668	0.781597	1.3409	0.423204	insig
pmp001309	C21H20O12	6-Hydroxykaempferol-7-O-glucoside	Flavonoids	Flavonols	-	1	1180100	1717900	1401500	1522000	1116700	1727000	0.0543299	0.930583	0.95249	1.0154	0.0220441	insig
mws0091	C21H20O12	Quercetin-3-O-glucoside (Isoquercitrin)*	Flavonoids	Flavonols	482-35-9	1	850290	266210	558000	388210	333060	1613000	0.193097	0.663122	0.784678	1.39401	0.479241	insig
Lmzp002365	C22H24O11	Hesperetin-7-O-glucoside	Flavonoids	Flavonoid	31712-49-9	2	21581	27248	17747	21238	49189	33386	0.83369	0.261137	0.424613	1.55932	0.640913	insig
pme1598	C22H24O11	Hesperetin-5-O-glucoside	Flavonoids	Dihydroflavonol	69651-80-5	2	508720	233460	373500	254870	286120	867260	0.180942	0.684184	0.800911	1.26223	0.33598	insig
Lmhp009769	C22H44NO7P	LysoPE 17:1	Lipids	LPE	-	2	9397.3	8702.4	7816.2	11766	13161	16591	1.27481	0.0570525	0.167802	1.60203	0.679899	insig
Lmhp009464	C22H44NO7P	LysoPE 17:1(2n isomer)	Lipids	LPE	-	2	21770	23171	23373	19365	25008	31513	0.402273	0.547842	0.692594	1.11084	0.151652	insig
Xmsn002700	C21H22O12	Taxifolin-3'-O-glucoside	Flavonoids	Flavonoid	31106-05-5	2	19136	4056.5	6952.5	6407.2	6944.7	36558	0.34546	0.593261	0.727035	1.65566	0.727407	insig
Lmhp010162	C22H46NO7P	LysoPE 17:0	Lipids	LPE	-	3	27216	24922	20328	18632	19664	22950	0.878194	0.207213	0.362261	0.845169	-0.242689	insig
pmd0130	C22H46NO7P	LysoPC 14:0	Lipids	LPC	20559-16-4	1	51483	55247	44968	36333	41195	50689	0.871141	0.212378	0.367437	0.845212	-0.242615	insig
pmp000309	C22H28O11	Cimifugin-7-O-glucoside	Others	Others	80681-45-4	2	2167	7449.8	2166.8	1462.5	5027.9	8697.5	0.201279	0.69976	0.808182	1.2889	0.366142	insig
Zmpn008194	C30H48O4	Corosolic acid*	Terpenoids	Triterpene	4547-24-4	2	17130	8869.5	14911	17956	19337	23643	1.00157	0.0986794	0.229487	1.4895	0.574824	insig
Smpn011792	C30H48O4	2,3-dihydroxy-12-ursen-28-oic acid	Terpenoids	Triterpene	-	2	15342	9677.3	11260	18917	23910	27486	1.26051	0.0245242	0.111388	1.9381	0.954645	insig
Lmzn006284	C30H48O4	2α-Hydroxyursolic acid	Terpenoids	Triterpene	-	2	37964	24646	28730	13210	43380	76290	0.201368	0.529097	0.67833	1.45478	0.540805	insig
mws1610	C30H48O4	Maslinic acid*	Terpenoids	Triterpene	4373-41-5	1	53373	17435	22210	9617.2	36960	74361	0.0717436	0.697095	0.808182	1.30016	0.378688	insig
pmn001706	C30H48O4	2-Hydroxyoleanolic acid	Terpenoids	Triterpene	26707-60-8	1	38666	16416	23262	16549	34830	62290	0.428872	0.486617	0.647097	1.4509	0.536944	insig
pmb1912	C20H23N7O7	10-Formyltetrahydrofuran	Alkaloids	Alkaloids	2800-34-2	1	86433	67070	69179	108620	88739	83263	1.02468	0.124916	0.266346	1.26019	0.333643	insig
Lmmp002914	C25H35N3O6	Bis(Dihydrocaffeoyl)spermidine	Alkaloids	Phenolamine	-	1	3213600	6401700	5221500	2449700	3147700	2918100	1.09693	0.146242	0.293666	0.573945	-0.801017	insig
Lmhp008801	C23H42NO7P	LysoPE 18:3	Lipids	LPE	-	1	1502600	1136600	1144100	825650	996790	1073000	1.06199	0.118922	0.25685	0.765321	-0.385863	insig
Lmhp008589	C23H42NO7P	LysoPE 18:3(2n isomer)	Lipids	LPE	-	1	1417000	1146400	1154800	880440	1003800	1009700	1.1928	0.0720901	0.188718	0.778317	-0.361569	insig
pmp001181	C27H27NO7	3-{(2,3-Trans)-2-(4-hydroxy-3-methoxyphenyl)-3-hydroxymethyl-2,3-dihydrobenzo[b][1,4]dioxin-6-yl}-N-(4-hydroxyphenethyl)acrylamide	Alkaloids	Alkaloids	-	2	3094.1	4009.2	4390	6027.7	5088	7432.7	1.20712	0.0537745	0.163448	1.61384	0.690502	insig
pmb0874	C23H44NO7P	LysoPE 18:2(2n isomer)	Lipids	LPE	-	1	5664200	4736200	4695000	4375600	4477100	6004000	0.141503	0.904511	0.936347	0.984187	-0.0229953	insig
pmb0881	C23H44NO7P	LysoPE 18:2	Lipids	LPE	-	2	5564100	4645700	4505900	4236500	4279000	5841000	0.185538	0.858736	0.912579	0.975591	-0.0356521	insig
Lmjp003295	C22H22O12	6-Methoxykaempferol-3-O-glucoside	Flavonoids	Flavonoid	63422-27-5	2	176860	92047	162060	92339	131940	69079	0.811318	0.232272	0.393015	0.680697	-0.554915	insig
Lmjp003044	C22H22O12	Isorhamnetin-3-O-Glucoside*	Flavonoids	Flavonols	5041-82-7	2	87941	90796	126220	40351	30169	28668	1.36964	0.023201	0.108925	0.325252	-1.62037	down
Lmjp002906	C22H22O12	Rhamnetin-3-O-Glucoside	Flavonoids	Flavonols	27875-34-9	2	213480	182320	241110	129860	56244	73072	1.24449	0.0126689	0.0833481	0.406927	-1.29716	down
Lmcp003788	C22H22O12	Isotamarixin	Flavonoids	Flavonols	-	2	37507	39538	28454	50144	41452	59292	1.10793	0.0801638	0.200409	1.43023	0.516249	insig
Lmcp003402	C22H22O12	Tamarixetin-3-O-glucoside (Tamarixin)	Flavonoids	Flavonoid	27542-39-8	3	53298	42020	32814	49456	60028	52157	0.89645	0.193238	0.346709	1.26152	0.335162	insig
Hmcp002207	C22H22O12	Isorhamnetin-7-O-glucoside (Brassicin)*	Flavonoids	Flavonols	6743-96-0	2	81297	56709	123290	28358	33375	16904	1.26951	0.0807099	0.201272	0.30095	-1.7324	down
Hmgp002148	C22H22O12	Nepetin-7-O-alloside	Flavonoids	Flavonoid	-	3	6076	3008	3022.8	3023	4558.5	3797.5	0.0601389	0.842627	0.901762	0.939885	-0.0894438	insig
Hmgp002036	C22H22O12	Nepetin-7-O-glucoside	Flavonoids	Flavonoid	569-90-4	3	160300	80285	195320	143790	208960	63494	0.148471	0.909692	0.938795	0.954896	-0.0665843	insig
pmb0856	C23H46NO7P	LysoPE 18:1(2n isomer)	Lipids	LPE	-	1	354120	302980	295710	189290	231930	256580	1.22285	0.0273006	0.116149	0.71137	-0.491329	insig
pmb2260	C23H46NO7P	LysoPC 15:1	Lipids	LPC	-	2	53677	52354	37205	42433	44029	49061	0.250669	0.684779	0.800911	0.946152	-0.0798564	insig
mws0289	C23H46NO7P	LysoPE 18:1	Lipids	LPE	89576-29-4	1	536220	436940	420920	293090	325130	368810	1.23649	0.0426215	0.149549	0.708015	-0.498148	insig
Lmpp003465	C21H20O13	Myricetin-3-O-glucoside	Flavonoids	Flavonols	19833-12-6	3	6723	1504	689	6076	2888.8	759.5	0.172068	0.917632	0.943095	1.09066	0.125198	insig
Lmhp009129	C23H48NO7P	LysoPC 15:0(2n isomer)	Lipids	LPC	-	1	16716	18057	15180	20107	13666	13236	0.356392	0.711429	0.810283	0.941065	-0.0876343	insig
pmb0880	C23H48NO7P	LysoPE 18:0(2n isomer)	Lipids	LPE	-	2	7146.6	6183.5	4707.8	2583.4	4575.4	4812.1	0.979064	0.113517	0.248397	0.663653	-0.5915	insig
pmb0883	C23H48NO7P	LysoPE 18:0	Lipids	LPE	69747-55-3	2	120470	109320	94834	103460	116040	146720	0.589654	0.415018	0.579635	1.12814	0.173941	insig
pmb2319	C23H48NO7P	LysoPC 15:0	Lipids	LPC	108273-89-8	1	60799	62136	53204	64795	71577	92238	1.04416	0.158509	0.305823	1.2979	0.376174	insig
HJN104	C21H22O13	Dihydromyricetin-3-O-glucoside	Flavonoids	Dihydroflavonol	-	2	26827	33526	18165	25953	32528	47340	0.721975	0.311253	0.46805	1.34773	0.430531	insig
pma0680	C26H33N3O6	N1-Caffeoyl-N10-Feruloylspermidine	Alkaloids	Phenolamine	-	3	2179800	3468300	3394300	1019600	1719700	1809500	1.18353	0.048434	0.159021	0.503052	-0.99122	insig
pmp000444	C30H46O5	27,28-Dicarboxyl ursolic acid	Terpenoids	Triterpene	-	2	35619	29619	29722	31276	23466	37862	0.181757	0.876027	0.918268	0.97519	-0.0362454	insig
Smpn009230	C30H48O5	2α,3α,23-trihydroxyolean-12-en-28-oic acid	Terpenoids	Triterpene	-	2	99969	113450	122580	217300	153740	220950	1.29371	0.0496411	0.159618	1.76188	0.817116	insig
Hmjn003948	C30H48O5	Madasiatic acid	Terpenoids	Triterpene	26532-66-1	2	90398	101260	121080	207510	147920	231210	1.27334	0.0529842	0.163287	1.87582	0.907521	insig
Lmmn003398	C23H22O12	Kaempferol-3-O-(6''-acetyl)glucoside	Flavonoids	Flavonols	-	1	60900	32391	61864	76455	120620	98824	1.13678	0.0465873	0.156333	1.90712	0.931395	insig
pmb0863	C24H46NO7P	LysoPC 16:2(2n isomer)	Lipids	LPC	-	2	17296	12030	9164	4974.2	9611.8	8122.7	1.01042	0.145789	0.293666	0.58999	-0.761239	insig
pma1303	C24H46NO7P	LysoPC 16:2	Lipids	LPC	-	2	15061	8830.1	10405	8383.4	10684	8324.9	0.722031	0.347509	0.510445	0.7987	-0.324274	insig
pmb0736	C23H24O12	Tricin-7-O-Glucoside	Flavonoids	Flavonoid	32769-01-0	1	16931	17138	19165	29485	23243	27820	1.33077	0.0274111	0.116149	1.51309	0.597501	insig
Lmgp004829	C23H24O12	5,7,4'-Trihydroxy-6,8-dimethoxyisoflavone-7-O-galactoside	Flavonoids	Isoflavones	-	1	18448	18016	19817	18040	20251	28078	0.676953	0.384714	0.550378	1.17924	0.237862	insig
pmp000608	C23H24O12	Aurantio-obtusin-6-O-Glucoside	Quinones	Anthraquinone	129025-96-3	3	16385	14377	25726	20849	20638	31943	0.734516	0.331788	0.490811	1.29992	0.378425	insig
Lmhp206353	C23H24O12	Tricin-4'-O-glucoside	Flavonoids	Flavonoid	-	2	10377	13878	14735	10524	22707	28096	0.727756	0.286124	0.444292	1.57289	0.653418	insig
Hmgp002238	C23H24O12	Jaceosidin-7-O-Glucoside	Flavonoids	Flavonoid	25474-11-7	1	9	50793	9	5757.2	17848	43712	0.880904	0.80166	0.875175	1.32485	0.405834	insig
pme0444	C23H25O12+	Malvidin-3-O-glucoside (Oenin)	Flavonoids	Anthocyanins	18470-06-9	3	8928.7	11854	12941	8461.2	12466	18119	0.305336	0.605276	0.733667	1.15783	0.211419	insig
pmp001270	C24H48NO7P	LysoPC 16:1	Lipids	LPC	76790-27-7	1	49120	45089	39144	46661	50679	47969	0.756731	0.303142	0.462813	1.08966	0.123874	insig
HJAP005	C22H22O13	Laricitrin-3-O-glucoside	Flavonoids	Flavonoid	39986-90-8	2	10838	21286	3643.8	19812	18279	15756	0.746008	0.360409	0.521576	1.50546	0.590205	insig
Lmjp003231	C22H22O13	Patuletin-3-O-glucoside	Flavonoids	Flavonoid	-	3	14214	16651	15554	28124	18457	22994	1.19783	0.101896	0.232639	1.49885	0.583854	insig
pmb0855	C24H50NO7P	LysoPC 16:0	Lipids	LPC	17364-16-8	1	12883000	13723000	11410000	11423000	12451000	14129000	0.0201075	0.996876	0.997873	0.999658	-0.00049343	insig
pmd0132	C24H50NO7P	LysoPC 16:0(2n isomer)	Lipids	LPC	-	1	12638000	13326000	10994000	11176000	12404000	13818000	0.0859479	0.893731	0.933888	1.01191	0.0170744	insig
pma0170	C27H35N3O6	N',N''-Diferuloylspermidine	Alkaloids	Phenolamine	-	3	485800	762010	867750	215990	238030	245760	1.35247	0.0527657	0.163287	0.330778	-1.59607	down
Lmgp003989	C25H22O11	Dicaffeoylshikimic acid	Phenolic acids	Phenolic acids	-	1	1086200	3079300	2188600	2766000	2140600	3249600	0.630563	0.427146	0.59321	1.28361	0.360209	insig
Lmhp009497	C25H44NO7P	LysoPE 20:4	Lipids	LPE	-	3	2156	4712.7	3685.9	3260.6	821.33	2316.7	0.748844	0.249053	0.412353	0.606241	-0.722037	insig
Lmhp009349	C25H44NO7P	LysoPE 20:4(2n isomer)	Lipids	LPE	-	3	1447.4	4001.9	3260.9	1520	1486.9	1886.9	0.87204	0.233407	0.393882	0.561847	-0.831751	insig
pmp000193	C24H22O12	6''-O-Malonyldaidzin	Flavonoids	Isoflavones	124590-31-4	3	7956	15189	15837	23848	21824	15386	0.968953	0.109732	0.24234	1.56631	0.647372	insig
Lmhp009802	C25H46NO7P	LysoPE 20:3(2n isomer)	Lipids	LPE	-	2	10025	8568	9233.9	10048	12734	13767	1.1109	0.105929	0.236448	1.31344	0.393352	insig
Lmhp010040	C25H46NO7P	LysoPE 20:3	Lipids	LPE	-	2	12267	9312.3	9416.3	11312	12093	11704	0.827374	0.290424	0.449573	1.13271	0.179777	insig
HJAP135	C24H24O12	Pinocembrin-7-O-(6''-O-malonyl)glucoside	Flavonoids	Flavonoid	-	2	6932	5669.3	6367.8	3168.5	2195.7	2550	1.3712	0.00171515	0.034303	0.417215	-1.26114	down
Lmsn002288	C21H28O14	1-O-Caffeoyl-(6-O-glucosyl)-β-D-glucose	Phenolic acids	Phenolic acids	-	2	50313	56839	51179	42585	43640	38751	1.30307	0.014351	0.0891367	0.789334	-0.341293	insig
pme0500	C18H32O16	D-Melezitose	Others	Saccharides and Alcohols	597-12-6	1	22326	23370	15998	6369.5	5874.8	15721	1.13536	0.0519681	0.163032	0.45329	-1.14149	down
Hmjp003546	C30H48O6	Madecassic acid	Terpenoids	Triterpene	18449-41-7	2	18284	20178	7364.5	9453.8	3578.2	8897.8	0.89653	0.173834	0.327371	0.47854	-1.06329	insig
pmp001141	C25H31NO10	Cimicifugamide	Alkaloids	Phenolamine	-	3	1188800	948620	1043900	208600	238220	280540	1.41255	0.00425488	0.0526549	0.228635	-2.12888	down
Lmhp010514	C25H48NO7P	LysoPE 20:2(2n isomer)	Lipids	LPE	-	2	43595	33622	30212	33878	27164	41768	0.199634	0.804632	0.877461	0.957004	-0.0634029	insig
Lmhp008718	C25H48NO7P	LysoPC 17:2	Lipids	LPC	-	2	46823	41924	38623	31591	40711	41139	0.732121	0.305992	0.464485	0.890641	-0.167083	insig
Lmhp010757	C25H48NO7P	LysoPE 20:2	Lipids	LPE	-	2	41823	29950	27703	32988	30320	42723	0.294543	0.724969	0.822179	1.0659	0.0920657	insig
pmb3045	C23H22O13	Tricin-7-O-Glucuronide	Flavonoids	Flavonoid	-	3	37081	55232	39999	23677	30026	30914	1.1855	0.0903371	0.21768	0.639526	-0.644924	insig
Hmln002199	C23H22O13	Quercetin-3-O-(6''-acetyl)galactoside	Flavonoids	Flavonols	-	1	31462	1171.2	14585	9889.5	9977	58560	0.459925	0.610913	0.73871	1.66094	0.731998	insig
MWSmce668	C10H16N5O13P3	ATP; Adenosine 5'-Triphosphate	Nucleotides and derivatives	Nucleotides and derivatives	56-65-5	2	4524	8430.4	5002.5	10491	9	6767.9	0.533008	0.949548	0.966953	0.96163	-0.0564457	insig
Lmhp009590	C25H50NO7P	LysoPC 17:1	Lipids	LPC	-	1	47177	50125	38174	38632	37075	39880	0.952306	0.202039	0.355291	0.853192	-0.229058	insig
Lmhp010515	C25H52NO7P	LysoPC 17:0(2n isomer)	Lipids	LPC	-	1	133880	126590	128440	55202	74399	82250	1.33414	0.0131944	0.0840968	0.54473	-0.876386	insig
pmb2406	C25H52NO7P	LysoPC 17:0	Lipids	LPC	50930-23-9	1	81208	94177	79119	76822	98470	106030	0.5415	0.433375	0.599412	1.10537	0.144534	insig
Lmdn003699	C24H30O12	6-O-Trans-Caffeoyl Ajugol	Terpenoids	Terpene	-	3	28585	35600	27113	43259	54644	43925	1.26625	0.0245141	0.111388	1.55346	0.635487	insig
Lmhp009773	C27H46O9	1-α-Linolenoyl-glycerol-3-O-glucoside	Lipids	Glycerol ester	-	1	7248.6	4072.3	7730.4	4106.7	4577.1	2366.1	0.978845	0.132103	0.274619	0.580008	-0.785856	insig
Lmhp009526	C27H46O9	2-α-Linolenoyl-glycerol-1-O-glucoside	Lipids	Glycerol ester	-	1	7024	3442.2	5020.9	4135.1	2663.2	2524.1	0.976466	0.17605	0.328811	0.601946	-0.732294	insig
pmn001382	C25H24O12	Isochlorogenic acid A	Phenolic acids	Phenolic acids	2450-53-5	1	4073000	4823300	5524100	6031100	5101600	4630300	0.525731	0.488501	0.64874	1.0931	0.128431	insig
Wmzn002116	C25H24O12	3,5-Dicaffeoylquinic acid	Phenolic acids	Phenolic acids	-	2	78194	118600	105850	34291	48402	29584	1.33335	0.0191597	0.0970023	0.370987	-1.43056	down
Li512115	C25H24O12	Isochlorogenic acid B*	Phenolic acids	Phenolic acids	14534-61-3	1	960490	766950	877320	943520	907750	834140	0.313339	0.70391	0.808182	1.03096	0.0439919	insig
pmn001384	C25H24O12	Isochlorogenic acid C*	Phenolic acids	Phenolic acids	57378-72-0	1	5294200	4617200	4814400	5204900	4124300	4866900	0.330833	0.668328	0.788122	0.964029	-0.0528514	insig
pmb0865	C26H48NO7P	LysoPC 18:3(2n isomer)	Lipids	LPC	-	1	6648700	5528000	4796800	3606100	4146300	4198400	1.219	0.0765207	0.195206	0.704086	-0.506177	insig
pmb0854	C26H48NO7P	LysoPC 18:3	Lipids	LPC	-	1	6144700	5230900	4788400	3539700	4000100	4158900	1.25636	0.0471181	0.156539	0.72375	-0.466436	insig
pmp000531	C26H30O11	Phellamurin	Flavonoids	Dihydroflavonol	52589-11-4	2	92324	88630	94736	115010	96714	141720	1.03874	0.183752	0.336542	1.28203	0.358435	insig
pmp001273	C26H50NO7P	LysoPC 18:2	Lipids	LPC	-	1	20425000	18754000	17122000	14673000	16395000	17171000	1.07029	0.0939798	0.222701	0.856805	-0.222961	insig
pmp001251	C26H50NO7P	LysoPC 18:2(2n isomer)	Lipids	LPC	-	1	21078000	18465000	17922000	14474000	15911000	17007000	1.16896	0.055543	0.165318	0.824711	-0.27804	insig
Li512111	C24H24O13	Isorhamnetin-3-O-(6''-acetylglucoside)	Flavonoids	Flavonols	-	2	11764	11204	16905	18780	17746	15336	0.995973	0.146246	0.293666	1.30068	0.379266	insig
pma0791	C24H24O13	Naringenin-7-O-(6''-malonyl)glucoside	Flavonoids	Flavanols	-	2	11725	9060.1	12787	7815.8	12802	16366	0.171815	0.70577	0.809369	1.10162	0.139631	insig
pmn001378	C26H32O11	Pinoresinol-4-O-glucoside	Lignans and Coumarins	Lignans	41607-20-9	1	1298400	1427900	1597300	521280	410220	472970	1.40503	0.0036555	0.0522099	0.324838	-1.62221	down
pmp001281	C26H52NO7P	LysoPC 18:1	Lipids	LPC	-	1	2886800	2839900	2738500	1380200	1821800	1802000	1.35352	0.0100943	0.0724319	0.591126	-0.758462	insig
Lmhp010190	C26H52NO7P	LysoPC 18:1(2n isomer)	Lipids	LPC	-	1	2951800	2883000	2573600	1385800	1893900	1687100	1.34046	0.0043177	0.0526549	0.590695	-0.759515	insig
pmb3041	C23H22O14	Tricin-7-O-saccharic acid	Flavonoids	Flavonoid	-	2	7772600	7388000	9230900	4499700	3877200	4615700	1.37215	0.0117366	0.0798405	0.532669	-0.908688	insig
Zmjp005610	C24H26O13	Chrysosplenoside C	Flavonoids	Flavonoid	-	2	48855	29986	41466	32018	37665	29435	0.698752	0.33098	0.490518	0.823876	-0.279502	insig
pmn001710	C24H26O13	Rosmarinic acid-3'-O-glucoside	Phenolic acids	Phenolic acids	910028-78-3	3	196300	194010	236980	136250	109830	134120	1.32901	0.0119147	0.0805049	0.606099	-0.722374	insig
Cmsp005051	C26H34O11	Isolariciresinol-9-O-glucoside	Lignans and Coumarins	Lignans	-	3	19528	24419	16890	2826.7	7507.7	8527.9	1.24298	0.00872406	0.0680511	0.310047	-1.68944	down
HJN083	C26H34O11	Lariciresinol-4'-O-glucoside	Lignans and Coumarins	Lignans	143663-00-7	1	55591	72228	77923	28305	20022	17061	1.35723	0.00873313	0.0680511	0.317816	-1.65374	down
pmd0136	C26H54NO7P	LysoPC 18:0(2n isomer)	Lipids	LPC	-	1	86407	76446	93811	90338	89306	88113	0.511993	0.53969	0.691024	1.04322	0.0610433	insig
mws0126	C26H54NO7P	LysoPC 18:0	Lipids	LPC	19420-57-6	1	809390	899220	844500	795550	903660	970340	0.426098	0.546579	0.692035	1.04561	0.0643409	insig
Lmtn003096	C26H36O11	Secoisolariciresinol 4-O-glucoside	Lignans and Coumarins	Lignans	-	2	715960	869200	757000	416130	411160	446950	1.39589	0.0123617	0.0820018	0.544045	-0.878203	insig
pmp001259	C28H47NO8	5,8,11,14-Pentadecanoamide	Lipids	Free fatty acids	-	2	654160	1070200	725560	546340	848170	883270	0.246388	0.749186	0.840173	0.929736	-0.105106	insig
Lmjp003731	C26H26O12	3,4-O-Dicaffeoylquinic Acid Methyl Ester	Phenolic acids	Phenolic acids	-	1	1055500	883900	1403700	303800	232760	170770	1.37276	0.0234194	0.109436	0.211579	-2.24073	down
Zmcn005156	C26H26O12	4,5-O-Dicaffeoylquinic Acid Methyl Ester	Phenolic acids	Phenolic acids	-	2	1069900	721320	944500	167200	174410	170990	1.41258	0.0183678	0.0966102	0.187373	-2.41602	down
pmb2554	C23H30O14	5-O-Feruloyl quinic acid glucoside	Phenolic acids	Phenolic acids	-	3	16067	8155.8	9248.4	1713.5	1547.7	1192.5	1.38768	0.0591526	0.172807	0.133061	-2.90984	down
pmp001172	C28H42N4O6	Kukoamine A	Alkaloids	Phenolamine	75288-96-9	3	8329.6	24527	16674	13756	17395	16321	0.098863	0.898286	0.935088	0.958438	-0.0612433	insig
Lmhp008924	C27H50NO7P	LysoPC 19:3	Lipids	LPC	-	2	12473	6667.2	10480	10102	18663	12282	0.746946	0.293499	0.451413	1.38578	0.470695	insig
Lmhp007840	C27H52NO7P	LysoPC 19:2	Lipids	LPC	-	2	5566.1	6000.2	7320.2	3190.7	4251.7	4568.1	1.22879	0.0293224	0.118506	0.63593	-0.653059	insig
Lmhp007598	C27H52NO7P	LysoPC 19:2(2n isomer)	Lipids	LPC	-	2	4102	7865.5	5499.2	6195.6	3230.7	2344.1	0.765131	0.301417	0.460882	0.673877	-0.569444	insig
Lmmp003817	C24H22O14	Kaempferol-3-O-(6''-malonyl)glucoside*	Flavonoids	Flavonols	-	2	74941	78415	100760	63816	73061	55575	1.07079	0.110577	0.243562	0.757339	-0.400989	insig
Lmdp004892	C24H22O14	Kaempferol-3-O-(6''-malonyl)galactoside*	Flavonoids	Flavonols	-	1	195220	172040	246200	231160	241860	289580	0.948963	0.156834	0.304532	1.24311	0.313957	insig
Lmhp010908	C27H54NO7P	LysoPC 19:1	Lipids	LPC	-	1	23144	28120	25286	13201	19431	21076	1.10319	0.0657601	0.181658	0.701607	-0.511265	insig
Zmfn000481	C14H22N2O16P2	Uridine-5'-Diphosphate-D-Xylose	Nucleotides and derivatives	Nucleotides and derivatives	3616-06-6	2	692870	744770	690310	999210	1071100	1145000	1.38906	0.00612236	0.0583412	1.51099	0.595494	insig
pmb0824	C25H28O13	Syringic acid-4-O-(6''-feruloyl)glucoside	Phenolic acids	Phenolic acids	-	3	82676	80176	76612	87453	93788	105430	1.18295	0.0837725	0.207484	1.19714	0.259587	insig
Zmjp004610	C25H28O13	5,4′-Dihydroxy-3,6,7,3′-tetramethoxyflavone-4′-O-glucoside	Flavonoids	Flavonoid	23279-19-8	2	274930	321190	330620	415530	389360	375120	1.26464	0.0197636	0.097724	1.27329	0.348563	insig
Zmcn003729	C26H32O12	1-Hydroxypinoresinol-4'-O-Glucoside	Lignans and Coumarins	Lignans	-	2	114980	145320	90462	140360	103160	97954	0.0776417	0.888742	0.929647	0.973521	-0.0387167	insig
pmn001375	C26H32O12	1-Hydroxypinoresinol-1-O-Glucoside	Lignans and Coumarins	Lignans	81495-71-8	2	2025400	3771200	2362100	2757800	2778200	2446300	0.0483738	0.923331	0.947006	0.978379	-0.0315348	insig
Zmdn003480	C26H34O12	Cycloolivil-6-O-glucoside	Lignans and Coumarins	Lignans	-	2	28796	25402	23490	14564	30612	23128	0.522041	0.577163	0.716972	0.879209	-0.185722	insig
pmc0960	C28H50NO7P	LysoPC 20:4	Lipids	LPC	-	3	10281	11835	13318	7069.4	5812.5	4677.8	1.32172	0.00688811	0.0609567	0.495561	-1.01287	down
pmp001282	C28H50NO7P	Propyl 2-(trimethylammonio)ethyl phosphate	Others	Others	-	3	250240	191480	199440	110400	143560	130380	1.30933	0.0255688	0.112144	0.599445	-0.738301	insig
Lmhp009890	C28H52NO7P	LysoPC 20:3	Lipids	LPC	1199257-41-4	2	17984	16747	17335	10850	15246	11215	1.20937	0.0652382	0.181217	0.71661	-0.480741	insig
pmd0146	C28H54NO7P	LysoPC 20:2(2n isomer)	Lipids	LPC	-	2	73800	62236	66450	36095	49153	60916	1.05606	0.103258	0.234153	0.721847	-0.470234	insig
pmd0147	C28H54NO7P	LysoPC 20:2	Lipids	LPC	-	2	69586	67838	61955	38541	51743	62208	1.01469	0.13928	0.28309	0.764835	-0.38678	insig
pmb0608	C25H24O14	Chrysoeriol-7-O-(6''-malonyl)glucoside*	Flavonoids	Flavonoid	-	1	127580	136550	167340	153780	134660	133670	0.119942	0.83415	0.895011	0.978307	-0.0316412	insig
pmp000588	C25H24O14	Diosmetin-7-O-(6''-malonyl)glucoside*	Flavonoids	Flavonoid	-	1	7517.2	10367	10613	16332	11066	10835	0.920037	0.208378	0.363661	1.34164	0.423998	insig
Lmsn003628	C23H32O15	6′-O-Sinapoylsucrose	Phenolic acids	Phenolic acids	-	3	7021.3	9535.2	3535	55405	35889	28740	1.33303	0.0471023	0.156539	5.97437	2.57879	up
Lmhp011549	C28H56NO7P	LysoPC 20:1	Lipids	LPC	-	1	24278	27675	25807	13893	15360	17196	1.37568	0.00160004	0.0340891	0.597338	-0.743381	insig
Hmln002189	C24H22O15	Quercetin-3-O-(6''-malonyl)galactoside	Flavonoids	Flavonols	-	1	63258	15966	35556	20990	23234	70504	0.0224326	0.999387	0.999387	0.999547	-0.000653748	insig
pmp000589	C24H22O15	Quercetin-7-O-(6''-malonyl)glucoside	Flavonoids	Flavonols	-	1	103130	10354	76598	35871	50999	223920	0.398364	0.589714	0.72547	1.63503	0.709318	insig
mws1138	C24H26N2O13	Betanin (Betanidin-5-O-glucoside)	Alkaloids	Alkaloids	7659-95-2	2	143360	16424	98339	29774	58935	194360	0.100417	0.901699	0.935683	1.09664	0.133095	insig
Lmmn002260	C27H36O12	5'-Methoxyisolariciresinol-9'-O-glucoside	Lignans and Coumarins	Lignans	-	2	279160	322550	304940	174990	197730	189080	1.39172	0.00383625	0.0525513	0.619644	-0.690489	insig
pma0702	C29H39N3O8	N1,N8-Bis(sinapoyl)spermidine	Alkaloids	Phenolamine	-	2	39769	43082	47348	34628	53737	29976	0.469594	0.647471	0.770798	0.908924	-0.137768	insig
Rfmb25702	C28H34O12	Pinoresinol-4-O-(6''-acetyl)glucoside	Lignans and Coumarins	Lignans	-	1	50306	79090	57125	82773	53857	62864	0.277661	0.740532	0.833695	1.06955	0.0970073	insig
Zmhp005139	C25H24O15	Tamarixetin-3-O-(6''-malonyl)glucoside	Flavonoids	Flavonoid	-	2	36980	33658	47194	50743	40762	45215	0.788603	0.282693	0.441708	1.1603	0.214493	insig
pma0760	C25H24O15	3'-O-Methyltricetin-7-O-(6''-malonyl)glucoside	Flavonoids	Flavonoid	-	2	39517	33286	46300	52319	48190	49379	1.10407	0.100395	0.231858	1.25847	0.331675	insig
Lmtp002474	C26H28O14	Apigenin-6-C-(2''-glucosyl)arabinoside	Flavonoids	Flavonoid carbonoside	-	1	2672.2	6343.5	1048	2642.5	6423	37892	0.758875	0.385847	0.551209	4.66603	2.22219	insig
pmb2922	C15H24N2O17P2	Uridine 5'-diphospho-D-glucose	Nucleotides and derivatives	Nucleotides and derivatives	133-89-1	1	10127000	11514000	10715000	14142000	15961000	15696000	1.36081	0.00423907	0.0526549	1.41547	0.501283	insig
pmb0720	C26H26O15	Tricin-7-O-(6''-Malonyl)Glucoside	Flavonoids	Flavonoid	-	3	3558.5	4460.8	1803.9	7408.5	6938.2	5926.6	1.16166	0.0275719	0.11618	2.06382	1.04532	up
mws1409	C15H22N2O18P2	Uridine-5'-diphosphoglucuronic acid	Nucleotides and derivatives	Nucleotides and derivatives	-	2	43175	43431	76080	88102	100820	106670	1.21096	0.0372189	0.138877	1.81695	0.861517	insig
Zmhn001446	C28H36O13	syringaresinol-4'-O-glucopyranosid	Lignans and Coumarins	Lignans	-	2	42675	34721	43363	78805	64584	77608	1.3624	0.00612297	0.0583412	1.83007	0.871896	insig
Lmqn001932	C28H36O13	Syringaresinol-4'-O-glucoside	Lignans and Coumarins	Lignans	7374-79-0	2	9571.6	8505.5	5247.5	9615	6132	7413.2	0.0305786	0.975201	0.983065	0.992952	-0.0102046	insig
Xmzn007677	C33H35N5O5	Ergotamine	Alkaloids	Alkaloids	113-15-5	3	591960	496670	478260	276550	331950	301500	1.36584	0.0132273	0.0840968	0.580768	-0.783965	insig
pmb0492	C34H37N3O6	N',N'',N'''-p-Coumaroyl-cinnamoyl-caffeoyl spermidine	Alkaloids	Phenolamine	-	2	78671	64552	82365	88056	80512	66636	0.262725	0.719252	0.818262	1.04263	0.0602223	insig
Lmyp004318	C30H26O13	Kaempferol-3-O-(6''-p-Coumaroyl)galactoside	Flavonoids	Flavonoid	-	3	6861.7	5819.5	9	7232.5	9	9	0.454071	0.603404	0.732286	0.571346	-0.807562	insig
mws1290	C30H26O13	Kaempferol-3-O-(6''-p-Coumaroyl)glucoside (Tiliroside)	Flavonoids	Flavonols	20316-62-5	3	23900	31667	1881.9	22811	8974.9	2632.5	0.206375	0.51915	0.672989	0.599113	-0.739099	insig
pme1605	C27H30O15	Kaempferol-3-O-robinobioside(Biorobin)	Flavonoids	Flavonols	17297-56-2	1	5016400	4865900	5896900	3243000	3068000	3075700	1.38434	0.0194072	0.0970023	0.594878	-0.749334	insig
Lmjp002867	C27H30O15	Kaempferol-3-O-neohesperidoside*	Flavonoids	Flavonols	32602-81-6	1	5544100	5445500	8090500	3869200	4210600	3043400	1.21743	0.0764944	0.195206	0.582974	-0.778497	insig
pmp000593	C27H30O15	Luteolin-7-O-rutinoside*	Flavonoids	Flavonoid	3563-98-2	1	17966	23012	23680	29423	30071	23812	1.06237	0.082086	0.204194	1.28841	0.365592	insig
Lmsn002815	C27H30O15	Kaempferol-3-O-rutinoside(Nicotiflorin)*	Flavonoids	Flavonoid	17650-84-9	1	1603500	1598500	1711100	928940	792480	859880	1.40601	0.000138263	0.0220782	0.525391	-0.928536	insig
pmp001079	C27H30O15	Luteolin-7-O-neohesperidoside (Lonicerin)*	Flavonoids	Flavonoid	25694-72-8	1	200390	171970	228060	108440	92548	109490	1.36368	0.0184526	0.0966102	0.517101	-0.951481	insig
Lmsp004670	C27H30O15	Kaempferol-3-O-glucoside-7-O-rhamnoside	Flavonoids	Flavonols	-	1	6630600	5662500	6577800	4064400	3808600	3264100	1.35911	0.00361678	0.0522099	0.590173	-0.76079	insig
mws0791	C28H34O14	Poncirin (Isosakuranetin-7-O-neohesperidoside)	Flavonoids	Dihydroflavone	14941-08-3	3	21251	29959	9	16918	15890	9	0.0570772	0.594502	0.727664	0.640719	-0.642236	insig
Lmpp003789	C30H27O13+	Cyanidin-3-O-(6''-O-p-Coumaroyl)glucoside	Flavonoids	Anthocyanins	-	3	6540600	5938300	6962100	4226500	4255800	3569200	1.36205	0.00347861	0.051156	0.619901	-0.68989	insig
Lmsn006267	C30H30O13	Phloretin-4'-O-(6''-Caffeoyl)glucoside	Flavonoids	Chalcones	-	1	246450	114310	238950	73886	210270	801230	0.187972	0.545733	0.692035	1.80985	0.855871	insig
Lmqn000780	C17H27N3O17P2	Uridine 5'-diphospho-N-acetylglucosamine	Alkaloids	Alkaloids	528-04-1	2	132430	151340	160950	172520	197690	216110	1.20139	0.0432725	0.150775	1.3184	0.398791	insig
Hmfp002048	C33H55NO9	Esculeogenin A-27-O-glucoside	Alkaloids	Alkaloids	1082948-39-7	3	27602	23946	22576	29319	21291	36280	0.55652	0.434594	0.59944	1.17222	0.229249	insig
Lmmp000897	C30H26O14	Gallocatechin-(4α→8)-gallocatechin	Flavonoids	Flavanols	-	2	156630	286210	272140	243790	244400	219370	0.0871043	0.957908	0.971746	0.989622	-0.0150504	insig
Lmbp002592	C27H30O16	Kaempferol-3,7-di-O-glucoside	Flavonoids	Flavonoid	-	2	16719	31052	34453	28742	35870	56018	0.777907	0.271473	0.431053	1.46709	0.552957	insig
Lmmp003091	C27H30O16	Quercetin-3-O-(4''-O-glucosyl)rhamnoside	Flavonoids	Flavonols	59262-54-3	2	6117400	7737300	9981700	10403000	9807100	12653000	1.03131	0.105203	0.235353	1.37869	0.463302	insig
Lmjp002461	C27H30O16	Quercetin-3-O-neohesperidoside	Flavonoids	Flavonols	117611-67-3	1	7280500	7798900	10748000	9801700	10541000	10966000	0.91041	0.227296	0.387878	1.21223	0.277661	insig
Lmsp004166	C27H30O16	Quercetin-3-O-glucoside-7-O-rhamnoside	Flavonoids	Flavonols	-	1	7678100	9080300	9765700	9368400	10273000	12239000	0.928977	0.170098	0.323034	1.20194	0.265366	insig
pmb0665	C27H30O16	Orientin-7-O-glucoside	Flavonoids	Flavonoid carbonoside	-	2	232140	247430	248410	324320	170180	299160	0.183662	0.692296	0.806872	1.09022	0.124622	insig
pmb0711	C27H30O16	Quercetin-7-O-rutinoside	Flavonoids	Flavonols	147714-62-3	2	7703400	7709200	10405000	9801100	7148200	13118000	0.451415	0.519372	0.672989	1.1646	0.21984	insig
Hmpp002612	C27H30O16	Luteolin-7-O-gentiobioside	Flavonoids	Flavonoid	-	2	19874	19522	32954	42640	44588	36367	1.19838	0.0404133	0.145359	1.70829	0.772555	insig
pmn001583	C27H30O16	Quercetin-3-O-robinobioside	Flavonoids	Flavonols	52525-35-6	1	4112800	4606400	6486200	5797200	4530600	7008000	0.492519	0.523491	0.67538	1.14011	0.189171	insig
mws0059	C27H30O16	Quercetin-3-O-rutinoside (Rutin)	Flavonoids	Flavonols	153-18-4	1	3632900	3347400	4811600	4622100	4551400	5817000	0.959608	0.154796	0.301747	1.27125	0.346252	insig
Zmhn002032	C28H34O15	4-O-(6'-O-Glucosylcaffeoylglucosyl)-4-hydroxybenzyl alcohol	Phenolic acids	Phenolic acids	-	3	35292	36442	47808	27190	18742	32535	1.07237	0.0729579	0.189575	0.656397	-0.60736	insig
Lmcp004436	C30H27O14+	Cyanidin-3-O-(6''-O-caffeoyl)glucoside	Flavonoids	Anthocyanins	-	3	19752	23461	25264	22812	26547	49946	0.757168	0.349435	0.510802	1.45019	0.536247	insig
Lmpp003662	C30H27O14+	Delphinidin-3-O-(6''-O-p-coumaroyl)glucoside	Flavonoids	Anthocyanins	-	3	6663900	7189900	9963900	9839300	9251100	13364000	0.972883	0.158027	0.305823	1.36262	0.44638	insig
Zmcp002924	C27H31O16+	Cyanidin-3-O-(2''-O-glucosyl)glucoside	Flavonoids	Anthocyanins	38820-68-7	3	1471.4	4436.9	1782.3	9518.4	22150	32778	1.2872	0.103749	0.234197	8.37989	3.06693	up
MWS0132	C20H32N6O12S2	Oxiglutatione	Amino acids and derivatives	Amino acids and derivatives	27025-41-8	2	810590	890780	789260	713940	741660	647380	1.19966	0.0367109	0.138011	0.844357	-0.244076	insig
Rfmb26201	C30H38O14	Syringaresinol-4'-O-(6''-acetyl)glucoside	Lignans and Coumarins	Lignans	-	2	23175	29871	14301	90987	87313	76385	1.35616	0.000580222	0.0263458	3.78168	1.91903	up
Hmjp002999	C28H32O16	Isorhamnetin-3-O-rutinoside (Narcissin)	Flavonoids	Flavonoid	604-80-8	2	1358600	889470	1862800	1060800	1007700	1022000	0.695008	0.349742	0.510802	0.751787	-0.411603	insig
HJAP120	C28H32O16	Rhamnetin-3-O-Rutinoside	Flavonoids	Flavonoid	-	2	1242300	1176300	1678000	1036800	952550	1057500	1.10487	0.151427	0.298085	0.743751	-0.427109	insig
Lmmp002963	C28H32O16	6-C-Methylquercetin-3-O-rutinoside	Flavonoids	Flavonols	-	2	1357000	1228200	1398100	1026900	1082400	1011700	1.34139	0.0183077	0.0966102	0.783521	-0.351956	insig
Lmmp002463	C28H32O16	Sexangularetin-3-O-glucoside-7-O-rhamnoside	Flavonoids	Flavonols	-	1	1457900	1170900	1485100	1047900	891210	1083600	1.19938	0.0474083	0.156981	0.734755	-0.444664	insig
Lmhp003217	C28H32O16	2'-Hydoxy,5-methoxyGenistein-O-rhamnosyl-glucoside	Flavonoids	Isoflavones	-	1	1324000	1120500	1488700	1240600	904260	1074400	0.893495	0.174603	0.328201	0.818484	-0.288974	insig
Lmsp004721	C28H32O16	Tamarixetin-3-O-glucoside-7-O-rhamnoside	Flavonoids	Flavonoid	-	1	1221100	894270	1953300	1214500	1003300	1094600	0.446332	0.507081	0.665461	0.814124	-0.29668	insig
Hmgp001944	C29H36O15	Isoacteoside	Phenolic acids	Phenolic acids	61303-13-7	2	115920	119310	76062	85416	109600	112060	0.0151945	0.936169	0.957228	0.986456	-0.0196727	insig
pmp001253	C36H36N2O8	Cannabisin F	Alkaloids	Phenolamine	163136-19-4	1	995180	1028200	1111200	1003900	1102600	1570000	0.638449	0.410236	0.573757	1.17288	0.230061	insig
pmp001254	C36H36N2O8	Grossamide	Alkaloids	Alkaloids	80510-06-1	1	1731400	1835500	2035500	2877200	2990500	3860200	1.33228	0.0387743	0.142022	1.73638	0.796083	insig
pmp001187	C36H36N2O8	1-(Dihydroxyphenyl)-N2,N3-bis(4-hydroxyphenethyl)-(5-8)-dimethoxy-1,2dihydronaphthalene-2,3-dicarboxamide	Alkaloids	Alkaloids	-	1	238630	255840	271500	312530	347430	458980	1.18895	0.110827	0.243576	1.46081	0.546773	insig
Lmpp003815	C31H29O14+	Petunidin-3-O-(6''-O-p-Coumaroyl)glucoside	Flavonoids	Anthocyanins	-	3	1427000	1064200	1822700	1072800	913180	1100000	0.975713	0.196846	0.349638	0.715357	-0.483264	insig
pmp001311	C27H30O17	6-Hydroxykaempferol-7,6-O-Diglucoside	Flavonoids	Flavonols	-	1	19450	19850	26977	46094	48537	37910	1.33786	0.00661613	0.0592708	1.9998	0.999859	insig
Hmlp003068	C27H30O17	Meratin	Flavonoids	Flavonoid	27215-04-9	3	22340	19762	18803	31073	37674	39857	1.35526	0.0160022	0.0924982	1.78317	0.834445	insig
pmp001310	C27H30O17	6-Hydroxykaempferol-3,6-O-Diglucoside	Flavonoids	Flavonols	-	1	342960	428790	657180	642020	563700	846700	0.929688	0.175552	0.328749	1.43633	0.522391	insig
Lmtp003677	C27H30O17	Quercetin-3-O-sophoroside (Baimaside)	Flavonoids	Flavonols	18609-17-1	2	425180	295720	500560	695890	651020	682900	1.22969	0.0403494	0.145359	1.66179	0.732738	insig
pmb0618	C28H34O16	Hesperetin-8-C-glucoside-3'-O-glucoside	Flavonoids	Flavonoid carbonoside	-	1	8771.7	10937	6954.8	12255	15197	14522	1.20317	0.0273218	0.116149	1.57421	0.65463	insig
pmb0645	C28H34O16	Hesperetin-6-C-glucoside-7-O-glucoside	Flavonoids	Flavonoid carbonoside	-	1	8661	7195	10902	10500	10035	18448	0.864747	0.271715	0.431053	1.45687	0.542875	insig
Hmyp007792	C32H62NO9P	PE(oxo-11:0/16:0)	Lipids	Glycerol ester	-	1	140690	106920	77174	60044	65505	91827	0.958407	0.182061	0.334115	0.669294	-0.579288	insig
Hmgp003086	C29H34O16	Tricin-7-O-rutinoside	Flavonoids	Flavonoid	-	3	9	14782	9	1813.5	21109	65097	0.95166	0.321311	0.480285	5.94726	2.57223	insig
Hmcp001578	C28H32O17	Isorhamnetin-3,7-O-diglucoside	Flavonoids	Flavonols	6758-51-6	2	15932	14002	20863	29345	13026	26243	0.606205	0.361553	0.522475	1.35075	0.43376	insig
Lmsp003252	C28H32O17	Isorhamnetin-3-O-sophoroside	Flavonoids	Flavonols	-	3	30679	21726	47739	39680	31179	29534	0.14143	0.992681	0.996668	1.00249	0.00358269	insig
pmp001179	C36H38N2O9	(E)-2-(4,5-Dihydroxy-2-(3-((4-hydroxyphenethyl)amino)-3-oxopropyl)phenyl)-3-(4-hydroxy-3,5-dimethoxyphenyl)-N-(4-hydroxyphenethyl)acrylamide	Alkaloids	Alkaloids	-	2	4543.2	3568.9	3024	4962.5	2228.7	5576.7	0.18317	0.663838	0.784678	1.14653	0.197277	insig
pmp001190	C37H38N2O9	(5-8)-Hydroxy-1-(hydroxylmethoxyphenyl)-N2,N3-bis(4-hydroxyphenethyl)-(5-8)-dimethoxy-1,2-dihydronaphthalene-2,3-dicarboxamide	Alkaloids	Alkaloids	-	2	153020	169090	161210	63457	78852	125330	1.20413	0.0534846	0.163287	0.553751	-0.85269	insig
pmb0530	C21H27N7O14P2	Nicotinic acid adenine dinucleotide	Nucleotides and derivatives	Nucleotides and derivatives	53-84-9	1	1941000	2008100	2140600	2064700	2104000	2353000	0.799446	0.262699	0.425768	1.07094	0.0988769	insig
pmp001276	C33H56O14	1-Linolenoyl-rac-glycerol-diglucoside	Lipids	Free fatty acids	-	1	22978	25876	27142	22912	34275	9215.5	0.462442	0.703839	0.808182	0.873763	-0.194686	insig
Lmhp008744	C33H56O14	1-α-Linolenoyl-glycerol-2,3-di-O-glucoside	Lipids	Glycerol ester	-	1	1721.8	2117.8	2815.5	1269	821.83	1817.4	1.02341	0.101156	0.232543	0.587253	-0.767945	insig
Lmhp008513	C33H56O14	2-α-Linolenoyl-glycerol-1,3-di-O-glucoside	Lipids	Glycerol ester	-	1	738.34	1129	3134.5	1748.3	1516.5	934.46	0.0204179	0.759372	0.846569	0.839543	-0.252324	insig
HJN102	C34H30O15	3,4,5-Tricaffeoylquinic acid	Phenolic acids	Phenolic acids	86632-03-3	2	95117	89886	110590	36349	72428	49204	1.21438	0.029145	0.118475	0.534454	-0.903861	insig
Lmhp009190	C33H58O14	2-Linoleoylglycerol-1,3-di-O-glucoside	Lipids	Glycerol ester	-	2	3222.3	4874.7	4486.6	3869	8145.3	6572.9	0.810899	0.245892	0.409139	1.4771	0.562765	insig
Lmsn006130	C36H56O12	2α,3β,19α-Trihydroxyurs-12-en-23,28-dioic acid-28-O-glucoside	Terpenoids	Triterpene	-	3	3076	2462.6	2615.5	7781.1	6596.8	2826.9	1.02888	0.179101	0.331787	2.10996	1.07721	up
pmn001370	C32H42O16	Pinoresinol-4,4'-O-di-O-glucoside	Lignans and Coumarins	Lignans	63902-38-5	1	1210100	1739800	1736200	598160	689470	537060	1.36576	0.0265004	0.113771	0.389383	-1.36074	down
MWSslk127	C34H63N5O9	Pepstatin A	Amino acids and derivatives	Amino acids and derivatives	26305-03-3	2	4580.8	9927.5	14569	13062	7971	8426	0.187568	0.971664	0.980488	1.01313	0.0188151	insig
pmb1312	C33H36O16	Tricin-4'-O-(guaiacylglycerol)ether-7-O-glucoside	Flavonoids	Flavonoid	-	2	701.81	9096.8	1029	4907.6	16424	32979	1.01752	0.210492	0.364804	5.01594	2.32652	up
Hmcp001629	C30H32O19	Kaempferol-3-O-(6''-Malonyl)glucoside-7-O-Glucoside	Flavonoids	Flavonols	-	2	12168	9543.2	7516.8	39061	28638	51110	1.36206	0.039342	0.143062	4.0649	2.02322	up
Hmln101664	C32H42O17	Nortrachelogenin-4'-O-gentiobioside	Lignans and Coumarins	Lignans	-	2	111710	143360	132720	82764	103270	74921	1.22545	0.0285756	0.117595	0.672929	-0.571475	insig
pmn001369	C32H42O17	1-Hydroxypineolin Diglucoside	Lignans and Coumarins	Lignans	-	1	645330	604220	544860	290630	395020	263470	1.32613	0.00619784	0.0583412	0.528932	-0.918847	insig
pmb0168	C38H70NO8P	PC 16:1/14:1	Lipids	PC	-	3	28570	49159	51483	24010	37872	34152	0.741393	0.273963	0.4328	0.743228	-0.428123	insig
Hmyp007396	C37H68NO9P	PC(oxo-11:0/18:2)	Lipids	PC	-	1	26052	28196	31999	33361	28327	36911	0.804566	0.254516	0.417427	1.14322	0.193099	insig
Lmmp004831	C39H63NO11	Khasianine	Alkaloids	Steroid alkaloids	32449-98-2	3	75562	49143	71049	91204	41592	66235	0.0296488	0.951117	0.967566	1.01674	0.0239514	insig
Hmmp002701	C39H63NO11	β2-Solanine	Alkaloids	Alkaloids	61877-94-9	3	60571	60781	51892	78762	84240	60655	1.05344	0.128757	0.270498	1.29099	0.368483	insig
Lmfp004911	C39H65NO12	γ-Tomatine	Alkaloids	Steroid alkaloids	81037-16-3	3	141850	153390	120330	223240	219410	211400	1.35788	0.00823924	0.0680511	1.57386	0.654309	insig
Cmqn003939	C34H46O18	liriodendrin;Syringaresinol-di-O-glucoside	Lignans and Coumarins	Lignans	573-44-4	2	288800	317580	279150	441380	434550	368830	1.32118	0.019838	0.097724	1.40567	0.491255	insig
pme2651	C21H28N7O17P3	NADP (Nicotinamide adenine dinucleotide phosphate)	Nucleotides and derivatives	Nucleotides and derivatives	53-59-8	3	84169	78143	78572	144620	169090	117530	1.33218	0.0487572	0.159021	1.79024	0.840152	insig
Lmsp003161	C33H40O20	Kaempferol-3-O-sophoroside-7-O-rhamnoside	Flavonoids	Flavonols	-	2	6066.6	8535.5	6239	9520.4	8538.4	8208.5	1.02385	0.136787	0.2803	1.26036	0.333836	insig
pmp001105	C33H40O20	Kaempferol-3-O-neohesperidoside-7-O-glucoside	Flavonoids	Flavonols	-	2	174080	162600	194590	196730	177410	188240	0.634477	0.40635	0.569118	1.05856	0.0821	insig
pmb0639	C33H40O20	Apigenin-8-C-glucoside-7-O-Sophoroside	Flavonoids	Flavonoid carbonoside	-	1	16859	12563	15706	15550	16881	11005	0.210318	0.810973	0.879327	0.962507	-0.0551316	insig
Lmsp002982	C33H40O21	Quercetin-3-O-sophoroside-7-O-rhamnoside	Flavonoids	Flavonols	-	2	14215	23336	20640	56442	44282	57251	1.35422	0.00452186	0.0529892	2.71477	1.44083	up
Lmmp002334	C33H40O21	Quercetin-3-O-rutinoside-7-O-glucoside	Flavonoids	Flavonols	-	1	20711	17974	27042	40054	47345	53211	1.33227	0.00786752	0.0669486	2.1393	1.09714	up
Zmqp002952	C33H41O21+	Delphinidin-3-O-rutinoside-7-O-glucoside	Flavonoids	Anthocyanins	-	3	81116	83506	99675	196030	195820	210310	1.4074	0.00014877	0.0220782	2.27835	1.18799	up
Hmcp001589	C34H42O21	Isorhamnetin-3-O-rutinoside-4'-O-glucoside	Flavonoids	Flavonols	111393-97-6	2	18833	13654	21578	36668	17385	23456	0.786772	0.303876	0.463225	1.43363	0.519669	insig
pmp001173	C42H51N9O12	Lyciumin A	Alkaloids	Alkaloids	125708-06-7	2	19506	40051	38348	663810	377600	580400	1.39976	0.0262723	0.113733	16.5651	4.05008	up
Hmmp002266	C39H50O23	Apigenin-7-O-rutinoside-4'-O-rutinoside	Flavonoids	Flavonoid	-	2	2477	8641.5	9877.4	4946.5	3710.5	3105	0.604275	0.309525	0.467561	0.560205	-0.835974	insig
