# Supplementary material for: Novel Role of AaMYBC1 in Regulating Actinidia arguta Vine Architecture by Elongating Internode Based on Multi-Omics Analysis of Transgenic Tobacco
Source: Genes (Basel). 2022 May 3;13(5):817. doi: 10.3390/genes13050817 (PMC9140693; doi:10.3390/genes13050817)
Supplement: Supplementary file 1 [file genes-13-00817-s001.zip › Table S3.xlsx]

## Sheet: Sheet1
		Table S3: The specific information of 176 SDMs
Index	Formula	Compounds	Class I	Class II	CAS	Level	WT1	WT2	WT3	OE1	OE2	OE3	VIP	p_value	FDR	Fold_Change	Log2FC	Type
pmb0782	C5H11N	Piperidine	Alkaloids	Alkaloids	110-89-4	3	419790	773240	371950	2512400	3064000	4411200	1.36505	0.0328406	0.128283	6.38193	2.67399	up
pme0257	C4H4N2O2	Uracil	Nucleotides and derivatives	Nucleotides and derivatives	66-22-8	2	16195	9933.2	15433	34280	26502	31512	1.31547	0.00524867	0.0552042	2.22068	1.151	up
pmb1096	C8H7N	Indole	Alkaloids	Plumerane	120-72-9	2	15977	25339	12764	45154	77692	119120	1.28506	0.0954188	0.223622	4.47422	2.16164	up
pme0195	C3H7NO2S	L-Cysteine	Amino acids and derivatives	Amino acids and derivatives	52-90-4	3	184190	178070	211790	60844	81638	82240	1.39015	0.00134334	0.0340891	0.391468	-1.35304	down
pmb0069	C7H7NO	Benzamide	Phenolic acids	Phenolic acids	55-21-0	2	3974600	3587800	4052500	442780	572590	572040	1.42124	0.000850278	0.0269799	0.13667	-2.87123	down
pmb0785	C9H7N	Isoquinoline	Alkaloids	Isoquinoline alkaloids	119-65-3	1	103180	124230	116420	62488	44670	61849	1.34509	0.00236493	0.0400836	0.491542	-1.02461	down
mws0258	C6H13NO2	L-Isoleucine*	Amino acids and derivatives	Amino acids and derivatives	73-32-5	1	523100	905730	532580	1680300	1935900	3040200	1.31536	0.0541093	0.163472	3.39368	1.76285	up
mws0227	C6H13NO2	L-Leucine*	Amino acids and derivatives	Amino acids and derivatives	61-90-5	1	508010	761550	499410	1596100	1785200	2756300	1.34433	0.0491374	0.159021	3.46959	1.79477	up
mws1587	C6H13NO2	L-Norleucine	Amino acids and derivatives	Amino acids and derivatives	327-57-1	1	520500	911900	551200	1689100	1896900	3061200	1.31251	0.0579385	0.169908	3.35108	1.74463	up
pmp001198	C6H13NO2	6-Deoxyfagomine	Alkaloids	Alkaloids	197449-09-5	2	749060	1343000	838560	3713400	4340100	6789700	1.3594	0.0469315	0.156539	5.06487	2.34052	up
Lmgp000659	C8H9NO	2-Phenylacetamide*	Alkaloids	Alkaloids	103-81-1	3	326550	468620	358790	1557300	1739800	2618800	1.38681	0.0380822	0.140525	5.12661	2.358	up
HJKP000649	C8H9NO	N-benzylformamide*	Alkaloids	Alkaloids	6343-54-0	2	326000	432890	344740	1341000	1453700	2331800	1.38072	0.0490368	0.159021	4.64513	2.21572	up
pme0033	C5H4N4O	Hypoxanthine	Nucleotides and derivatives	Nucleotides and derivatives	68-94-0	2	32117	26093	16368	248280	153560	161730	1.38631	0.0304781	0.120945	7.55679	2.91777	up
mws1336	C7H7NO2	4-Aminobenzoic acid	Phenolic acids	Phenolic acids	150-13-0	3	58831	50046	60388	11422	19522	24237	1.33026	0.00167037	0.0340891	0.326004	-1.61704	down
mws1078	C7H7NO2	Anthranilic Acid	Phenolic acids	Phenolic acids	118-92-3	2	162130	110710	175270	22730	29308	20696	1.40089	0.0223286	0.105323	0.162313	-2.62315	down
pme2268	C7H7NO2	Trigonelline	Alkaloids	Alkaloids	535-83-1	2	1010100	1718400	1265700	3829500	4407900	5017300	1.37101	0.00326559	0.0503847	3.31849	1.73053	up
Hmsp000364	C7H13NO2	L-Cyclopentylglycine	Amino acids and derivatives	Amino acids and derivatives	2521-84-8	2	55322	24116	55470	17873	27261	13999	1.08829	0.123464	0.263812	0.438321	-1.18994	down
MWS1875	C10H8O	2-Naphthol	Phenolic acids	Phenolic acids	135-19-3	2	28919	27400	23020	10617	14256	11236	1.37477	0.00420567	0.0526549	0.455123	-1.13567	down
Lmgn000224	C5H6O5	2-Methyl-3-oxosuccinic acid	Organic acids	Organic acids	-	3	50169	32102	36889	13050	21474	16203	1.30347	0.0352588	0.134816	0.425705	-1.23207	down
mws1379	C9H12N2	Nornicotine	Alkaloids	Alkaloids	494-97-3	1	16211000	15396000	14757000	4010100	4251400	3682600	1.42274	0.000346323	0.0263458	0.257616	-1.95671	down
pme1109	C5H5N5O	Guanine	Nucleotides and derivatives	Nucleotides and derivatives	73-40-5	1	61107	57246	39592	142230	110650	145460	1.34943	0.00658176	0.0592708	2.52202	1.33458	up
pme0256	C5H4N4O2	Xanthine	Nucleotides and derivatives	Nucleotides and derivatives	69-89-6	1	44731	64189	34293	169890	186630	267330	1.36161	0.0259044	0.11312	4.3561	2.12304	up
mws0437	C5H12O5	D-Arabitol	Others	Saccharides and Alcohols	488-82-4	2	38800	26635	36346	12432	12692	14076	1.38096	0.0283557	0.117595	0.385141	-1.37654	down
mws0444	C7H7NO3	3-Aminosalicylic acid	Phenolic acids	Phenolic acids	570-23-0	1	103080	97427	109510	40882	46384	49662	1.40941	0.000305836	0.0263458	0.441679	-1.17893	down
mws0180	C7H6O4	2,5-Dihydroxybenzoic acid; Gentisic Acid*	Phenolic acids	Phenolic acids	490-79-9	1	38557	41980	48460	17858	14332	20921	1.36838	0.003275	0.0503847	0.411723	-1.28025	down
pmb0819	C10H8N2	3-Indoleacetonitrile	Alkaloids	Plumerane	771-51-7	2	36681	29547	24432	93564	132480	218540	1.34106	0.0842383	0.207484	4.90386	2.29392	up
mws1371	C10H12N2	Anatabine	Alkaloids	Alkaloids	581-49-7	1	27185000	23881000	29446000	5194500	4699200	3613800	1.41163	0.00300287	0.0484333	0.16777	-2.57544	down
pmp001201	C7H15NO3	5-Aminocycloheptane-1,2,3-triol	Alkaloids	Alkaloids	-	2	10626	15156	17226	4701.9	3883	5041.2	1.36759	0.0340238	0.130861	0.316827	-1.65823	down
mws1478	C10H14N2	Nicotine	Alkaloids	Alkaloids	54-11-5	1	22059000	20727000	19250000	5911300	5644000	5225600	1.42117	0.0017927	0.0344749	0.270503	-1.88629	down
pme1439	C9H8O3	p-Coumaric acid	Phenolic acids	Phenolic acids	501-98-4	2	114960	103840	132210	61663	32682	63439	1.24685	0.00832254	0.0680511	0.449514	-1.15356	down
Zmjp000624	C8H9NO3	Pyridoxal	Others	Vitamin	66-72-8	3	91878	90187	88581	167740	199080	180860	1.40903	0.00896653	0.0680511	2.0236	1.01693	up
MWSmce501	C8H8O4	Protocatechuic Acid Methyl Ester	Phenolic acids	Phenolic acids	2150-43-8	2	18828	34667	30486	22182	8811.8	9753.8	1.05702	0.088243	0.215227	0.4852	-1.04335	down
pme1383	C8H11NO3	Pyridoxine	Others	Vitamin	65-23-6	1	1265700	1781400	1095700	5347300	5118600	5366300	1.39482	0.00092047	0.0269799	3.82162	1.93418	up
mws1105	C11H14N2	Gramine	Alkaloids	Alkaloids	87-52-5	2	9	9	9	45955	68571	123790	1.42262	0.0752632	0.194415	8826.52	13.1076	up
pme1651	C10H9NO2	Indole 3-acetic acid (IAA)	Alkaloids	Plumerane	87-51-4	2	1375800	1430200	1486600	653240	724370	638160	1.41709	6.73404e-05	0.0220782	0.469592	-1.09052	down
pmp001194	C7H13NO4	Calystegine B2	Alkaloids	Alkaloids	127414-85-1	3	117920	47474	80982	18824	32649	18831	1.26635	0.0954866	0.223622	0.285352	-1.80918	down
pme0008	C6H13N3O3	L-Citrulline	Amino acids and derivatives	Amino acids and derivatives	372-75-8	3	473310	571030	525350	195210	222580	270140	1.38133	0.00153457	0.0340891	0.438259	-1.19015	down
mws4175	C6H8O6	D-Glucurono-6,3-lactone	Others	Saccharides and Alcohols	32449-92-6	2	8943.2	33983	6959.2	369570	287080	229280	1.35576	0.017173	0.0954054	17.7593	4.1505	up
MWSmce690	C6H8O6	Erythorbic Acid; Isoascorbic Acid	Others	Vitamin	89-65-6	2	12046	385040	17303	2248800	1303100	2230200	1.22877	0.0182183	0.0966102	13.9533	3.80254	up
Hmfn000531	C6H8O6	L-Ascorbic acid (Vitamin C)	Others	Vitamin	50-81-7	1	9433.4	272350	13327	1896300	1377900	1896500	1.25449	0.00375911	0.0522099	17.5212	4.13103	up
pme3140	C10H8O3	6-Hydroxy-4-methylcoumarin	Lignans and Coumarins	Coumarins	2373-31-1	2	247980	239070	303700	106520	97888	87130	1.39945	0.0101303	0.0724319	0.368685	-1.43954	down
Lmbn001754	C7H12O5	3-Isopropylmalic Acid*	Organic acids	Organic acids	921-28-8	1	904070	704910	975380	286850	329690	283980	1.39695	0.0175498	0.0964276	0.34845	-1.52098	down
Zmgn001448	C7H12O5	2-Propylmalic Acid*	Organic acids	Organic acids	-	1	922490	879890	1143400	368670	335380	371020	1.40374	0.0152716	0.0909026	0.364953	-1.45422	down
pmb3101	C7H12O5	2-Isopropylmalic Acid	Organic acids	Organic acids	49601-06-1	1	775790	658470	886930	280000	248250	255000	1.40372	0.0146267	0.0899273	0.337435	-1.56732	down
mws0009	C10H10O3	Coniferaldehyde	Phenolic acids	Phenolic acids	20649-42-7	1	35934	44523	59123	127260	127830	140910	1.37476	0.000944298	0.0269799	2.83708	1.50441	up
MWS2070	C10H12O3	Propyl 4-hydroxybenzoate	Phenolic acids	Phenolic acids	94-13-3	2	8263.9	5849.7	5871.4	7682.5	20357	16562	1.06871	0.155406	0.302346	2.23175	1.15817	up
mws0250	C9H11NO3	L-Tyrosine	Amino acids and derivatives	Amino acids and derivatives	60-18-4	1	5359900	7483900	5776100	22254000	23955000	34592000	1.38808	0.0300664	0.119786	4.3395	2.11753	up
Hmmp001310	C11H9NO2	3-Indoleacrylic acid	Alkaloids	Alkaloids	1204-06-4	1	6100100	9040200	5395800	23369000	33119000	46729000	1.35667	0.0520073	0.163032	5.02612	2.32945	up
pme2006	C9H16O4	Diethyl glutarate	Organic acids	Organic acids	818-38-2	2	7547.7	16474	16652	4402.6	4319.7	4741.1	1.27158	0.0942269	0.222759	0.33101	-1.59505	down
pme0122	C8H16N2O3	N6-Acetyl-L-lysine	Amino acids and derivatives	Amino acids and derivatives	692-04-6	2	33333	52537	37452	72447	74224	116500	1.24964	0.0677492	0.184603	2.13402	1.09357	up
pme2244	C11H11NO2	3-Indolepropionic acid	Alkaloids	Plumerane	830-96-6	2	4070.6	6108.6	7870.5	17508	27179	35542	1.33118	0.0523433	0.163287	4.44489	2.15215	up
Cmpp003619	C10H8O4	6,7-Dihydroxy-4-methylcoumarin	Lignans and Coumarins	Coumarins	529-84-0	2	1911400	2948900	2119500	7714700	6679400	6100200	1.37823	0.00236026	0.0400836	2.93623	1.55397	up
YC512116	C10H12N2O2	3'-Hydroxycotinine	Alkaloids	Alkaloids	205246-48-6	1	12351	24421	21469	7820.1	6639.6	8174.4	1.28252	0.0799863	0.200409	0.388628	-1.36354	down
mws1189	C6H10O7	D-Galacturonic acid*	Organic acids	Organic acids	685-73-4	2	142620	119990	121290	311510	249530	316150	1.39166	0.0102129	0.0724319	2.28494	1.19216	up
pme3705	C6H10O7	D-Glucoronic acid*	Others	Saccharides and Alcohols	6556-12-3	1	108870	116150	106640	328390	336830	182020	1.30136	0.0754329	0.194415	2.55454	1.35307	up
Lmyp008093	C13H22O	Solanone	Others	Others	1937-54-8	2	72899	43385	39843	20508	24093	21138	1.29381	0.101068	0.232543	0.421061	-1.2479	down
pme0534	C6H12O7	Gluconic acid	Others	Saccharides and Alcohols	526-95-4	1	490960	369980	442060	181660	211530	204780	1.38755	0.0167049	0.0938475	0.458918	-1.12369	down
pmf0319	C10H12O4	Acetosyringone	Phenolic acids	Phenolic acids	2478-38-8	3	52300	56980	61907	23295	12352	18106	1.3527	0.000801845	0.0269799	0.314002	-1.67116	down
pmb2497	C9H10O5	4-Hydroxy-3-methoxymandelate	Phenolic acids	Phenolic acids	55-10-7	3	95464	129900	149850	287360	262570	314820	1.35353	0.00175402	0.0343926	2.30468	1.20457	up
Zmbp002538	C11H12N2O2	1-Methoxy-indole-3-acetamide	Alkaloids	Alkaloids	-	1	559310	898000	589880	2157300	3366400	5117400	1.33808	0.0771821	0.195894	5.19791	2.37793	up
mws0282	C11H12N2O2	L-Tryptophan	Amino acids and derivatives	Amino acids and derivatives	73-22-3	1	2786600	4730700	2789600	10532000	15750000	23950000	1.3306	0.0726477	0.189575	4.87363	2.285	up
pmb0818	C11H11NO3	Methoxyindoleacetic acid	Alkaloids	Plumerane	3471-31-6	2	550480	896780	523830	2253200	3387400	5083900	1.34374	0.0681911	0.184808	5.4409	2.44384	up
mws1076	C11H10O4	Scoparone	Lignans and Coumarins	Coumarins	120-08-1	2	13038	12476	7902	37301	30038	32593	1.36349	0.00154004	0.0340891	2.99054	1.58041	up
pme3443	C11H12O4	Sinapinaldehyde	Phenolic acids	Phenolic acids	4206-58-0	1	180670	187780	276770	2641700	2173100	3513500	1.41073	0.0221554	0.105081	12.9077	3.69016	up
Lmbn004790	C11H14O4	Methyl 3-(3-hydroxy-4-methoxyphenyl)propanoate	Phenolic acids	Phenolic acids	129150-61-4	1	733500	1011400	828810	2293700	2232700	2239400	1.40087	0.00221925	0.0399979	2.62881	1.39441	up
mws0853	C11H14O4	Sinapyl alcohol	Phenolic acids	Phenolic acids	537-33-7	1	767570	1234100	809050	2541200	2685200	2569800	1.36929	0.00483041	0.054043	2.77374	1.47183	up
pme0170	C8H16N4O3	N-Acetyl-L-Arginine	Amino acids and derivatives	Amino acids and derivatives	155-84-0	2	8516.9	16460	10383	19299	25739	28531	1.21966	0.0255268	0.112144	2.08058	1.05698	up
Smjp001258	C12H14N2O2	Abrine	Alkaloids	Alkaloids	526-31-8	3	9	9	9	15661	21791	46587	1.4208	0.097576	0.22745	3112.56	11.6039	up
mws2608	C8H15NO6	N-Acetyl-D-galactosamine	Others	Saccharides and Alcohols	1811-31-0	2	62746	85114	74010	25586	37869	31502	1.35567	0.00953042	0.0705957	0.427985	-1.22437	down
pmb0490	C13H18N2O2	p-Coumaroylputrescine	Alkaloids	Phenolamine	34136-53-3	1	620900	1119600	1163600	62419	157950	160490	1.34636	0.0364412	0.137514	0.131145	-2.93076	down
mws0221	C6H12N2O4S2	L-Cystine	Amino acids and derivatives	Amino acids and derivatives	56-89-3	2	6873.8	8581.8	11055	24687	25352	19323	1.35433	0.00551357	0.0556926	2.61639	1.38758	up
pmb2591	C13H14N2O3	N-Acetyl-L-Tryptophan	Amino acids and derivatives	Amino acids and derivatives	1218-34-4	1	22692	24858	31049	7963.8	15021	7310.5	1.28414	0.0101945	0.0724319	0.385441	-1.37542	down
pmb0323	C13H18N2O3	N-Caffeoylputrescine	Alkaloids	Phenolamine	29554-26-5	2	32034000	84276000	70619000	9544100	17565000	16128000	1.27941	0.0887057	0.215829	0.231302	-2.11215	down
Lmmp001410	C13H20N2O3	Dihydrocaffeoylputrescine	Alkaloids	Phenolamine	-	1	205880	1188400	708140	59051	208460	139910	1.10121	0.182093	0.334115	0.193787	-2.36746	down
pma3101	C11H14NO6+	Nicotinate D-ribonucleoside	Others	Vitamin	17720-18-2	2	234880	266540	228130	660410	579920	474070	1.38414	0.0218	0.104807	2.34994	1.23262	up
mws0120	C8H20NO6P	Choline Alfoscerate	Lipids	PC	28319-77-9	1	11488	9500	13270	20678	35668	24023	1.29372	0.0701368	0.186247	2.34599	1.2302	up
Lmlp003161	C14H20N2O3	N-Feruloylputrescine	Alkaloids	Phenolamine	501-13-3	2	4308900	8389600	7839200	386140	927570	978470	1.35769	0.0389142	0.142022	0.111608	-3.16348	down
pmb0952	C12H17N4OS+	Thiamine (Vitamin B1)	Others	Vitamin	70-16-6	3	31354	66726	21736	367980	350610	214700	1.34683	0.0235909	0.109647	7.78936	2.9615	up
mws0041	C15H10O5	Baicalein	Flavonoids	Flavonoid	491-67-8	3	36240	32780	36362	12931	10636	9306.5	1.40328	0.000114529	0.0220782	0.311946	-1.68063	down
mws4060	C16H14O4	Echinatin	Flavonoids	Chalcones	34221-41-5	3	78493	54108	90412	3370.5	13882	5923.4	1.34519	0.01812	0.0966102	0.103922	-3.26643	down
mws1038	C11H22N2O4S	Pantetheine	Others	Others	496-65-1	3	84136	120330	90775	226670	187070	185770	1.34712	0.00482295	0.054043	2.03058	1.02189	up
Lmbn006152	C18H32O2	(9Z,11E)-Octadecadienoic acid	Lipids	Free fatty acids	2540-56-9	1	21677	17339	20049	8811.4	11043	8446.3	1.37365	0.00423699	0.0526549	0.479145	-1.06147	down
pme3250	C16H12O5	Biochanin A*	Flavonoids	Isoflavones	491-80-5	3	6816.1	5180	3400.4	846.1	1445.7	871.49	1.35471	0.0490431	0.159021	0.205455	-2.2831	down
mws1068	C15H10O6	Kaempferol (3,5,7,4'-Tetrahydroxyflavone)	Flavonoids	Flavonols	520-18-3	1	8874.3	6610.7	12984	3736.6	3036.1	6227.9	1.14969	0.0912704	0.218874	0.456658	-1.13081	down
pme0460	C15H14O6	Epicatechin	Flavonoids	Flavanols	490-46-0	3	16109	17136	29077	36788	155910	98683	1.18455	0.154771	0.301747	4.67541	2.22509	up
pmb0494	C15H22N2O4	Sinapoylputrescine	Alkaloids	Phenolamine	70185-57-8	3	119840	193850	213240	64120	75564	80628	1.30054	0.0656277	0.181658	0.418105	-1.25806	down
pmb0197	C11H15N5O5	N7-Methylguanosine	Nucleotides and derivatives	Nucleotides and derivatives	20244-86-4	2	39074	42025	30714	151650	128000	121070	1.40407	0.00452149	0.0529892	3.58384	1.84151	up
Zmhn001926	C13H16O8	Glucosyloxybenzoic acid	Phenolic acids	Phenolic acids	-	1	1169900	1269800	1246000	327780	305530	243390	1.41347	2.36342e-05	0.0220782	0.237865	-2.07178	down
pme2954	C15H10O7	Quercetin	Flavonoids	Flavonols	117-39-5	2	9	9	9	272220	181130	241980	1.42609	0.013095	0.0840968	25753	14.6525	up
Lmbn014696	C20H30O2	Pimaric acid	Terpenoids	Ditepenoids	127-27-5	2	30818	50824	26223	91023	200090	76284	1.21301	0.152694	0.299988	3.40608	1.76811	up
MWSslk208	C20H30O2	Kaurenoic Acid	Terpenoids	Ditepenoids	6730-83-2	2	503580	436000	556550	31815	39491	41716	1.4219	0.00540132	0.0552042	0.0755429	-3.72656	down
pme3967	C12H17N5O5	2-(Dimethylamino)guanosine	Nucleotides and derivatives	Nucleotides and derivatives	2140-67-2	2	67783	68857	94211	195360	187210	144400	1.35023	0.01099	0.0752738	2.28273	1.19076	up
Lmbn005287	C18H32O4	7S,8S-DiHODE; (9Z,12Z)-(7S,8S)-Dihydroxyoctadeca-9,12-dienoic acid	Lipids	Free fatty acids	143288-65-7	1	7458	6016.9	9005.2	4145.5	1641.4	2198	1.24634	0.0141185	0.0882405	0.355199	-1.4933	down
mws1174	C17H14O6	3-O-Acetylpinobanksin	Flavonoids	Dihydroflavonol	52117-69-8	2	56312	49161	16986	9662.8	9549.2	14110	1.18783	0.131259	0.273456	0.272107	-1.87775	down
pme3459	C20H28O3	Cafestol	Terpenoids	Ditepenoids	469-83-0	2	49915	41440	43214	14922	17284	23982	1.35308	0.00223988	0.0399979	0.41754	-1.26001	down
pme3188	C9H13N2O9P	Uridine 5'-monophosphate	Nucleotides and derivatives	Nucleotides and derivatives	58-97-9	2	15593	34628	30815	85275	56547	44042	1.15179	0.0854134	0.209347	2.2936	1.19761	up
YC512115	C19H20N2O3	Nicotine-N-glucoside	Alkaloids	Alkaloids	911474-72-1	1	446800	284670	326690	64940	60422	90443	1.39038	0.0251766	0.112144	0.203944	-2.29376	down
YC512112	C16H24O5N2	Anabasine-glucoside	Alkaloids	Alkaloids	-	1	314300	336360	293690	69641	64150	49542	1.41292	0.000423337	0.0263458	0.194137	-2.36486	down
Zmhn002301	C15H18O8	p-Coumaric acid-4-O-glucoside	Phenolic acids	Phenolic acids	117405-48-8	1	92722	94652	83538	198430	193960	166480	1.40232	0.00590325	0.0581237	2.06292	1.04469	up
Zmzn001549	C15H18O8	Ferulic acid-1-O-glucoside	Phenolic acids	Phenolic acids	14364-05-7	2	109650	86948	87784	157560	238830	187000	1.31743	0.0422038	0.14913	2.05143	1.03663	up
Hmsn002272	C15H20O8	Demethyl coniferin	Phenolic acids	Phenolic acids	-	3	295360	181710	271450	9	12193	14832	1.06289	0.0186431	0.0970023	0.0361166	-4.79119	down
Zmyn006119	C17H15NO6	Avenanthramide B	Alkaloids	Phenolamine	116764-21-7	2	4244.1	7291.6	5100.2	19684	12760	17561	1.34144	0.01912	0.0970023	3.00585	1.58777	up
pme3184	C10H14N5O6P	2'-Deoxyadenosine-5'-monophosphate	Nucleotides and derivatives	Nucleotides and derivatives	653-63-4	2	129990	175090	108330	384850	335880	320210	1.35933	0.00164177	0.0340891	2.51794	1.33224	up
pmb0789	C14H21NO8	Pyridoxine-5'-O-glucoside	Others	Vitamin	-	2	399250	493230	378840	1203500	1075100	1158000	1.4058	0.000154547	0.0220782	2.70317	1.43465	up
pmb2928	C13H16O10	Gallic acid-4-O-glucoside	Tannins	Tannin	84274-52-2	3	16061	20920	9221.5	9	9	9	1.42329	0.0453208	0.155741	0.000584384	-10.7408	down
pma6460	C16H18O8	4-O-p-Coumaroylquinic acid	Phenolic acids	Phenolic acids	32451-86-8	1	191120	193790	232960	79912	71493	52996	1.38235	0.00230313	0.0400836	0.330816	-1.5959	down
pmb3074	C16H18O8	5-O-p-Coumaroylquinic acid*	Phenolic acids	Phenolic acids	1899-30-5	1	409200	274950	376610	140980	136270	104980	1.36491	0.0237113	0.109647	0.360336	-1.47259	down
pmn001421	C16H18O8	3-O-p-Coumaroylquinic acid*	Phenolic acids	Phenolic acids	87099-71-6	1	514420	491330	668910	149070	148050	130040	1.40837	0.0165555	0.0935479	0.255073	-1.97102	down
pma0149	C15H16O9	Sinapoyl malate	Phenolic acids	Phenolic acids	92344-58-6	2	11163	14200	18155	31557	41126	37004	1.34823	0.00405988	0.0526549	2.5205	1.33371	up
Xmgp006913	C20H20O5	2,4,2',4'-tetrahydroxy-3'-prenylchalcone	Flavonoids	Chalcones	-	2	883950	1139500	1018300	3957100	2812600	3052200	1.39696	0.0192988	0.0970023	3.22903	1.6911	up
Hmmp002150	C19H19NO5	3,5-Bis(3-methoxy-4-hydroxyphenyl)-2,3-dihydro-2(1H)-pyridinone	Alkaloids	Alkaloids	-	2	129240	196760	83567	12538	27016	26318	1.33497	0.0705876	0.186247	0.160833	-2.63636	down
Lmsn002548	C15H18O9	1-O-Caffeoyl-β-D-glucose	Phenolic acids	Phenolic acids	14364-08-0	1	189170	239580	226120	426870	419650	475670	1.39033	0.000735995	0.0263458	2.01901	1.01365	up
Zmhn001793	C15H18O9	6-O-Caffeoyl-D-glucose	Phenolic acids	Phenolic acids	-	1	194040	256060	228670	491610	414710	464850	1.38017	0.00161392	0.0340891	2.02008	1.01441	up
mws0906	C16H22O8	Coniferin	Phenolic acids	Phenolic acids	531-29-3	2	1276200	1666300	1384200	4466000	3762800	4218000	1.40605	0.00112351	0.0295661	2.87674	1.52444	up
Hmjp005906	C19H21NO5	N-Trans-Feruloyl-3'-O-methyldopamine	Alkaloids	Alkaloids	-	1	1475700	1883100	1430400	106930	203570	365230	1.34865	0.00340724	0.0508543	0.141095	-2.82527	down
HJAP050	C19H21NO5	N-Feruloyl-3-methoxytyramine	Alkaloids	Phenolamine	78510-19-7	1	1788500	1831500	1585300	108740	215220	413160	1.34133	0.000255484	0.0263458	0.14161	-2.82001	down
Hmjp006104	C19H21NO5	N-Cis-Feruloyl-3'-O-methyldopamine	Alkaloids	Alkaloids	-	1	39037000	38926000	37732000	7134700	10068000	14523000	1.36622	0.00455708	0.0529892	0.274218	-1.8666	down
Lmhp011388	C21H36O4	2-α-Linolenoyl-glycerol	Lipids	Glycerol ester	55268-58-1	1	2723300	1409900	1985300	788820	1080500	886650	1.25484	0.0917728	0.219552	0.450432	-1.15062	down
Lmhp011562	C21H36O4	1-α-Linolenoyl-glycerol	Lipids	Glycerol ester	-	1	2889400	1496600	2126300	858080	1109100	906320	1.26824	0.0899058	0.217259	0.441242	-1.18036	down
Lmhp112042	C21H38O4	1-Linoleoylglycerol	Lipids	Glycerol ester	2277-28-3	1	653380	404570	570160	216030	259430	240360	1.33638	0.0495887	0.159618	0.439663	-1.18553	down
Lmhp012042	C21H38O4	2-Linoleoylglycerol	Lipids	Glycerol ester	3443-82-1	1	714820	408190	575940	220350	265880	255000	1.31361	0.0659738	0.181746	0.436287	-1.19665	down
pmb0998	C10H14N5O8P	Guanosine 5'-monophosphate	Nucleotides and derivatives	Nucleotides and derivatives	85-32-5	3	16412	19008	13270	42362	37087	39272	1.38531	0.000509745	0.0263458	2.4383	1.28588	up
Lmmp002023	C19H32N4O3	Caffeoylspermine	Alkaloids	Phenolamine	-	2	76918	66837	102790	9	9	9	1.42548	0.016558	0.0935479	0.000109513	-13.1566	down
Lmgp003270	C16H16O10	Scopoletin-7-O-glucuronide	Lignans and Coumarins	Coumarins	132752-65-9	2	29960000	20104000	28773000	2156900	1841300	2002100	1.4177	0.0159146	0.0924982	0.0761102	-3.71577	down
Lmgn003073	C17H20O9	5-O-Feruloylquinic acid	Phenolic acids	Phenolic acids	-	1	2582200	987000	2681000	8453.8	12439	8423.2	1.41425	0.0634786	0.177811	0.00469041	-7.73607	down
pma3724	C17H20O9	1-O-Feruloylquinic acid	Phenolic acids	Phenolic acids	-	1	35258000	24869000	36584000	2953300	2607500	2215400	1.41555	0.0150124	0.0899273	0.0804066	-3.63654	down
mws0179	C17H20O9	Chlorogenic acid methyl ester	Phenolic acids	Phenolic acids	29708-87-0	2	13708000	9156300	15076000	791680	683700	907030	1.41444	0.0219227	0.104893	0.0627937	-3.99324	down
MWSmce025	C16H18O10	Fraxin	Lignans and Coumarins	Coumarins	524-30-1	2	23468	20294	22812	4587.8	8619.1	5571.2	1.37228	0.000648339	0.0263458	0.282064	-1.82591	down
pmn001695	C16H20O10	Trihydroxycinnamoylquinic acid	Phenolic acids	Phenolic acids	-	1	190120	156870	214370	66720	69486	70345	1.40212	0.0189267	0.0970023	0.367947	-1.44243	down
mws0011	C17H24O9	Syringin	Phenolic acids	Phenolic acids	118-34-3	2	27005	29777	27780	6766.8	11307	18946	1.1988	0.0407583	0.145565	0.437783	-1.19171	down
pmb0064	C15H19NO10	DIMBOA glucoside	Alkaloids	Alkaloids	18607-79-9	2	710030	582010	736120	170860	164060	164950	1.41773	0.00852339	0.0680511	0.246465	-2.02055	down
HJN003	C17H22O10	1-O-Sinapoyl-D-glucose	Phenolic acids	Phenolic acids	-	1	1112300	1129000	886840	5484000	5883300	4644100	1.41393	0.00541001	0.0552042	5.1185	2.35572	up
pmn001423	C19H30O8	Roseoside	Others	Others	54835-70-0	2	2484500	2087800	1838700	10011000	11525000	8910600	1.40982	0.00624251	0.0583412	4.74912	2.24766	up
pmp001016	C27H43NO	Shinonomenine	Alkaloids	Alkaloids	70598-84-4	3	16370	10892	14710	42704	37677	36352	1.38341	0.000685109	0.0263458	2.78121	1.47571	up
Lmyp005841	C21H20O9	Chrysin-7-O-glucoside	Flavonoids	Flavonoid	31025-53-3	2	12008	9514	14598	30177	24728	27039	1.3578	0.00213696	0.0395734	2.26866	1.18184	up
Hmcn002743	C22H26O8	5-Methoxytrachelogenin	Others	Others	-	3	64481	63625	54239	216270	161990	216840	1.40291	0.0147184	0.0899273	3.26359	1.70646	up
MWS20152	C22H26O8	Syringaresinol	Lignans and Coumarins	Lignans	21453-71-4	2	9522.4	14052	11885	36765	32820	30771	1.38957	0.00087071	0.0269799	2.83017	1.50089	up
pme2117	C10H15N5O10P2	Adenosine 5'-diphosphate	Nucleotides and derivatives	Nucleotides and derivatives	58-64-0	3	19649	18498	27474	48946	53298	30592	1.21766	0.0685625	0.184808	2.02429	1.01742	up
Hmpp003270	C21H20O11	Luteolin-4'-O-glucoside	Flavonoids	Flavonoid	6920-38-3	1	66352	73680	93058	9	9	9	1.42568	0.0103529	0.0729078	0.000115835	-13.0756	down
mws2209	C21H20O11	Kaempferol-3-O-glucoside (Astragalin)	Flavonoids	Flavonols	480-10-4	2	62690	65096	87167	15735	14747	17008	1.40962	0.0183423	0.0966102	0.220932	-2.17833	down
Lmlp003531	C21H20O11	Luteolin-3'-O-glucoside	Flavonoids	Flavonoid	5154-41-6	1	68038	61402	122040	9	9	9	1.42437	0.0486849	0.159021	0.000107364	-13.1852	down
mws0057	C21H22O11	Eriodictyol-7-O-glucoside	Flavonoids	Dihydroflavone	38965-51-4	3	19047	23528	20482	6198.8	7137	15583	1.18209	0.0454925	0.155796	0.458614	-1.12465	down
Lmtn002796	C21H22O11	Aromadendrin-7-O-glucoside	Flavonoids	Flavonoid	28189-90-4	2	23147	16852	28116	10014	6984.5	10402	1.30485	0.0419688	0.148826	0.402268	-1.31377	down
HJN086	C21H22O11	Eriodictyol-3'-O-glucoside	Flavonoids	Dihydroflavone	-	2	18422	4604.7	20770	24996	31940	63018	1.00792	0.149523	0.297263	2.73888	1.45359	up
Cmxn004016	C21H24O11	Dihydromarein	Flavonoids	Chalcones	-	2	8188.5	10636	17208	13562	34380	60430	1.00395	0.213956	0.369527	3.00762	1.58862	up
GQ512004	C25H33N3O5	N1-Dihydrocaffeoyl-N10-coumaroyl spermidine	Alkaloids	Phenolamine	-	3	466030	1058900	674550	196640	318160	286330	1.24158	0.109599	0.24234	0.364236	-1.45705	down
pmp000579	C22H22O11	Diosmetin-7-O-galactoside*	Flavonoids	Flavonoid	-	1	486720	459580	598620	89960	93962	76163	1.41645	0.00888581	0.0680511	0.168349	-2.57048	down
pmb3012	C22H22O11	Chrysoeriol-7-O-glucoside*	Flavonoids	Flavonoid	19993-32-9	3	34951	36458	52237	13212	16269	11453	1.36757	0.0314687	0.124382	0.331058	-1.59484	down
Hmgp002189	C22H22O11	6-C-MethylKaempferol-3-glucoside*	Flavonoids	Flavonoid	-	3	518540	482240	553720	85647	99829	67194	1.41399	0.000469433	0.0263458	0.162541	-2.62112	down
Lmjp003044	C22H22O12	Isorhamnetin-3-O-Glucoside*	Flavonoids	Flavonols	5041-82-7	2	87941	90796	126220	40351	30169	28668	1.36964	0.023201	0.108925	0.325252	-1.62037	down
Lmjp002906	C22H22O12	Rhamnetin-3-O-Glucoside	Flavonoids	Flavonols	27875-34-9	2	213480	182320	241110	129860	56244	73072	1.24449	0.0126689	0.0833481	0.406927	-1.29716	down
Hmcp002207	C22H22O12	Isorhamnetin-7-O-glucoside (Brassicin)*	Flavonoids	Flavonols	6743-96-0	2	81297	56709	123290	28358	33375	16904	1.26951	0.0807099	0.201272	0.30095	-1.7324	down
pma0170	C27H35N3O6	N',N''-Diferuloylspermidine	Alkaloids	Phenolamine	-	3	485800	762010	867750	215990	238030	245760	1.35247	0.0527657	0.163287	0.330778	-1.59607	down
HJAP135	C24H24O12	Pinocembrin-7-O-(6''-O-malonyl)glucoside	Flavonoids	Flavonoid	-	2	6932	5669.3	6367.8	3168.5	2195.7	2550	1.3712	0.00171515	0.034303	0.417215	-1.26114	down
pme0500	C18H32O16	D-Melezitose	Others	Saccharides and Alcohols	597-12-6	1	22326	23370	15998	6369.5	5874.8	15721	1.13536	0.0519681	0.163032	0.45329	-1.14149	down
pmp001141	C25H31NO10	Cimicifugamide	Alkaloids	Phenolamine	-	3	1188800	948620	1043900	208600	238220	280540	1.41255	0.00425488	0.0526549	0.228635	-2.12888	down
Wmzn002116	C25H24O12	3,5-Dicaffeoylquinic acid	Phenolic acids	Phenolic acids	-	2	78194	118600	105850	34291	48402	29584	1.33335	0.0191597	0.0970023	0.370987	-1.43056	down
pmn001378	C26H32O11	Pinoresinol-4-O-glucoside	Lignans and Coumarins	Lignans	41607-20-9	1	1298400	1427900	1597300	521280	410220	472970	1.40503	0.0036555	0.0522099	0.324838	-1.62221	down
Cmsp005051	C26H34O11	Isolariciresinol-9-O-glucoside	Lignans and Coumarins	Lignans	-	3	19528	24419	16890	2826.7	7507.7	8527.9	1.24298	0.00872406	0.0680511	0.310047	-1.68944	down
HJN083	C26H34O11	Lariciresinol-4'-O-glucoside	Lignans and Coumarins	Lignans	143663-00-7	1	55591	72228	77923	28305	20022	17061	1.35723	0.00873313	0.0680511	0.317816	-1.65374	down
Lmjp003731	C26H26O12	3,4-O-Dicaffeoylquinic Acid Methyl Ester	Phenolic acids	Phenolic acids	-	1	1055500	883900	1403700	303800	232760	170770	1.37276	0.0234194	0.109436	0.211579	-2.24073	down
Zmcn005156	C26H26O12	4,5-O-Dicaffeoylquinic Acid Methyl Ester	Phenolic acids	Phenolic acids	-	2	1069900	721320	944500	167200	174410	170990	1.41258	0.0183678	0.0966102	0.187373	-2.41602	down
pmb2554	C23H30O14	5-O-Feruloyl quinic acid glucoside	Phenolic acids	Phenolic acids	-	3	16067	8155.8	9248.4	1713.5	1547.7	1192.5	1.38768	0.0591526	0.172807	0.133061	-2.90984	down
pmc0960	C28H50NO7P	LysoPC 20:4	Lipids	LPC	-	3	10281	11835	13318	7069.4	5812.5	4677.8	1.32172	0.00688811	0.0609567	0.495561	-1.01287	down
Lmsn003628	C23H32O15	6′-O-Sinapoylsucrose	Phenolic acids	Phenolic acids	-	3	7021.3	9535.2	3535	55405	35889	28740	1.33303	0.0471023	0.156539	5.97437	2.57879	up
pmb0720	C26H26O15	Tricin-7-O-(6''-Malonyl)Glucoside	Flavonoids	Flavonoid	-	3	3558.5	4460.8	1803.9	7408.5	6938.2	5926.6	1.16166	0.0275719	0.11618	2.06382	1.04532	up
Zmcp002924	C27H31O16+	Cyanidin-3-O-(2''-O-glucosyl)glucoside	Flavonoids	Anthocyanins	38820-68-7	3	1471.4	4436.9	1782.3	9518.4	22150	32778	1.2872	0.103749	0.234197	8.37989	3.06693	up
Rfmb26201	C30H38O14	Syringaresinol-4'-O-(6''-acetyl)glucoside	Lignans and Coumarins	Lignans	-	2	23175	29871	14301	90987	87313	76385	1.35616	0.000580222	0.0263458	3.78168	1.91903	up
Lmsn006130	C36H56O12	2α,3β,19α-Trihydroxyurs-12-en-23,28-dioic acid-28-O-glucoside	Terpenoids	Triterpene	-	3	3076	2462.6	2615.5	7781.1	6596.8	2826.9	1.02888	0.179101	0.331787	2.10996	1.07721	up
pmn001370	C32H42O16	Pinoresinol-4,4'-O-di-O-glucoside	Lignans and Coumarins	Lignans	63902-38-5	1	1210100	1739800	1736200	598160	689470	537060	1.36576	0.0265004	0.113771	0.389383	-1.36074	down
pmb1312	C33H36O16	Tricin-4'-O-(guaiacylglycerol)ether-7-O-glucoside	Flavonoids	Flavonoid	-	2	701.81	9096.8	1029	4907.6	16424	32979	1.01752	0.210492	0.364804	5.01594	2.32652	up
Hmcp001629	C30H32O19	Kaempferol-3-O-(6''-Malonyl)glucoside-7-O-Glucoside	Flavonoids	Flavonols	-	2	12168	9543.2	7516.8	39061	28638	51110	1.36206	0.039342	0.143062	4.0649	2.02322	up
Lmsp002982	C33H40O21	Quercetin-3-O-sophoroside-7-O-rhamnoside	Flavonoids	Flavonols	-	2	14215	23336	20640	56442	44282	57251	1.35422	0.00452186	0.0529892	2.71477	1.44083	up
Lmmp002334	C33H40O21	Quercetin-3-O-rutinoside-7-O-glucoside	Flavonoids	Flavonols	-	1	20711	17974	27042	40054	47345	53211	1.33227	0.00786752	0.0669486	2.1393	1.09714	up
Zmqp002952	C33H41O21+	Delphinidin-3-O-rutinoside-7-O-glucoside	Flavonoids	Anthocyanins	-	3	81116	83506	99675	196030	195820	210310	1.4074	0.00014877	0.0220782	2.27835	1.18799	up
pmp001173	C42H51N9O12	Lyciumin A	Alkaloids	Alkaloids	125708-06-7	2	19506	40051	38348	663810	377600	580400	1.39976	0.0262723	0.113733	16.5651	4.05008	up
