# Supplementary material for: Novel Role of AaMYBC1 in Regulating Actinidia arguta Vine Architecture by Elongating Internode Based on Multi-Omics Analysis of Transgenic Tobacco
Source: Genes (Basel). 2022 May 3;13(5):817. doi: 10.3390/genes13050817 (PMC9140693; doi:10.3390/genes13050817)
Supplement: Supplementary file 1 [file genes-13-00817-s001.zip › Table S5.xlsx]

## Sheet: Sheet1
Table S5 Statistics of reads mapped reference genome. Notes: WT, wild typed samples; OE, over expressed samples; Total reads, the total counts of clean reads; Reads mapped, read acounts mapped to reference genome; Unique mapped, unique read acounts mapped to reference genome; Multi mapped, multi read acounts mapped to reference genome; Read1 mapped, read1 accounts mapped to reference genome; Read…
Sample	Total reads	Reads mapped	Unique mapped	Multi mapped	Read1 mapped	Read2 mapped	+' mapped	-' mapped
OE1	42290818	40,719,288 (96.28%)	39,790,461 (94.09%)	1,113,542 (2.20%)	19,914,188 (47.09%)	19,876,273 (47.00%)	19,906,972 (47.07%)	19,883,489 (47.02%)
OE2	44678732	43,060,356 (96.31%)	42,058,263 (94.13%)	1,194,663 (2.18%)	21,047,295 (47.11%)	21,010,968 (47.03%)	21,037,524 (47.09%)	21,020,739 (47.05%)
OE3	46351532	44,587,203 (96.19%)	43,578,781 (94.02%)	1,248,922 (2.18%)	21,802,960 (47.04%)	21,775,821 (46.98%)	21,798,419 (47.03%)	21,780,362 (46.99%)
WT1	46137006	44,358,702 (96.15%)	43,357,028 (93.97%)	1,219,091 (2.17%)	21,701,252 (47.04%)	21,655,776 (46.94%)	21,691,852 (47.02%)	21,665,176 (46.96%)
WT2	46275118	44,555,321 (96.28%)	43,530,394 (94.07%)	1,245,907 (2.21%)	21,780,558 (47.07%)	21,749,836 (47.00%)	21,771,564 (47.05%)	21,758,830 (47.02%)
WT3	46563973	44,913,239 (96.45%)	43,863,581 (94.20%)	1,260,628 (2.25%)	21,941,179 (47.12%)	21,922,402 (47.08%)	21,939,664 (47.12%)	21,923,917 (47.08%)
