# Supplementary material for: Novel Role of AaMYBC1 in Regulating Actinidia arguta Vine Architecture by Elongating Internode Based on Multi-Omics Analysis of Transgenic Tobacco
Source: Genes (Basel). 2022 May 3;13(5):817. doi: 10.3390/genes13050817 (PMC9140693; doi:10.3390/genes13050817)
Supplement: Supplementary file 1 [file genes-13-00817-s001.zip › Table S6.xlsx]

## Sheet: Sheet1
Table S6: The specific annotations and expression information of 446 DEGs
ID	WT1_fpkm	WT2_fpkm	WT3_fpkm	OE1_fpkm	OE2_fpkm	OE3_fpkm	WT1_count	WT2_count	WT3_count	OE1_count	OE2_count	OE3_count	log2FoldChange	pvalue	padj	regulated	chr	start	end	strand	gene_name	gene_description	KEGG	KEGG pathway	NR	Swissprot	Tremble	KOG	GO	Pfam
novel.2802	0.437225	0.256265	0.374318	9.35814	6.51744	9.33179	44	26	38	866	636	952	4.61453	5.02111e-53	2.48183e-48	up	NW_015861150.1	1240	2442	+	--	--	--	--	--	--	--	--	--	--
gene-LOC107768353	0.44	0.81	0.37	16.59	21.97	20.87	6	11	5	206	287	285	5.24699	1.38424e-33	3.42101e-29	up	NW_015788005.1	2060	3227	+	LOC107768353	protein_coding	K15283 solute carrier family 35, member E1 | (RefSeq) xylulose 5-phosphate/phosphate translocator, chloroplastic (A)	--	PREDICTED: uncharacterized protein LOC104227090 [Nicotiana sylvestris]	--	SubName: Full=uncharacterized protein LOC104227090 {ECO:0000313|RefSeq:XP_009777522.1};	--	GO:0016021,integral component of membrane; GO:0005509,calcium ion binding	PF00036.32:EF hand
gene-LOC107832409	3.89	3.94	3.69	15.19	17.44	17.23	178	181	171	640	773	798	2.16644	2.13227e-33	3.51313e-29	up	NW_015863628.1	106931	123331	+	LOC107832409	protein_coding	K00069 15-hydroxyprostaglandin dehydrogenase (NAD) [EC:1.1.1.141] | (RefSeq) 15-hydroxyprostaglandin dehydrogenase [NAD(+)]-like (A)	--	PREDICTED: probable quinone oxidoreductase [Nicotiana tabacum]	RecName: Full=2-alkenal reductase (NADP(+)-dependent); EC=1.3.1.102 {ECO:0000269|PubMed:17945329, ECO:0000269|Ref.3, ECO:0000269|Ref.4}; AltName: Full=Alkenal double bound reductase; AltName: Full=Allylic alcohol dehydrogenase 1 {ECO:0000303|PubMed:11117876}; Short=allyl-ADH1 {ECO:0000303|PubMed:11117876}; AltName: Full=Flavin-free double bond reductase {ECO:0000303|Ref.4}; Short=NtDBR; AltName: …	SubName: Full=probable quinone oxidoreductase {ECO:0000313|RefSeq:XP_016515735.1};	Predicted NAD-dependent oxidoreductase	GO:0016491,oxidoreductase activity	PF00106.25:short chain dehydrogenase
novel.830	0.115499	0	0	20.6427	22.9211	43.1155	5	0	0	657	770	1513	9.29275	1.67959e-30	2.07547e-26	up	NW_015804731.1	1	594	-	--	--	--	--	--	--	--	--	--	--
novel.8303	0.154939	0.206545	0.361793	3.22653	2.65023	2.71897	24	32	56	454	393	421	3.62044	2.5219e-27	2.49305e-23	up	NW_015945955.1	24569	26395	-	--	--	--	--	--	--	--	--	--	--
novel.8156	0	0	0	5.29475	12.1518	12.1592	0	0	0	745	1804	1886	13.0734	3.17119e-25	2.61242e-21	up	NW_015943606.1	1	3425	+	--	--	--	--	PREDICTED: uncharacterized protein LOC107786058 [Nicotiana tabacum]	--	SubName: Full=uncharacterized protein LOC107786058 {ECO:0000313|RefSeq:XP_016462977.1};	--	--	--
novel.3358	0.021214	0.105285	0.0420736	1.6272	1.76012	1.88287	5	21	8	283	323	360	4.92797	1.53343e-24	1.08277e-20	up	NW_015877949.1	68989	72711	-	--	--	--	--	PREDICTED: uncharacterized protein LOC104116404 [Nicotiana tomentosiformis]	--	--	--	--	--
novel.103	0.112817	0.052851	0.013182	3.0744	2.2762	2.52828	34	16	5	850	665	771	5.47191	2.43136e-23	1.50222e-19	up	NW_015789203.1	24019	27615	-	--	--	--	--	hypothetical protein A4A49_64042, partial [Nicotiana attenuata]	--	SubName: Full=Uncharacterized protein {ECO:0000313|EMBL:OIT23588.1}; Flags: Fragment;	--	--	--
novel.7628	0	0	0	2.94643	3.09783	2.93394	0	0	0	445	494	489	11.4457	1.31464e-21	7.22002e-18	up	NW_015934403.1	74898	108307	-	--	--	K13288 oligoribonuclease [EC:3.1.-.-] | (RefSeq) uncharacterized protein LOC104089096 (A)	ko03008: Ribosome biogenesis in eukaryotes	PREDICTED: uncharacterized protein LOC107024752 [Solanum pennellii]	--	SubName: Full=Uncharacterized protein {ECO:0000313|EnsemblPlants:Solyc10g052630.1.1};	FOG: Transposon-encoded proteins with TYA, reverse transcriptase, integrase domains in various combinations	GO:0003676,nucleic acid binding; GO:0015074,DNA integration	--
novel.7755	0	0	0	5.90549	5.06453	5.29711	0	0	0	440	398	435	11.2807	5.63201e-21	2.78379e-17	up	NW_015936465.1	11142	12109	.	--	--	--	--	--	--	--	--	--	--
novel.287	0	0.026258	0.052395	2.69446	2.61219	5.50658	0	3	5	188	192	423	6.75488	7.45462e-21	3.13355e-17	up	NW_015793303.1	1981	2885	.	--	--	--	--	--	--	--	--	--	--
novel.8800	0.516966	0.438044	0.288876	2.74295	3.09707	3.5023	56	48	32	273	326	384	2.95261	7.60754e-21	3.13355e-17	up	NW_015955134.1	1611	2904	.	--	--	--	--	--	--	--	--	--	--
novel.234	3.39735	2.35684	2.87246	0.066236	0	0.049313	186	130	158	4	0	3	-5.97249	1.44562e-19	5.49648e-16	down	NW_015792263.1	495	2897	+	--	--	K02866 large subunit ribosomal protein L10e | (RefSeq) 60S ribosomal protein L10-like (A)	ko03010: Ribosome	PREDICTED: 60S ribosomal protein L10-like [Nicotiana tomentosiformis]	--	SubName: Full=uncharacterized protein LOC104233295 {ECO:0000313|RefSeq:XP_009784984.1, ECO:0000313|RefSeq:XP_009784985.1, ECO:0000313|RefSeq:XP_009784986.1};	--	GO:0016021,integral component of membrane; GO:0005622,intracellular; GO:0006605,protein targeting	--
gene-LOC107821816	1.14	0.9	0.71	5	6.07	4.47	94	74	59	378	483	372	2.54634	1.08517e-18	3.83127e-15	up	NW_015829472.1	2600	10807	-	LOC107821816	lncRNA	--	--	--	--	--	--	--	--
gene-LOC107779564	2.67	2.57	3.63	17.44	23.78	39.78	119	115	164	716	1027	1796	3.25624	3.1618e-18	1.04188e-14	up	NW_015905285.1	4551	7493	+	LOC107779564	protein_coding	K03283 heat shock 70kDa protein 1/2/6/8 | (RefSeq) heat shock cognate 70 kDa protein 2-like (A)	ko03040: Spliceosome; ko04141: Protein processing in endoplasmic reticulum; ko04144: Endocytosis	PREDICTED: heat shock cognate 70 kDa protein 2-like [Nicotiana sylvestris]	RecName: Full=Heat shock cognate 70 kDa protein 2;	SubName: Full=heat shock cognate 70 kDa protein 2-like {ECO:0000313|RefSeq:XP_009778799.1};	Molecular chaperones HSP70/HSC70, HSP70 superfamily	GO:0005524,ATP binding	PF00012.20:Hsp70 protein
novel.8343	0.626487	0.522747	0.438973	2.87965	4.83394	5.26169	62	52	44	262	464	527	3.08575	4.59702e-18	1.42013e-14	up	NW_015946740.1	40368	41548	-	--	--	--	--	--	--	--	--	--	--
gene-LOC107779333	0.42	0.12	0.78	10.06	8.06	9.09	7	2	13	153	129	152	4.42216	1.34346e-17	3.90615e-14	up	NW_015905069.1	18522	34405	+	LOC107779333	lncRNA	--	--	--	--	--	--	--	--
novel.1390	0.944496	0.341505	0.851805	8.33258	5.4275	7.68133	66	25	61	535	368	544	3.36483	3.9155e-17	1.0752e-13	up	NW_015819034.1	70204	71038	.	--	--	--	--	--	--	--	--	--	--
gene-LOC107817301	0.24	0.21	0.06	6.28	3.58	3.51	8	7	2	192	115	118	4.74976	7.79622e-17	2.02289e-13	up	NW_015815982.1	2363	4294	+	LOC107817301	lncRNA	--	--	--	--	--	--	--	--
gene-LOC107765261	2.46	0.78	1.05	27.3	15.17	33.18	120	38	52	1225	716	1637	4.18896	8.18521e-17	2.02289e-13	up	NW_015885390.1	11161	14132	-	LOC107765261	protein_coding	K04079 molecular chaperone HtpG | (RefSeq) heat shock protein 82 (A)	ko04141: Protein processing in endoplasmic reticulum; ko04626: Plant-pathogen interaction	PREDICTED: heat shock protein 82 [Nicotiana tomentosiformis]	RecName: Full=Heat shock protein 83;	SubName: Full=heat shock protein 82-like {ECO:0000313|RefSeq:XP_016439373.1};	Molecular chaperone (HSP90 family)	GO:0005737,cytoplasm; GO:0005524,ATP binding; GO:0051082,unfolded protein binding; GO:0006457,protein folding; GO:0006950,response to stress	PF00183.18:Hsp90 protein
gene-LOC107767913	0	0	0	2.7	2.55	2.2	0	0	0	181	180	162	9.99874	2.09421e-16	4.92918e-13	up	NW_015887985.1	132093	151947	-	LOC107767913	protein_coding	--	--	PREDICTED: uncharacterized protein LOC107767913 isoform X1 [Nicotiana tabacum]	--	SubName: Full=uncharacterized protein LOC107767913 isoform X1 {ECO:0000313|RefSeq:XP_016442511.1};	--	--	PF03004.14:Plant transposase (Ptta/En/Spm family)
novel.96	0	0	0	1.49378	1.77254	1.60409	0	0	0	140	175	166	9.87526	5.97756e-16	1.34299e-12	up	NW_015789104.1	23784	24998	.	--	--	--	--	--	--	--	--	--	--
novel.186	0.165455	0.079119	0.164073	1.37856	1.64621	1.30212	12	6	12	92	116	96	3.4534	1.10268e-15	2.36971e-12	up	NW_015790869.1	135898	136764	.	--	--	--	--	--	--	--	--	--	--
novel.775	0.315095	0.082363	0.254247	4.58342	2.79531	2.25715	128	34	104	1709	1100	928	3.93461	2.34061e-15	4.82049e-12	up	NW_015803249.1	17662	22759	+	--	--	--	--	--	--	--	--	--	--
novel.5011	0	0	0	1.14279	1.96167	1.55173	0	0	0	93	167	138	9.60067	1.98867e-14	3.93184e-11	up	NW_015900148.1	10019	20216	-	--	--	--	--	--	--	--	--	--	--
novel.197	44.8087	63.0389	128.077	10.2884	9.37255	9.59442	2295	3248	6613	484	466	498	-2.94367	2.19688e-14	4.17644e-11	down	NW_015791184.1	15417	17031	-	--	--	--	--	defective in induced resistance 1 protein [Nicotiana tabacum]	RecName: Full=Putative lipid-transfer protein DIR1; AltName: Full=Protein DEFECTIVE IN INDUCED RESISTANCE 1; Flags: Precursor;	SubName: Full=Defective in induced resistance 1 protein {ECO:0000313|EMBL:AEB33949.1};	--	GO:0048046,apoplast; GO:0005783,endoplasmic reticulum; GO:0009506,plasmodesma; GO:0005504,fatty acid binding; GO:0043621,protein self-association; GO:0008270,zinc ion binding; GO:0006869,lipid transport; GO:0009627,systemic acquired resistance; GO:0009862,systemic acquired resistance, salicylic acid mediated signaling pathway	PF14368.6:Probable lipid transfer
novel.1785	1.28013	0.556296	0.652905	4.73443	5.85358	5.85638	273	120	141	926	1207	1262	2.76993	4.97994e-14	9.11661e-11	up	NW_015830656.1	1065	3695	-	--	--	--	--	hypothetical protein A4A49_34292 [Nicotiana attenuata]	--	SubName: Full=Uncharacterized protein {ECO:0000313|EMBL:OIT21506.1};	--	--	PF14111.6:Domain of unknown function (DUF4283)
novel.362	0.233543	0.555854	0.357934	3.00131	2.41109	2.20574	29	68	44	333	282	270	2.75802	1.03463e-13	1.7968e-10	up	NW_015794799.1	96	5777	-	--	--	--	--	PREDICTED: uncharacterized protein LOC104096755 [Nicotiana tomentosiformis]	--	SubName: Full=uncharacterized protein LOC107809484 {ECO:0000313|RefSeq:XP_016489616.1};	--	--	--
gene-LOC107807223	0.04	0	0.14	2.76	5.59	7.86	1	0	4	70	149	219	6.56315	1.0542e-13	1.7968e-10	up	NW_015944113.1	60615	93498	+	LOC107807223	protein_coding	--	--	PREDICTED: uncharacterized protein LOC107807223 [Nicotiana tabacum]	--	SubName: Full=uncharacterized protein LOC107807223 {ECO:0000313|RefSeq:XP_016487052.1};	--	--	PF03004.14:Plant transposase (Ptta/En/Spm family)
gene-LOC107786932	0.64	0.23	0.34	4.73	6.06	3.78	17	6	9	115	155	101	3.64515	1.22622e-13	2.02032e-10	up	NW_015788429.1	7984	11188	-	LOC107786932	lncRNA	--	--	--	--	--	--	--	--
novel.7191	0	0	0	2.93976	3.28838	3.22586	0	0	0	78	91	94	9.00388	3.95182e-13	6.30099e-10	up	NW_015927387.1	1474	2745	-	--	--	--	--	--	--	--	--	--	--
gene-LOC107806297	0.35	0.17	0.32	4.3	2.22	2.67	14	7	13	158	86	108	3.48775	4.22869e-13	6.53175e-10	up	NW_015942459.1	9870	11978	-	LOC107806297	lncRNA	--	--	--	--	--	--	--	--
novel.2397	0.054214	0.107769	0.107522	1.84573	0.812537	1.36847	4	8	8	126	59	103	3.96043	2.02375e-12	3.03121e-09	up	NW_015848708.1	23371	31295	-	--	--	K05391 cyclic nucleotide gated channel, plant | (RefSeq) putative cyclic nucleotide-gated ion channel 15 (A)	ko04626: Plant-pathogen interaction	PREDICTED: uncharacterized protein LOC107792476 [Nicotiana tabacum]	--	SubName: Full=uncharacterized protein LOC107792476 {ECO:0000313|RefSeq:XP_016470178.1};	--	--	PF14111.6:Domain of unknown function (DUF4283)
novel.5801	0	0	0	1.16804	4.42627	4.49774	0	0	0	44	175	186	9.61765	2.49452e-12	3.62645e-09	up	NW_015909230.1	29930	47910	+	--	--	K00820 glucosamine---fructose-6-phosphate aminotransferase (isomerizing) [EC:2.6.1.16] | (RefSeq) glutamine--fructose-6-phosphate aminotransferase [isomerizing] 2-like (A)	ko00250: Alanine, aspartate and glutamate metabolism; ko00520: Amino sugar and nucleotide sugar metabolism	PREDICTED: LOW QUALITY PROTEIN: uncharacterized protein LOC104108577 [Nicotiana tomentosiformis]	RecName: Full=RNA-directed DNA polymerase homolog; EC=2.7.7.48; AltName: Full=Reverse transcriptase homolog;	SubName: Full=uncharacterized protein LOC107778168 {ECO:0000313|RefSeq:XP_016453858.1};	FOG: Transposon-encoded proteins with TYA, reverse transcriptase, integrase domains in various combinations	GO:0005739,mitochondrion; GO:0003968,RNA-directed 5'-3' RNA polymerase activity; GO:0003964,RNA-directed DNA polymerase activity	PF17919.1:RNase H-like domain found in reverse transcriptase
novel.1529	0	0	0	0.815541	1.09932	1.0892	0	0	0	60	84	87	8.81509	2.60911e-12	3.68466e-09	up	NW_015823650.1	4399	5340	.	--	--	K13412 calcium-dependent protein kinase [EC:2.7.11.1] | (RefSeq) uncharacterized protein LOC104236431 (A)	ko04626: Plant-pathogen interaction	hypothetical protein A4A49_19350 [Nicotiana attenuata]	--	SubName: Full=Uncharacterized protein {ECO:0000313|EMBL:OIT02488.1};	--	--	--
gene-LOC107814811	5.64	10.49	6.76	0.19	0.35	0.51	66	123	80	2	4	6	-4.38696	3.0572e-12	4.19753e-09	down	NW_015809500.1	19676	30687	-	LOC107814811	lncRNA	--	--	--	--	--	--	--	--
gene-LOC107804960	0	0	0	7.22	6.34	8.16	0	0	0	66	61	82	8.67119	5.66298e-12	7.56512e-09	up	NW_015940043.1	35154	36248	-	LOC107804960	protein_coding	K14320 aladin | (RefSeq) aladin-like (A)	ko03013: RNA transport	PREDICTED: aladin-like [Nicotiana tabacum]	RecName: Full=Aladin {ECO:0000303|PubMed:21189294};	SubName: Full=aladin-like {ECO:0000313|RefSeq:XP_016484406.1};	WD40 repeat protein	GO:0005783,endoplasmic reticulum; GO:0005635,nuclear envelope; GO:0005643,nuclear pore; GO:0051028,mRNA transport; GO:0006913,nucleocytoplasmic transport; GO:0015031,protein transport	--
gene-LOC107795184	3.13	1.72	2.88	10.61	11.04	10.13	58	32	54	181	198	190	2.09425	6.38598e-12	8.30649e-09	up	NW_015924985.1	112904	113830	-	LOC107795184	protein_coding	K09060 plant G-box-binding factor | (RefSeq) G-box-binding factor 1 (A)	--	PREDICTED: basic leucine zipper 8-like [Nicotiana tomentosiformis]	RecName: Full=Basic leucine zipper 43 {ECO:0000303|PubMed:11906833}; Short=AtbZIP43 {ECO:0000303|PubMed:11906833}; Short=bZIP protein 43 {ECO:0000303|PubMed:11906833};	SubName: Full=basic leucine zipper 8-like {ECO:0000313|RefSeq:XP_016473254.1};	--	GO:0005634,nucleus; GO:0003677,DNA binding; GO:0003700,DNA-binding transcription factor activity; GO:0006351,transcription, DNA-templated	PF00170.21:bZIP transcription factor
gene-LOC107776980	6.64	6.42	6.22	14.65	12.83	15.64	281	272	266	570	525	669	1.21274	6.91723e-12	8.73155e-09	up	NW_015796940.1	15823	21008	-	LOC107776980	protein_coding	K07088 uncharacterized protein | (RefSeq) protein PIN-LIKES 7-like (A)	--	PREDICTED: protein PIN-LIKES 6-like [Nicotiana tomentosiformis]	RecName: Full=Protein PIN-LIKES 6 {ECO:0000303|PubMed:22504182}; AltName: Full=Auxin efflux carrier-like protein 6 {ECO:0000303|PubMed:22504182};	SubName: Full=uncharacterized protein LOC107776980 {ECO:0000313|RefSeq:XP_016452424.1};	Predicted membrane protein	GO:0005789,endoplasmic reticulum membrane; GO:0016021,integral component of membrane; GO:0009734,auxin-activated signaling pathway; GO:0009733,response to auxin; GO:0055085,transmembrane transport	PF03547.18:Membrane transport protein
gene-LOC107805739	0.81	0.38	0.7	4.18	4.22	4.74	17	8	15	81	86	101	2.85334	7.06608e-12	8.73155e-09	up	NW_015941483.1	30248	32730	-	LOC107805739	protein_coding	K13434 pathogenesis-related genes transcriptional activator PTI6 | (RefSeq) pathogenesis-related genes transcriptional activator PTI6 (A)	ko04626: Plant-pathogen interaction	PREDICTED: ethylene-responsive transcription factor WIN1-like [Nicotiana tabacum]	RecName: Full=Ethylene-responsive transcription factor WIN1; AltName: Full=Protein SHINE 1; AltName: Full=Protein WAX INDUCER 1;	SubName: Full=ethylene-responsive transcription factor WIN1-like {ECO:0000313|RefSeq:XP_016485293.1};	--	GO:0005634,nucleus; GO:0003700,DNA-binding transcription factor activity; GO:0043565,sequence-specific DNA binding; GO:0010143,cutin biosynthetic process; GO:0009873,ethylene-activated signaling pathway; GO:0009414,response to water deprivation; GO:0006351,transcription, DNA-templated; GO:0010166,wax metabolic process	PF00847.20:AP2 domain
gene-LOC107814821	4.55	7	6.46	0.99	1.14	0.51	140	216	201	28	34	16	-2.7215	1.18535e-11	1.42901e-08	down	NW_015789320.1	10126	14065	+	LOC107814821	protein_coding	K12867 pre-mRNA-splicing factor SYF1 | (RefSeq) hypothetical protein (A)	ko03040: Spliceosome	PREDICTED: probable inactive purple acid phosphatase 16 [Nicotiana tabacum]	RecName: Full=Probable inactive purple acid phosphatase 16; Flags: Precursor;	SubName: Full=probable inactive purple acid phosphatase 16 {ECO:0000313|RefSeq:XP_016495774.1};	Predicted DNA repair exonuclease SIA1	GO:0005576,extracellular region; GO:0016020,membrane; GO:0003993,acid phosphatase activity; GO:0046872,metal ion binding	PF00149.28:Calcineurin-like phosphoesterase
gene-LOC107795681	1.12	1.09	1.15	3.01	4.41	4.93	94	92	98	233	359	419	1.93548	2.20412e-11	2.59393e-08	up	NW_015925632.1	22423	28022	+	LOC107795681	protein_coding	K13448 calcium-binding protein CML | (RefSeq) probable calcium-binding protein CML50 (A)	ko04626: Plant-pathogen interaction	PREDICTED: BAG family molecular chaperone regulator 6-like [Nicotiana tabacum]	RecName: Full=BAG family molecular chaperone regulator 6 {ECO:0000303|Ref.3}; AltName: Full=Bcl-2-associated athanogene 6 {ECO:0000303|Ref.3}; AltName: Full=CaM-binding protein 1 {ECO:0000303|PubMed:16003391}; Contains: RecName: Full=Cleaved BAG6 {ECO:0000303|PubMed:26739014};	SubName: Full=BAG family molecular chaperone regulator 6-like {ECO:0000313|RefSeq:XP_016473843.1};	--	GO:0009506,plasmodesma; GO:0005516,calmodulin binding; GO:0051087,chaperone binding; GO:0006914,autophagy; GO:0050832,defense response to fungus; GO:0009817,defense response to fungus, incompatible interaction; GO:0012502,induction of programmed cell death; GO:0010508,positive regulation of autophagy; GO:0006457,protein folding; GO:0009408,response to heat; GO:0009644,response to high light inten…	PF02179.16:BAG domain
novel.6560	3.02463	4.12532	2.23697	10.9918	14.5287	14.7741	151	207	113	503	702	745	2.14618	2.26915e-11	2.60837e-08	up	NW_015918760.1	105358	106063	-	--	--	--	--	hypothetical protein A4A49_02756 [Nicotiana attenuata]	--	SubName: Full=Uncharacterized protein {ECO:0000313|EMBL:OIT05209.1};	--	--	--
gene-LOC107807845	1.96	1.02	0.45	8.73	21.41	20.43	69	36	16	283	730	728	3.93336	2.34142e-11	2.63027e-08	up	NW_015945189.1	14542	20301	-	LOC107807845	protein_coding	K13065 shikimate O-hydroxycinnamoyltransferase [EC:2.3.1.133] | (RefSeq) shikimate O-hydroxycinnamoyltransferase-like (A)	ko00940: Phenylpropanoid biosynthesis; ko00941: Flavonoid biosynthesis; ko00945: Stilbenoid, diarylheptanoid and gingerol biosynthesis	PREDICTED: shikimate O-hydroxycinnamoyltransferase-like [Nicotiana tabacum]	RecName: Full=Shikimate O-hydroxycinnamoyltransferase; EC=2.3.1.133; AltName: Full=Hydroxycinnamoyl transferase; AltName: Full=Hydroxycinnamoyl-Coenzyme A shikimate/quinate hydroxycinnamoyltransferase;	SubName: Full=shikimate O-hydroxycinnamoyltransferase-like {ECO:0000313|RefSeq:XP_016487768.1, ECO:0000313|RefSeq:XP_016487769.1, ECO:0000313|RefSeq:XP_016487770.1};	--	GO:0047172,shikimate O-hydroxycinnamoyltransferase activity	PF02458.15:Transferase family
gene-LOC107820784	10.98	10.1	12.24	3.15	4.18	3.71	269	248	303	71	99	92	-1.53628	3.46323e-11	3.80402e-08	down	NW_015826285.1	85393	87169	+	LOC107820784	protein_coding	K18485 myogenic factor 6 | (RefSeq) transcription factor bHLH96 (A)	--	PREDICTED: transcription factor bHLH96-like [Nicotiana tabacum]	RecName: Full=Transcription factor bHLH96; AltName: Full=Basic helix-loop-helix protein 96; Short=AtbHLH96; Short=bHLH 96; AltName: Full=Transcription factor EN 15; AltName: Full=bHLH transcription factor bHLH096;	SubName: Full=transcription factor bHLH96-like {ECO:0000313|RefSeq:XP_016502614.1};	--	GO:0005634,nucleus; GO:0003677,DNA binding; GO:0003700,DNA-binding transcription factor activity; GO:0046983,protein dimerization activity; GO:0006351,transcription, DNA-templated	PF00010.26:Helix-loop-helix DNA-binding domain
novel.2482	0	0	0	0.659541	0.676937	1.20857	0	0	0	48	52	97	8.57974	5.97522e-11	6.28389e-08	up	NW_015850996.1	38780	39726	+	--	--	--	--	--	--	--	--	--	--
gene-LOC107773516	0.18	0.29	0.06	5.24	2.48	2.31	6	10	2	163	81	79	4.27022	9.63735e-11	9.92406e-08	up	NW_015898182.1	43	3540	+	LOC107773516	protein_coding	K01113 alkaline phosphatase D [EC:3.1.3.1] | (RefSeq) uncharacterized LOC107773516 (A)	ko00790: Folate biosynthesis	PREDICTED: LOW QUALITY PROTEIN: uncharacterized protein LOC107773516 [Nicotiana tabacum]	--	SubName: Full=LOW QUALITY PROTEIN: uncharacterized protein LOC107773516 {ECO:0000313|RefSeq:XP_016448411.1};	--	--	--
novel.5369	0	0	0	0.928125	1.27708	2.32873	0	0	0	40	58	110	8.6552	1.10793e-10	1.11761e-07	up	NW_015904381.1	109199	109753	.	--	--	--	--	--	--	--	--	--	--
gene-LOC107827710	0.13	0	0	69.97	15.1	7.35	1	0	0	511	116	59	9.4479	1.25778e-10	1.24339e-07	up	NW_015848425.1	49832	50377	-	LOC107827710	lncRNA	--	--	--	--	--	--	--	--
gene-LOC107811955	14.74	35.79	72.21	3.81	1.7	2.55	143	348	708	34	16	25	-3.86689	1.56285e-10	1.51468e-07	down	NW_015953199.1	12504	12988	+	LOC107811955	protein_coding	K02605 origin recognition complex subunit 3 | (RefSeq) hypothetical protein (A)	--	PREDICTED: putative lipid-transfer protein DIR1 [Nicotiana sylvestris]	RecName: Full=Putative lipid-transfer protein DIR1; AltName: Full=Protein DEFECTIVE IN INDUCED RESISTANCE 1; Flags: Precursor;	SubName: Full=putative lipid-transfer protein DIR1 {ECO:0000313|RefSeq:XP_009801499.1};	--	GO:0048046,apoplast; GO:0005783,endoplasmic reticulum; GO:0009506,plasmodesma; GO:0005504,fatty acid binding; GO:0043621,protein self-association; GO:0008270,zinc ion binding; GO:0006869,lipid transport; GO:0009627,systemic acquired resistance; GO:0009862,systemic acquired resistance, salicylic acid mediated signaling pathway	PF14368.6:Probable lipid transfer
novel.5085	1.0034	0.751758	0.982964	4.55622	3.4174	8.4644	77	58	76	319	253	654	2.63879	2.08437e-10	1.9661e-07	up	NW_015901010.1	239481	254241	+	--	--	K19525 vacuolar protein sorting-associated protein 13A/C | (RefSeq) uncharacterized protein LOC110098611 (A)	--	PREDICTED: uncharacterized protein LOC107024752 [Solanum pennellii]	RecName: Full=RNA-directed DNA polymerase homolog; EC=2.7.7.48; AltName: Full=Reverse transcriptase homolog;	SubName: Full=Putative ovule protein {ECO:0000313|EMBL:JAP37309.1};	FOG: Transposon-encoded proteins with TYA, reverse transcriptase, integrase domains in various combinations	GO:0005739,mitochondrion; GO:0003968,RNA-directed 5'-3' RNA polymerase activity; GO:0003964,RNA-directed DNA polymerase activity	PF00078.27:Reverse transcriptase (RNA-dependent DNA polymerase)
gene-LOC107793632	7.8	28.83	47.2	2.06	1.9	1.02	136	504	832	33	32	18	-4.01538	2.10818e-10	1.9661e-07	down	NW_015922748.1	25825	27079	-	LOC107793632	protein_coding	K20728 vegetative storage protein 2 | (RefSeq) vegetative storage protein 2 (A)	ko04016: MAPK signaling pathway - plant	PREDICTED: acid phosphatase 1-like [Nicotiana sylvestris]	RecName: Full=Acid phosphatase 1; EC=3.1.3.2; AltName: Full=Apase-1(1); Flags: Precursor;	SubName: Full=acid phosphatase 1-like {ECO:0000313|RefSeq:XP_009797387.1};	--	GO:0003993,acid phosphatase activity	PF03767.14:HAD superfamily, subfamily IIIB (Acid phosphatase)
gene-LOC107807848	8.07	3.21	3.44	39.6	22.39	47.39	394	157	170	1779	1058	2341	2.9412	2.38948e-10	2.18717e-07	up	NW_015945193.1	5719	8710	+	LOC107807848	protein_coding	K04079 molecular chaperone HtpG | (RefSeq) heat shock protein 82 (A)	ko04141: Protein processing in endoplasmic reticulum; ko04626: Plant-pathogen interaction	PREDICTED: heat shock protein 82 [Nicotiana sylvestris]	RecName: Full=Heat shock protein 83;	SubName: Full=heat shock protein 82 {ECO:0000313|RefSeq:XP_009768512.1};	Molecular chaperone (HSP90 family)	GO:0005737,cytoplasm; GO:0005524,ATP binding; GO:0051082,unfolded protein binding; GO:0006457,protein folding; GO:0006950,response to stress	PF00183.18:Hsp90 protein
gene-LOC107787996	9.87	10.37	12.43	23.27	25.81	22.03	191	201	243	414	483	431	1.17647	2.69776e-10	2.42445e-07	up	NW_015915247.1	14244	16822	-	LOC107787996	lncRNA	--	--	--	--	--	--	--	--
novel.5345	0	0	0	1.22557	0.672759	0.636768	0	0	0	76	44	43	8.32138	2.82906e-10	2.49705e-07	up	NW_015904124.1	10913	11709	.	--	--	--	--	--	--	--	--	--	--
novel.8226	0	0	0	0.095259	0.838982	1.69753	0	0	0	16	148	313	9.8424	3.26195e-10	2.82862e-07	up	NW_015944818.1	18256	23059	-	--	--	--	--	PREDICTED: uncharacterized protein LOC107810502 [Nicotiana tabacum]	--	SubName: Full=uncharacterized protein LOC107810502 {ECO:0000313|RefSeq:XP_016490777.1};	--	--	PF10536.9:Plant mobile domain
novel.7690	0	0	0	0.479594	0.865027	2.36728	0	0	0	32	61	172	8.99702	3.76147e-10	3.20555e-07	up	NW_015935303.1	54946	55802	.	--	--	K05605 3-hydroxyisobutyryl-CoA hydrolase [EC:3.1.2.4] | (RefSeq) 3-hydroxyisobutyryl-CoA hydrolase-like protein 5 (A)	ko00280: Valine, leucine and isoleucine degradation; ko00410: beta-Alanine metabolism; ko00640: Propanoate metabolism; ko01200: Carbon metabolism	hypothetical protein A4A49_55268 [Nicotiana attenuata]	RecName: Full=Putative ribonuclease H protein At1g65750; EC=3.1.26.4;	SubName: Full=Uncharacterized protein {ECO:0000313|EMBL:OIT19811.1};	FOG: Reverse transcriptase	GO:0046872,metal ion binding; GO:0003676,nucleic acid binding; GO:0004523,RNA-DNA hybrid ribonuclease activity	PF13456.6:Reverse transcriptase-like
gene-LOC107786009	28.31	22.77	22.46	53.46	47.27	53.27	1169	942	937	2030	1888	2224	1.11627	4.72624e-10	3.95947e-07	up	NW_015912844.1	22616	29609	-	LOC107786009	protein_coding	K00166 2-oxoisovalerate dehydrogenase E1 component alpha subunit [EC:1.2.4.4] | (RefSeq) 2-oxoisovalerate dehydrogenase subunit alpha 1, mitochondrial-like (A)	ko00280: Valine, leucine and isoleucine degradation; ko00640: Propanoate metabolism	PREDICTED: 2-oxoisovalerate dehydrogenase subunit alpha 1, mitochondrial-like isoform X1 [Nicotiana tabacum]	RecName: Full=2-oxoisovalerate dehydrogenase subunit alpha 1, mitochondrial; EC=1.2.4.4; AltName: Full=Branched-chain alpha-keto acid dehydrogenase E1 component alpha chain; Short=BCKDE1A; Short=BCKDH E1-alpha; Flags: Precursor;	SubName: Full=2-oxoisovalerate dehydrogenase subunit alpha 1, mitochondrial-like isoform X1 {ECO:0000313|RefSeq:XP_016462923.1};	Branched chain alpha-keto acid dehydrogenase complex, alpha subunit	GO:0005759,mitochondrial matrix; GO:0003863,3-methyl-2-oxobutanoate dehydrogenase (2-methylpropanoyl-transferring) activity; GO:0046872,metal ion binding; GO:0043617,cellular response to sucrose starvation; GO:0009646,response to absence of light; GO:0009744,response to sucrose	PF00676.20:Dehydrogenase E1 component
gene-LOC107806896	0	0	0.02	0.96	1.47	1.47	0	0	1	54	87	91	7.85825	5.88399e-10	4.84723e-07	up	NW_015943528.1	119623	124591	-	LOC107806896	lncRNA	--	--	--	--	--	--	--	--
novel.1112	1.13332	0.833792	1.22303	0.214856	0.15267	0.19488	92	69	100	16	13	16	-2.42376	6.25361e-10	5.06727e-07	down	NW_015811699.1	1181	2149	.	--	--	--	--	hypothetical protein A4A49_07821 [Nicotiana attenuata]	--	SubName: Full=Uncharacterized protein {ECO:0000313|EnsemblPlants:PGSC0003DMT400035554};	--	GO:0033612,receptor serine/threonine kinase binding; GO:0010089,xylem development	--
novel.5450	0.853946	0.379029	1.26372	4.18853	6.13795	5.0794	93	42	139	416	642	556	2.67987	6.39039e-10	5.09458e-07	up	NW_015905313.1	43891	46555	+	--	--	--	--	--	--	--	--	--	--
gene-LOC107823108	21.12	13.03	16.76	71.51	42.23	53.1	964	596	773	3002	1865	2451	1.76025	9.34248e-10	7.21531e-07	up	NW_015833318.1	27396	30711	+	LOC107823108	protein_coding	K03283 heat shock 70kDa protein 1/2/6/8 | (RefSeq) heat shock cognate 70 kDa protein (A)	ko03040: Spliceosome; ko04141: Protein processing in endoplasmic reticulum; ko04144: Endocytosis	PREDICTED: heat shock cognate 70 kDa protein [Nicotiana sylvestris]	RecName: Full=Heat shock cognate 70 kDa protein;	SubName: Full=heat shock cognate 70 kDa protein {ECO:0000313|RefSeq:XP_009784009.1};	Molecular chaperones HSP70/HSC70, HSP70 superfamily	GO:0005524,ATP binding	PF00012.20:Hsp70 protein
novel.1137	0	0	0	0.929952	0.99098	1.77635	0	0	0	35	40	74	8.17653	9.62195e-10	7.31683e-07	up	NW_015812158.1	1	1275	+	--	--	--	--	PREDICTED: uncharacterized protein LOC107825454 [Nicotiana tabacum]	--	SubName: Full=uncharacterized protein LOC107825454 {ECO:0000313|RefSeq:XP_016507812.1};	--	GO:0016021,integral component of membrane	--
novel.7474	0.328077	0.115157	0.172787	3.22753	1.33484	1.49064	34	12	18	307	134	156	3.33574	9.93863e-10	7.44313e-07	up	NW_015932076.1	46146	47379	+	--	--	--	--	--	--	--	--	--	--
gene-LOC107800197	1.35	0.62	1.03	4.92	5.11	6.53	26	12	20	87	95	127	2.51953	1.2504e-09	9.22459e-07	up	NW_015932270.1	116978	118060	-	LOC107800197	lncRNA	--	--	--	--	--	--	--	--
gene-LOC107798612	5.05	6.24	8.98	1.62	1.86	1.65	163	202	293	48	58	54	-1.92357	1.54735e-09	1.12474e-06	down	NW_015929925.1	59667	64601	+	LOC107798612	protein_coding	K14498 serine/threonine-protein kinase SRK2 [EC:2.7.11.1] | (RefSeq) serine/threonine-protein kinase SAPK7-like (A)	ko04016: MAPK signaling pathway - plant; ko04075: Plant hormone signal transduction	PREDICTED: serine/threonine-protein kinase SAPK7-like [Nicotiana sylvestris]	RecName: Full=Serine/threonine-protein kinase SAPK7; EC=2.7.11.1; AltName: Full=Osmotic stress/abscisic acid-activated protein kinase 7; AltName: Full=RK4 kinase {ECO:0000312|EMBL:AFK74498.1}; AltName: Full=stress-activated protein kinase 7 {ECO:0000303|Ref.2}; Short=OsSAPK7 {ECO:0000303|Ref.2};	SubName: Full=serine/threonine-protein kinase SAPK7-like {ECO:0000313|RefSeq:XP_009780712.1};	Serine/threonine protein kinase	GO:0005737,cytoplasm; GO:0005634,nucleus; GO:0005524,ATP binding; GO:0004674,protein serine/threonine kinase activity; GO:0009738,abscisic acid-activated signaling pathway; GO:0042742,defense response to bacterium; GO:0035556,intracellular signal transduction; GO:0006468,protein phosphorylation	PF00069.25:Protein kinase domain
novel.185	0.121478	0	0	1.96658	1.56765	1.91213	4	0	0	60	50	64	5.54553	1.87116e-09	1.3404e-06	up	NW_015790858.1	57177	57567	.	--	--	--	--	--	--	--	--	--	--
novel.6315	0	0	0	0.537889	1.77096	0.808972	0	0	0	28	96	46	8.37543	2.14903e-09	1.51746e-06	up	NW_015915657.1	88499	89166	.	--	--	--	--	--	--	--	--	--	--
gene-LOC107783945	0.09	0.05	0.09	0.85	0.79	0.81	5	3	5	44	43	46	3.46531	2.27038e-09	1.57779e-06	up	NW_015910420.1	136235	139058	+	LOC107783945	protein_coding	K08332 vacuolar protein 8 | (RefSeq) U-box domain-containing protein 11-like (A)	--	PREDICTED: U-box domain-containing protein 19-like [Nicotiana tabacum]	RecName: Full=U-box domain-containing protein 19; EC=2.3.2.27; AltName: Full=Plant U-box protein 19; AltName: Full=RING-type E3 ubiquitin transferase PUB19 {ECO:0000305};	RecName: Full=RING-type E3 ubiquitin transferase {ECO:0000256|SAAS:SAAS00702733}; EC=2.3.2.27 {ECO:0000256|SAAS:SAAS00702733};	FOG: Armadillo/beta-catenin-like repeats	GO:0005737,cytoplasm; GO:0005634,nucleus; GO:0004842,ubiquitin-protein transferase activity; GO:0010029,regulation of seed germination	PF04564.15:U-box domain
gene-LOC107762874	0.09	0.06	0.03	1.94	1.04	1.44	3	2	1	60	34	49	4.6819	2.33505e-09	1.58105e-06	up	NW_015878320.1	221	2156	+	LOC107762874	protein_coding	--	--	PREDICTED: EPIDERMAL PATTERNING FACTOR-like protein 2 [Nicotiana tabacum]	RecName: Full=EPIDERMAL PATTERNING FACTOR-like protein 2 {ECO:0000303|PubMed:19435754}; Short=EPF-like protein 2; Contains: RecName: Full=MEPFL2 {ECO:0000305}; Flags: Precursor;	SubName: Full=EPIDERMAL PATTERNING FACTOR-like protein 2 {ECO:0000313|RefSeq:XP_016436759.1};	--	GO:0005576,extracellular region; GO:0010052,guard cell differentiation; GO:0010374,stomatal complex development	PF17181.4:Epidermal patterning factor proteins
novel.5990	0.940774	0.242785	0.588249	3.31083	4.40869	4.81703	92	24	58	298	418	477	2.88329	2.53401e-09	1.67869e-06	up	NW_015911543.1	40266	41433	-	--	--	--	--	--	--	--	--	--	--
gene-LOC107761667	1.72	2.43	1.63	10.9	14.44	6.94	24	34	23	140	195	98	2.52796	2.54717e-09	1.67869e-06	up	NW_015874183.1	64305	65287	-	LOC107761667	lncRNA	--	--	--	--	--	--	--	--
gene-LOC107820687	0.29	0.82	0.76	6.99	4.19	3.92	6	17	16	133	84	82	3.05572	2.9669e-09	1.92958e-06	up	NW_015825928.1	17790	18938	-	LOC107820687	lncRNA	--	--	--	--	--	--	--	--
gene-LOC107784604	6.22	4.31	5.11	16.15	12.65	16.31	95	66	79	227	187	252	1.5797	3.73645e-09	2.39851e-06	up	NW_015911258.1	2330	11159	+	LOC107784604	LOC107784604	K14320 aladin | (RefSeq) aladin-like (A)	ko03013: RNA transport	PREDICTED: aladin-like [Nicotiana tabacum]	RecName: Full=Aladin {ECO:0000303|PubMed:21189294};	SubName: Full=aladin-like {ECO:0000313|RefSeq:XP_016461244.1};	WD40 repeat protein	GO:0005783,endoplasmic reticulum; GO:0005635,nuclear envelope; GO:0005643,nuclear pore; GO:0051028,mRNA transport; GO:0006913,nucleocytoplasmic transport; GO:0015031,protein transport	PF12894.7:Anaphase-promoting complex subunit 4 WD40 domain
novel.2836	0	0.035416	0	0.417314	0.700147	1.45648	0	6	0	63	111	242	6.19001	4.37666e-09	2.74979e-06	up	NW_015862293.1	71564	76726	-	--	--	K13210 far upstream element-binding protein | (RefSeq) LOW QUALITY PROTEIN: RNA polymerase II degradation factor 1-like (A)	--	PREDICTED: uncharacterized protein LOC107775491 [Nicotiana tabacum]	--	SubName: Full=uncharacterized protein LOC107775491 {ECO:0000313|RefSeq:XP_016450711.1};	--	--	PF10536.9:Plant mobile domain
gene-LOC107786119	3.98	1.63	9.27	0.15	0.05	0	88	36	207	3	1	0	-6.22715	4.39495e-09	2.74979e-06	down	NW_015912962.1	183163	184826	+	LOC107786119	protein_coding	K03006 DNA-directed RNA polymerase II subunit RPB1 [EC:2.7.7.6] | (RefSeq) protodermal factor 1-like (A)	ko03020: RNA polymerase	PREDICTED: protodermal factor 1-like [Nicotiana tabacum]	RecName: Full=Protodermal factor 1; Flags: Precursor;	SubName: Full=protodermal factor 1-like {ECO:0000313|RefSeq:XP_016463041.1};	--	GO:0005576,extracellular region	--
gene-LOC107820000	3.68	2.35	4.07	25.26	10.33	19.99	50	32	56	316	136	275	2.51212	5.03835e-09	3.07451e-06	up	NW_015823951.1	1054	1733	-	LOC107820000	LOC107820000	K13993 HSP20 family protein | (RefSeq) 17.3 kDa class II heat shock protein (A)	ko04141: Protein processing in endoplasmic reticulum	PREDICTED: 17.3 kDa class II heat shock protein [Nicotiana tabacum]	RecName: Full=17.3 kDa class II heat shock protein; AltName: Full=Hsp17.3; AltName: Full=Hsp20.2;	SubName: Full=17.3 kDa class II heat shock protein {ECO:0000313|RefSeq:XP_016501694.1};	Molecular chaperone (small heat-shock protein Hsp26/Hsp42)	GO:0005737,cytoplasm	PF00011.21:Hsp20/alpha crystallin family
gene-LOC107780593	0.07	0.02	0.02	0.85	1.26	0.84	3	1	1	36	56	39	4.81898	7.06103e-09	4.25625e-06	up	NW_015906473.1	10774	21448	+	LOC107780593	lncRNA	--	--	--	--	--	--	--	--
novel.4007	0.169595	0.064045	0.020447	1.24399	0.974727	1.05664	66	25	8	444	367	416	3.72316	7.7527e-09	4.57351e-06	up	NW_015888926.1	42330	46967	.	--	--	K10400 kinesin family member 15 | (RefSeq) phragmoplast orienting kinesin-1-like (A)	--	PREDICTED: uncharacterized protein LOC107058099 [Solanum tuberosum]	--	SubName: Full=Putative ovule protein {ECO:0000313|EMBL:JAP37101.1};	FOG: Reverse transcriptase	--	PF00078.27:Reverse transcriptase (RNA-dependent DNA polymerase)
gene-LOC107820556	12.64	10.43	44.87	1.87	1.89	2.64	346	286	1241	47	50	73	-3.32989	7.77303e-09	4.57351e-06	down	NW_015825447.1	20285	23287	-	LOC107820556	protein_coding	K13422 transcription factor MYC2 | (RefSeq) transcription factor MYC2-like (A)	ko04016: MAPK signaling pathway - plant; ko04075: Plant hormone signal transduction	PREDICTED: transcription factor bHLH93-like [Nicotiana tomentosiformis]	RecName: Full=Transcription factor bHLH93; AltName: Full=Basic helix-loop-helix protein 93; Short=AtbHLH93; Short=bHLH 93; AltName: Full=Transcription factor EN 47; AltName: Full=bHLH transcription factor bHLH093;	SubName: Full=transcription factor bHLH93-like {ECO:0000313|RefSeq:XP_016502344.1};	--	GO:0005634,nucleus; GO:0003677,DNA binding; GO:0003700,DNA-binding transcription factor activity; GO:0046983,protein dimerization activity; GO:0045487,gibberellin catabolic process; GO:0007275,multicellular organism development; GO:0010371,regulation of gibberellin biosynthetic process; GO:0006351,transcription, DNA-templated	PF00010.26:Helix-loop-helix DNA-binding domain
gene-LOC107795252	1.6	1.04	1.49	3.8	4.29	4.13	68	44	64	148	176	177	1.61894	7.86493e-09	4.57351e-06	up	NW_015925068.1	64387	69464	+	LOC107795252	protein_coding	K14638 solute carrier family 15 (peptide/histidine transporter), member 3/4 | (RefSeq) protein NRT1/ PTR FAMILY 1.2-like (A)	--	PREDICTED: protein NRT1/ PTR FAMILY 1.2-like [Nicotiana tabacum]	RecName: Full=Protein NRT1/ PTR FAMILY 1.2; Short=AtNPF1.2; AltName: Full=Nitrate transporter 1.11;	SubName: Full=protein NRT1/ PTR FAMILY 1.2-like {ECO:0000313|RefSeq:XP_016473333.1};	H+/oligopeptide symporter	GO:0016021,integral component of membrane; GO:0005886,plasma membrane; GO:0080054,low-affinity nitrate transmembrane transporter activity; GO:0015706,nitrate transport	PF00854.21:POT family
gene-LOC107762521	5.83	7.44	5.34	15.69	18.31	26.49	271	347	251	671	824	1246	1.75392	8.4809e-09	4.87435e-06	up	NW_015877118.1	18423	21752	+	LOC107762521	protein_coding	K03283 heat shock 70kDa protein 1/2/6/8 | (RefSeq) heat shock cognate 70 kDa protein 2-like (A)	ko03040: Spliceosome; ko04141: Protein processing in endoplasmic reticulum; ko04144: Endocytosis	PREDICTED: heat shock cognate 70 kDa protein 2-like [Nicotiana tomentosiformis]	RecName: Full=Probable mediator of RNA polymerase II transcription subunit 37c; AltName: Full=Heat shock 70 kDa protein 4; AltName: Full=Heat shock cognate 70 kDa protein 4; AltName: Full=Heat shock cognate protein 70-4; Short=AtHsc70-4; AltName: Full=Heat shock protein 70-4; Short=AtHsp70-4;	SubName: Full=heat shock cognate 70 kDa protein 2-like {ECO:0000313|RefSeq:XP_016436366.1};	Molecular chaperones HSP70/HSC70, HSP70 superfamily	GO:0048046,apoplast; GO:0005618,cell wall; GO:0005829,cytosol; GO:0005794,Golgi apparatus; GO:0005739,mitochondrion; GO:0005634,nucleus; GO:0005886,plasma membrane; GO:0005774,vacuolar membrane; GO:0005524,ATP binding; GO:0031625,ubiquitin protein ligase binding; GO:0016567,protein ubiquitination; GO:0006355,regulation of transcription, DNA-templated; GO:0009617,response to bacterium; GO:0046686,…	PF00012.20:Hsp70 protein
novel.5835	0.96792	0.501647	0.743174	3.39116	2.20933	3.06217	72	38	56	230	158	229	2.00324	9.70917e-09	5.51615e-06	up	NW_015909520.1	20329	24800	+	--	--	K19984 exocyst complex component 5 | (RefSeq) uncharacterized protein LOC113272286 (A)	--	hypothetical protein AQUCO_00700036v1 [Aquilegia coerulea]	RecName: Full=Putative AC transposase; AltName: Full=ORFA;	SubName: Full=Uncharacterized protein {ECO:0000313|EnsemblPlants:PGSC0003DMT400097743};	Tam3-transposase (Ac family)	GO:0003677,DNA binding; GO:0046983,protein dimerization activity; GO:0006310,DNA recombination; GO:0032196,transposition	PF05699.14:hAT family C-terminal dimerisation region
novel.2061	0	0	0	1.20618	1.11691	0.892934	0	0	0	35	34	29	7.58354	1.10585e-08	6.21133e-06	up	NW_015839896.1	29959	30331	.	--	--	--	--	--	--	--	--	--	--
gene-LOC107825450	28.06	47.34	45.03	12.15	14.34	14.42	1934	3269	3136	770	956	1005	-1.50205	1.19062e-08	6.61234e-06	down	NW_015840923.1	33363	41311	-	LOC107825450	protein_coding	K01595 phosphoenolpyruvate carboxylase [EC:4.1.1.31] | (RefSeq) phosphoenolpyruvate carboxylase-like (A)	ko00620: Pyruvate metabolism; ko00710: Carbon fixation in photosynthetic organisms; ko01200: Carbon metabolism	PREDICTED: phosphoenolpyruvate carboxylase-like [Nicotiana tabacum]	RecName: Full=Phosphoenolpyruvate carboxylase, housekeeping isozyme; Short=PEPCase; EC=4.1.1.31; AltName: Full=PEPC 1;	SubName: Full=phosphoenolpyruvate carboxylase-like {ECO:0000313|RefSeq:XP_016507808.1};	--	GO:0048046,apoplast; GO:0009507,chloroplast; GO:0005829,cytosol; GO:0008964,phosphoenolpyruvate carboxylase activity; GO:0015977,carbon fixation; GO:0048366,leaf development; GO:0015979,photosynthesis; GO:0006099,tricarboxylic acid cycle	PF00311.17:Phosphoenolpyruvate carboxylase
gene-LOC107799412	0.59	0.48	0.48	3.02	2.87	4.86	11	9	9	52	52	92	2.85766	1.25234e-08	6.87785e-06	up	NW_015931147.1	15587	17339	-	LOC107799412	lncRNA	--	--	--	--	--	--	--	--
novel.1413	1.69336	1.31246	1.58634	0	0	0	39	31	37	0	0	0	-7.48946	1.50311e-08	8.16435e-06	down	NW_015819458.1	716	989	.	--	--	--	--	PREDICTED: uncharacterized protein LOC104233295 [Nicotiana sylvestris]	--	SubName: Full=uncharacterized protein LOC104233295 {ECO:0000313|RefSeq:XP_009784984.1, ECO:0000313|RefSeq:XP_009784985.1, ECO:0000313|RefSeq:XP_009784986.1};	--	GO:0016021,integral component of membrane; GO:0005622,intracellular; GO:0006605,protein targeting	--
gene-LOC107782222	2.01	2.55	2.23	6.82	6.42	7.47	33	42	37	103	102	124	1.66082	2.03541e-08	1.09354e-05	up	NW_015908443.1	14498	15586	+	LOC107782222	protein_coding	K13993 HSP20 family protein | (RefSeq) 17.3 kDa class II heat shock protein-like (A)	ko04141: Protein processing in endoplasmic reticulum	PREDICTED: 17.3 kDa class II heat shock protein-like [Nicotiana tabacum]	RecName: Full=17.9 kDa class II heat shock protein;	SubName: Full=17.3 kDa class II heat shock protein-like {ECO:0000313|RefSeq:XP_016458571.1};	Molecular chaperone (small heat-shock protein Hsp26/Hsp42)	GO:0005737,cytoplasm	PF00011.21:Hsp20/alpha crystallin family
gene-LOC107797237	0.51	0.56	0.17	2.51	2.68	4.26	24	26	8	108	121	201	2.97768	2.11425e-08	1.12369e-05	up	NW_015927899.1	23449	25783	-	LOC107797237	protein_coding	K08332 vacuolar protein 8 | (RefSeq) U-box domain-containing protein 11-like (A)	--	PREDICTED: U-box domain-containing protein 19-like [Nicotiana tabacum]	RecName: Full=U-box domain-containing protein 19; EC=2.3.2.27; AltName: Full=Plant U-box protein 19; AltName: Full=RING-type E3 ubiquitin transferase PUB19 {ECO:0000305};	RecName: Full=RING-type E3 ubiquitin transferase {ECO:0000256|SAAS:SAAS00702733}; EC=2.3.2.27 {ECO:0000256|SAAS:SAAS00702733};	FOG: Armadillo/beta-catenin-like repeats	GO:0005737,cytoplasm; GO:0005634,nucleus; GO:0004842,ubiquitin-protein transferase activity; GO:0010029,regulation of seed germination	PF04564.15:U-box domain
gene-LOC107759708	2.98	1.89	1.41	9.72	8.12	8.91	44	28	21	132	116	133	2.13683	2.17007e-08	1.14109e-05	up	NW_015867677.1	34507	36470	+	LOC107759708	lncRNA	--	--	--	--	--	--	--	--
novel.838	0.409336	0.186237	0.270762	1.11317	2.01485	3.60537	48	22	32	120	229	428	3.02365	2.78293e-08	1.44795e-05	up	NW_015804962.1	24576	25976	.	--	--	--	--	--	--	--	--	--	--
gene-LOC107795059	12.41	12.43	23.24	4.45	4.6	3.96	279	280	528	92	100	90	-1.82487	2.90725e-08	1.49687e-05	down	NW_015924819.1	23353	25488	+	LOC107795059	protein_coding	K14492 two-component response regulator ARR-A family | (RefSeq) two-component response regulator ARR9-like (A)	ko04075: Plant hormone signal transduction	PREDICTED: two-component response regulator ARR9-like [Nicotiana tabacum]	RecName: Full=Two-component response regulator ARR9; AltName: Full=Response reactor 4;	SubName: Full=two-component response regulator ARR9-like {ECO:0000313|RefSeq:XP_016473111.1};	GATA-4/5/6 transcription factors	GO:0005634,nucleus; GO:0000156,phosphorelay response regulator activity; GO:0007623,circadian rhythm; GO:0009736,cytokinin-activated signaling pathway; GO:0000160,phosphorelay signal transduction system; GO:0006355,regulation of transcription, DNA-templated; GO:0009735,response to cytokinin; GO:0006351,transcription, DNA-templated	PF00072.24:Response regulator receiver domain
gene-LOC107762192	4.88	6.76	3.77	1.33	0.98	1.27	160	222	125	40	31	42	-2.06605	3.06982e-08	1.56428e-05	down	--	--	--	--	--	--	--	--
gene-LOC107803383	0.55	0.38	0.32	2.27	1.74	2.21	19	13	11	72	58	77	2.37148	3.41471e-08	1.72227e-05	up	NW_015937237.1	41458	45548	+	LOC107803383	protein_coding	K00827 alanine-glyoxylate transaminase / (R)-3-amino-2-methylpropionate-pyruvate transaminase [EC:2.6.1.44 2.6.1.40] | (RefSeq) alanine--glyoxylate aminotransferase 2 homolog 3, mitochondrial-like (A)	ko00250: Alanine, aspartate and glutamate metabolism; ko00260: Glycine, serine and threonine metabolism; ko00270: Cysteine and methionine metabolism; ko00280: Valine, leucine and isoleucine degradation	PREDICTED: alanine--glyoxylate aminotransferase 2 homolog 3, mitochondrial-like [Nicotiana tabacum]	RecName: Full=Alanine--glyoxylate aminotransferase 2 homolog 3, mitochondrial; EC=2.6.1.44; AltName: Full=Beta-alanine-pyruvate aminotransferase 3; Flags: Precursor;	SubName: Full=alanine--glyoxylate aminotransferase 2 homolog 3, mitochondrial-like {ECO:0000313|RefSeq:XP_016482571.1};	Alanine-glyoxylate aminotransferase AGT2	GO:0005739,mitochondrion; GO:0008453,alanine-glyoxylate transaminase activity; GO:0042802,identical protein binding; GO:0030170,pyridoxal phosphate binding; GO:0043562,cellular response to nitrogen levels; GO:0009853,photorespiration	PF00202.21:Aminotransferase class-III
gene-LOC107789781	8.33	8.7	12.4	26.33	21.17	27.03	107	112	161	311	263	351	1.39664	3.60667e-08	1.80071e-05	up	NW_015799897.1	18546	20345	-	LOC107789781	LOC107789781	K09699 2-oxoisovalerate dehydrogenase E2 component (dihydrolipoyl transacylase) [EC:2.3.1.168] | (RefSeq) multiple organellar RNA editing factor 3, mitochondrial-like (A)	ko00280: Valine, leucine and isoleucine degradation; ko00640: Propanoate metabolism	PREDICTED: multiple organellar RNA editing factor 3, mitochondrial-like, partial [Nicotiana tabacum]	RecName: Full=Multiple organellar RNA editing factor 3, mitochondrial {ECO:0000305}; AltName: Full=RNA editing-interacting protein 3 {ECO:0000303|PubMed:23818871}; Flags: Precursor;	SubName: Full=multiple organellar RNA editing factor 3, mitochondrial-like {ECO:0000313|RefSeq:XP_016467139.1};	--	GO:0005739,mitochondrion; GO:0050897,cobalt ion binding; GO:0080156,mitochondrial mRNA modification; GO:1900864,mitochondrial RNA modification; GO:0006397,mRNA processing	--
gene-LOC107765207	0.62	0.55	1.16	3.08	13.75	10.65	10	9	19	46	216	175	3.63557	4.22204e-08	2.08687e-05	up	NW_015794511.1	36145	37060	-	LOC107765207	protein_coding	K13508 glycerol-3-phosphate acyltransferase [EC:2.3.1.15 2.3.1.198] | (RefSeq) glycerol-3-phosphate acyltransferase 5-like (A)	ko00561: Glycerolipid metabolism; ko00564: Glycerophospholipid metabolism	PREDICTED: uncharacterized protein LOC107765207 [Nicotiana tabacum]	--	SubName: Full=uncharacterized protein LOC107765207 {ECO:0000313|RefSeq:XP_016439316.1};	E3 ubiquitin ligase interacting with arginine methyltransferase	GO:0008270,zinc ion binding	PF06839.12:GRF zinc finger
gene-LOC107775106	0.73	0.3	0.72	5.23	2.62	3.86	17	7	17	112	59	91	2.79184	5.12068e-08	2.50599e-05	up	NW_015900222.1	1264	7312	+	LOC107775106	protein_coding	--	--	PREDICTED: probable plastid-lipid-associated protein 10, chloroplastic isoform X1 [Nicotiana sylvestris]	RecName: Full=Probable plastid-lipid-associated protein 10, chloroplastic; AltName: Full=Fibrillin-8; Flags: Precursor;	SubName: Full=probable plastid-lipid-associated protein 10, chloroplastic isoform X1 {ECO:0000313|RefSeq:XP_009778108.1};	--	GO:0009507,chloroplast; GO:0010287,plastoglobule	PF04755.12:PAP_fibrillin
novel.2165	0.950579	2.83874	0.864723	0.171816	0.086817	0.041558	91	272	83	16	8	5	-3.8401	5.21667e-08	2.52794e-05	down	NW_015842425.1	17115	18250	.	--	--	--	--	hypothetical protein A4A49_63130, partial [Nicotiana attenuata]	--	SubName: Full=Uncharacterized protein {ECO:0000313|EMBL:OIT08773.1}; Flags: Fragment;	--	--	--
novel.1894	0.498089	0.489453	0.162009	1.81508	2.29884	2.37961	60	60	20	201	269	291	2.53288	6.99749e-08	3.35798e-05	up	NW_015833691.1	32129	33568	.	--	--	--	--	--	--	--	--	--	--
gene-LOC107798519	0.86	0.62	1.11	4.32	2.23	3.79	53	38	69	245	133	236	2.05553	8.02128e-08	3.79503e-05	up	NW_015929779.1	33218	40852	+	LOC107798519	protein_coding	K22825 non-structural maintenance of chromosomes element 4 | (RefSeq) non-structural maintenance of chromosomes element 4 homolog A-like isoform X1 (A)	--	PREDICTED: non-structural maintenance of chromosomes element 4 homolog A-like isoform X1 [Nicotiana sylvestris]	RecName: Full=Non-structural maintenance of chromosomes element 4 homolog A; Short=Non-SMC element 4 homolog A;	SubName: Full=non-structural maintenance of chromosomes element 4 homolog A-like isoform X1 {ECO:0000313|RefSeq:XP_009803091.1};	Uncharacterized conserved protein	GO:0005634,nucleus; GO:0030915,Smc5-Smc6 complex; GO:0006310,DNA recombination; GO:0006281,DNA repair	PF08743.10:Nse4 C-terminal
gene-LOC107812329	52.63	141.15	102.88	16.77	24.61	22.68	778	2091	1537	228	352	339	-2.15694	8.06449e-08	3.79503e-05	down	NW_015953896.1	46954	48672	-	LOC107812329	protein_coding	--	--	PREDICTED: non-specific lipid-transfer protein 1 [Nicotiana tomentosiformis]	RecName: Full=Non-specific lipid-transfer protein 1; Short=LTP 1; AltName: Full=Pathogenesis-related protein 14; Short=PR-14; Flags: Precursor;	RecName: Full=Non-specific lipid-transfer protein {ECO:0000256|RuleBase:RU000628};	--	GO:0008289,lipid binding; GO:0006952,defense response; GO:0006869,lipid transport; GO:0009607,response to biotic stimulus	PF00234.22:Protease inhibitor/seed storage/LTP family
gene-LOC107808088	44.17	43.62	33.43	99.85	75.96	105.13	872	863	667	1813	1451	2099	1.26003	8.13856e-08	3.79503e-05	up	NW_015945602.1	46355	47760	+	LOC107808088	protein_coding	K13993 HSP20 family protein | (RefSeq) small heat shock protein, chloroplastic-like (A)	ko04141: Protein processing in endoplasmic reticulum	PREDICTED: small heat shock protein, chloroplastic-like [Nicotiana tabacum]	RecName: Full=Small heat shock protein, chloroplastic; Flags: Precursor;	SubName: Full=small heat shock protein, chloroplastic-like {ECO:0000313|RefSeq:XP_016488059.1};	Molecular chaperone (small heat-shock protein Hsp26/Hsp42)	GO:0009570,chloroplast stroma	PF00011.21:Hsp20/alpha crystallin family
gene-LOC107778667	0.73	0.62	0.57	1.94	2.01	2.66	35	30	28	86	94	130	1.83944	8.26921e-08	3.81991e-05	up	NW_015904287.1	35377	38155	+	LOC107778667	protein_coding	K05658 ATP-binding cassette, subfamily B (MDR/TAP), member 1 [EC:3.6.3.44] | (RefSeq) ABC transporter B family member 19-like (A)	ko02010: ABC transporters	PREDICTED: uncharacterized protein LOC107778667 [Nicotiana tabacum]	RecName: Full=ABC transporter B family member 19; Short=ABC transporter ABCB.19; Short=AtABCB19; AltName: Full=Multidrug resistance protein 11; AltName: Full=P-glycoprotein 19;	SubName: Full=uncharacterized protein LOC107778667 {ECO:0000313|RefSeq:XP_016454444.1};	Multidrug/pheromone exporter, ABC superfamily	GO:0016021,integral component of membrane; GO:0005886,plasma membrane; GO:0005524,ATP binding; GO:0042626,ATPase activity, coupled to transmembrane movement of substances; GO:0010329,auxin efflux transmembrane transporter activity; GO:0010541,acropetal auxin transport; GO:0043481,anthocyanin accumulation in tissues in response to UV light; GO:0009926,auxin polar transport; GO:0060918,auxin transp…	--
gene-LOC107793815	11.92	8.54	11.72	4.59	4.21	3.44	319	229	317	113	109	93	-1.34368	8.9842e-08	4.11177e-05	down	NW_015923025.1	13328	15200	+	LOC107793815	protein_coding	K18485 myogenic factor 6 | (RefSeq) transcription factor bHLH96 (A)	--	PREDICTED: transcription factor bHLH94-like [Nicotiana tabacum]	RecName: Full=Transcription factor bHLH96; AltName: Full=Basic helix-loop-helix protein 96; Short=AtbHLH96; Short=bHLH 96; AltName: Full=Transcription factor EN 15; AltName: Full=bHLH transcription factor bHLH096;	SubName: Full=transcription factor bHLH94-like {ECO:0000313|RefSeq:XP_016471744.1};	--	GO:0005634,nucleus; GO:0003677,DNA binding; GO:0003700,DNA-binding transcription factor activity; GO:0046983,protein dimerization activity; GO:0006351,transcription, DNA-templated	PF00010.26:Helix-loop-helix DNA-binding domain
novel.8691	1.99591	0.817917	0.57582	0	0	0	75	31	22	0	0	0	-7.76073	9.09278e-08	4.12328e-05	down	NW_015953132.1	12172	13159	-	--	--	--	--	--	--	--	--	--	--
novel.7890	1.00431	0.766881	0.590945	2.82211	2.73262	3.86994	34	26	21	88	90	132	2.03607	1.00552e-07	4.51827e-05	up	NW_015938970.1	6755	7156	.	--	--	K13496 UDP-glucosyl transferase 73C [EC:2.4.1.-] | (RefSeq) UDP-glycosyltransferase 73C3-like isoform X1 (A)	ko00908: Zeatin biosynthesis	PREDICTED: UDP-glycosyltransferase 73C3-like isoform X1 [Nicotiana tomentosiformis]	RecName: Full=UDP-glycosyltransferase 73C3; EC=2.4.1.-;	SubName: Full=UDP-glycosyltransferase g05426 {ECO:0000313|EMBL:AQQ16637.1};	UDP-glucuronosyl and UDP-glucosyl transferase	GO:0043231,intracellular membrane-bounded organelle; GO:0080043,quercetin 3-O-glucosyltransferase activity; GO:0080044,quercetin 7-O-glucosyltransferase activity; GO:0008152,metabolic process	--
gene-LOC107791072	8.36	3.52	10.62	1.51	1.02	0.85	204	86	262	34	24	21	-2.67867	1.08952e-07	4.8516e-05	down	NW_015919321.1	17404	19618	+	LOC107791072	protein_coding	K12472 epidermal growth factor receptor substrate 15 | (RefSeq) GATA zinc finger domain-containing protein 14-like (A)	ko04144: Endocytosis	PREDICTED: BURP domain-containing protein 3-like isoform X1 [Nicotiana tomentosiformis]	RecName: Full=BURP domain-containing protein 3; Short=OsBURP03; Flags: Precursor;	SubName: Full=BURP domain-containing protein 3-like {ECO:0000313|RefSeq:XP_016468555.1};	--	--	PF03181.15:BURP domain
gene-LOC107809417	0.23	0.3	0.13	1.92	1.41	1.52	7	9	4	53	41	46	2.9117	1.16603e-07	5.14594e-05	up	NW_015948193.1	28001	30526	+	LOC107809417	LOC107809417	K01183 chitinase [EC:3.2.1.14] | (RefSeq) L-type lectin-domain containing receptor kinase IX.1-like (A)	ko00520: Amino sugar and nucleotide sugar metabolism	PREDICTED: L-type lectin-domain containing receptor kinase IX.1-like, partial [Nicotiana tomentosiformis]	RecName: Full=Class V chitinase {ECO:0000303|PubMed:22936594}; Short=AtChiC {ECO:0000303|PubMed:22936594}; EC=3.2.1.14 {ECO:0000269|PubMed:21390509, ECO:0000269|PubMed:22936594}; Flags: Precursor;	SubName: Full=chitinase-3-like protein 2 {ECO:0000313|RefSeq:XP_016489533.1};	Chitinase	GO:0005618,cell wall; GO:0005576,extracellular region; GO:0008061,chitin binding; GO:0004568,chitinase activity; GO:0008843,endochitinase activity; GO:0035885,exochitinase activity; GO:0005975,carbohydrate metabolic process; GO:0006032,chitin catabolic process; GO:0009737,response to abscisic acid; GO:0009753,response to jasmonic acid; GO:0009651,response to salt stress	PF00704.28:Glycosyl hydrolases family 18
novel.5852	0.956642	0.858627	0.601821	2.40522	2.6417	4.28821	82	75	52	190	220	373	1.99937	1.1796e-07	5.15975e-05	up	NW_015909710.1	5170	6193	-	--	--	--	--	--	--	--	--	--	--
novel.3393	1.2111	0.463218	0.739141	3.13476	3.64507	5.10042	52	21	32	124	152	222	2.34697	1.19458e-07	5.17225e-05	up	NW_015878792.1	19257	19769	+	--	--	--	--	--	--	--	--	--	--
novel.5591	0	0	0	2.62786	0.627073	0.719675	0	0	0	79	20	24	7.92231	1.20338e-07	5.17225e-05	up	NW_015907038.1	64755	68756	+	--	--	--	--	--	--	--	--	--	--
novel.7987	2.34033	1.92561	1.58536	4.33506	5.29629	6.42466	233	193	159	396	510	646	1.50615	1.26054e-07	5.36017e-05	up	NW_015940740.1	13479	15948	-	--	--	--	--	PREDICTED: uncharacterized protein LOC104242818 [Nicotiana sylvestris]	--	SubName: Full=uncharacterized protein LOC104242818 {ECO:0000313|RefSeq:XP_009796219.1};	--	GO:0016021,integral component of membrane	--
gene-LOC107797888	1.37	1.36	1.53	4.71	6.08	3.83	30	30	34	95	129	85	1.82929	1.2688e-07	5.36017e-05	up	NW_015801642.1	10142	13629	+	LOC107797888	protein_coding	--	--	PREDICTED: uncharacterized protein LOC104220942 [Nicotiana sylvestris]	--	SubName: Full=uncharacterized protein LOC104220942 {ECO:0000313|RefSeq:XP_009770213.1};	--	--	--
gene-LOC107767317	3.93	4.05	3.78	0.82	1.41	0.88	115	119	112	22	40	26	-1.8676	1.3212e-07	5.51349e-05	down	NW_015887402.1	51075	53397	+	LOC107767317	protein_coding	K14709 solute carrier family 39 (zinc transporter), member 1/2/3 | (RefSeq) zinc transporter 8-like (A)	--	PREDICTED: zinc transporter 8-like [Nicotiana sylvestris]	RecName: Full=Zinc transporter 5; AltName: Full=ZRT/IRT-like protein 5; Short=OsZIP5; Flags: Precursor;	SubName: Full=zinc transporter 8-like {ECO:0000313|RefSeq:XP_009794548.1};	Fe2+/Zn2+ regulated transporter	GO:0016021,integral component of membrane; GO:0005886,plasma membrane; GO:0005385,zinc ion transmembrane transporter activity; GO:0071577,zinc ion transmembrane transport; GO:0006829,zinc ion transport	PF02535.22:ZIP Zinc transporter
novel.3173	0.069703	0.06928	0.026266	1.13835	0.621076	0.631986	5	5	2	61	35	37	3.57789	1.3274e-07	5.51349e-05	up	NW_015872931.1	41951	42636	+	--	--	--	--	--	--	--	--	--	--
gene-LOC107810393	2.6	4.21	4.34	1.02	0.94	0.77	80	130	135	29	28	24	-1.97688	1.36875e-07	5.6379e-05	down	NW_015950010.1	41822	45085	-	LOC107810393	protein_coding	K00288 methylenetetrahydrofolate dehydrogenase (NADP+) / methenyltetrahydrofolate cyclohydrolase / formyltetrahydrofolate synthetase [EC:1.5.1.5 3.5.4.9 6.3.4.3] | (RefSeq) bifunctional protein FolD 1, mitochondrial isoform X1 (A)	ko00670: One carbon pool by folate	PREDICTED: bifunctional protein FolD 4, chloroplastic-like [Nicotiana tabacum]	RecName: Full=Bifunctional protein FolD 4, chloroplastic; AltName: Full=Protein EMBRYO DEFECTIVE 3127; AltName: Full=Tetrahydrofolate dehydrogenase/cyclohydrolase 4; Includes: RecName: Full=Methylenetetrahydrofolate dehydrogenase; EC=1.5.1.5; Includes: RecName: Full=Methenyltetrahydrofolate cyclohydrolase; EC=3.5.4.9; Flags: Precursor;	SubName: Full=bifunctional protein FolD 4, chloroplastic-like {ECO:0000313|RefSeq:XP_016490655.1};	Methylenetetrahydrofolate dehydrogenase/methylenetetrahydrofolate cyclohydrolase	GO:0009507,chloroplast; GO:0005829,cytosol; GO:0004477,methenyltetrahydrofolate cyclohydrolase activity; GO:0004488,methylenetetrahydrofolate dehydrogenase (NADP+) activity; GO:0006730,one-carbon metabolic process; GO:0009853,photorespiration; GO:0035999,tetrahydrofolate interconversion	PF02882.19:Tetrahydrofolate dehydrogenase/cyclohydrolase, NAD(P)-binding domain
gene-LOC107810004	7.62	10.02	9.34	2.04	3.71	2.29	293	386	363	72	138	89	-1.69228	1.60142e-07	6.43535e-05	down	NW_015949219.1	10035	12776	-	LOC107810004	protein_coding	K23136 fraxetin 5-hydroxylase [EC:1.14.14.164] | (RefSeq) CYP82E10; cytochrome P450 CYP82D47-like (A)	--	PREDICTED: cytochrome P450 CYP82D47-like [Nicotiana tabacum]	RecName: Full=Cytochrome P450 82C4; EC=1.14.-.-;	SubName: Full=Nicotine N-demethylase {ECO:0000313|EMBL:ADP65809.1}; SubName: Full=cytochrome P450 CYP82D47-like {ECO:0000313|RefSeq:XP_016490207.1};	Cytochrome P450 CYP2 subfamily	GO:0016021,integral component of membrane; GO:0016020,membrane; GO:0020037,heme binding; GO:0005506,iron ion binding; GO:0004497,monooxygenase activity; GO:0016709,oxidoreductase activity, acting on paired donors, with incorporation or reduction of molecular oxygen, NAD(P)H as one donor, and incorporation of one atom of oxygen; GO:0071281,cellular response to iron ion; GO:0044550,secondary metabo…	PF00067.22:Cytochrome P450
gene-LOC107759325	12.83	13.56	15.64	6.11	6.38	5.9	185	196	228	81	89	86	-1.13924	1.71626e-07	6.84123e-05	down	NW_015866500.1	34961	36015	-	LOC107759325	protein_coding	K03671 thioredoxin 1 | (RefSeq) thioredoxin H4-like (A)	--	PREDICTED: thioredoxin H4-like [Nicotiana sylvestris]	RecName: Full=Thioredoxin H2; Short=AtTrxh2; AltName: Full=Thioredoxin 2; Short=AtTRX2;	RecName: Full=Thioredoxin {ECO:0000256|PIRNR:PIRNR000077};	Thioredoxin	GO:0005829,cytosol; GO:0005739,mitochondrion; GO:0005886,plasma membrane; GO:0016671,oxidoreductase activity, acting on a sulfur group of donors, disulfide as acceptor; GO:0015035,protein disulfide oxidoreductase activity; GO:0047134,protein-disulfide reductase activity; GO:0004791,thioredoxin-disulfide reductase activity; GO:0045454,cell redox homeostasis; GO:0034599,cellular response to oxidati…	PF00085.20:Thioredoxin
novel.7715	0.849686	1.29069	0.344852	0	0	0	40	60	16	0	0	0	-7.62459	1.89579e-07	7.49641e-05	down	NW_015935763.1	4381	4930	.	--	--	--	--	--	--	--	--	--	--
novel.5726	0.104861	0.416896	0.103985	4.0996	1.91698	1.39748	9	33	9	288	142	108	3.50455	1.95379e-07	7.66443e-05	up	NW_015908464.1	119866	120777	.	--	--	--	--	--	--	--	--	--	--
gene-LOC107809018	14.25	18.07	9.32	37.36	45.3	39.57	557	708	368	1343	1713	1564	1.59802	1.97102e-07	7.67114e-05	up	NW_015947320.1	45074	49193	-	LOC107809018	protein_coding	K20855 beta-1,3-galactosyltransferase 1/2/3/4/5/7/8 [EC:2.4.1.-] | (RefSeq) probable beta-1,3-galactosyltransferase 2 (A)	--	PREDICTED: probable beta-1,3-galactosyltransferase 2 [Nicotiana sylvestris]	RecName: Full=Probable beta-1,3-galactosyltransferase 2; EC=2.4.1.-;	RecName: Full=Hexosyltransferase {ECO:0000256|RuleBase:RU363063}; EC=2.4.1.- {ECO:0000256|RuleBase:RU363063};	Galactosyltransferases	GO:0005794,Golgi apparatus; GO:0000139,Golgi membrane; GO:0016021,integral component of membrane; GO:0008378,galactosyltransferase activity; GO:0006486,protein glycosylation	PF01762.21:Galactosyltransferase
gene-LOC107766900	0.91	1.16	0.63	2.56	7.31	10.25	40	51	28	103	310	454	2.95171	1.99232e-07	7.69346e-05	up	NW_015794882.1	19161	21443	-	LOC107766900	protein_coding	K20718 LRR receptor-like serine/threonine-protein kinase ERECTA [EC:2.7.11.1] | (RefSeq) receptor-like protein 12 (A)	ko04016: MAPK signaling pathway - plant	PREDICTED: LRR receptor-like serine/threonine-protein kinase FLS2 [Nicotiana tabacum]	RecName: Full=Receptor-like protein Cf-9 {ECO:0000305}; Flags: Precursor;	SubName: Full=LRR receptor-like serine/threonine-protein kinase FLS2 {ECO:0000313|RefSeq:XP_016441279.1};	FOG: Leucine rich repeat	GO:0016021,integral component of membrane; GO:0005886,plasma membrane; GO:0050832,defense response to fungus; GO:0002238,response to molecule of fungal origin	PF13855.6:Leucine rich repeat
gene-LOC107818845	2.44	3.12	8.14	0.25	0	0.08	32	41	108	3	0	1	-5.36535	2.16795e-07	8.24289e-05	down	--	--	--	--	--	--	--	--
gene-LOC107762160	9.2	9.61	6.55	2.92	2.85	3.15	257	269	185	75	77	89	-1.46008	2.57455e-07	9.64054e-05	down	NW_015876041.1	70494	72684	-	LOC107762160	protein_coding	K14492 two-component response regulator ARR-A family | (RefSeq) two-component response regulator ARR9-like isoform X1 (A)	ko04075: Plant hormone signal transduction	PREDICTED: two-component response regulator ARR9-like isoform X1 [Nicotiana tomentosiformis]	RecName: Full=Two-component response regulator ARR9; AltName: Full=Response reactor 4;	SubName: Full=two-component response regulator ARR9-like {ECO:0000313|RefSeq:XP_016435974.1};	GATA-4/5/6 transcription factors	GO:0005634,nucleus; GO:0000156,phosphorelay response regulator activity; GO:0007623,circadian rhythm; GO:0009736,cytokinin-activated signaling pathway; GO:0000160,phosphorelay signal transduction system; GO:0006355,regulation of transcription, DNA-templated; GO:0009735,response to cytokinin; GO:0006351,transcription, DNA-templated	PF00072.24:Response regulator receiver domain
gene-LOC107807973	0.07	0.02	0.04	0.52	0.86	1.06	3	1	2	22	38	49	4.28546	2.90382e-07	0.00010645	up	NW_015945414.1	14505	18393	+	LOC107807973	protein_coding	K13422 transcription factor MYC2 | (RefSeq) uncharacterized protein LOC112027257 (A)	ko04016: MAPK signaling pathway - plant; ko04075: Plant hormone signal transduction	PREDICTED: uncharacterized protein LOC107807973 [Nicotiana tabacum]	--	SubName: Full=uncharacterized protein LOC107807973 {ECO:0000313|RefSeq:XP_016487938.1, ECO:0000313|RefSeq:XP_016487939.1, ECO:0000313|RefSeq:XP_016487940.1};	FOG: Transposon-encoded proteins with TYA, reverse transcriptase, integrase domains in various combinations	--	PF03732.17:Retrotransposon gag protein
gene-LOC107795797	26.4	62.4	194.68	10.37	9.44	8.34	263	623	1960	95	91	84	-3.25776	2.94116e-07	0.000106894	down	NW_015925781.1	17967	18464	+	LOC107795797	protein_coding	K02605 origin recognition complex subunit 3 | (RefSeq) hypothetical protein (A)	--	PREDICTED: putative lipid-transfer protein DIR1 [Nicotiana tabacum]	RecName: Full=Putative lipid-transfer protein DIR1; AltName: Full=Protein DEFECTIVE IN INDUCED RESISTANCE 1; Flags: Precursor;	SubName: Full=putative lipid-transfer protein DIR1 {ECO:0000313|RefSeq:XP_016473974.1};	--	GO:0048046,apoplast; GO:0005783,endoplasmic reticulum; GO:0009506,plasmodesma; GO:0005504,fatty acid binding; GO:0043621,protein self-association; GO:0008270,zinc ion binding; GO:0006869,lipid transport; GO:0009627,systemic acquired resistance; GO:0009862,systemic acquired resistance, salicylic acid mediated signaling pathway	PF14368.6:Probable lipid transfer
gene-LOC107767590	4.37	2.35	1.31	13.36	12.94	12.58	132	71	40	371	378	384	2.31734	2.97075e-07	0.000107181	up	NW_015887679.1	14802	16622	-	LOC107767590	protein_coding	K17479 glutaredoxin domain-containing cysteine-rich protein 1 | (RefSeq) uncharacterized protein At3g28850-like (A)	--	PREDICTED: uncharacterized protein At3g28850-like [Nicotiana tabacum]	RecName: Full=Uncharacterized protein At5g39865;	SubName: Full=uncharacterized protein At3g28850-like {ECO:0000313|RefSeq:XP_016442127.1};	Glutaredoxin-related protein	GO:0005886,plasma membrane; GO:0009055,electron transfer activity; GO:0015035,protein disulfide oxidoreductase activity; GO:0045454,cell redox homeostasis	PF00462.24:Glutaredoxin
gene-LOC107789477	4.07	6.37	6.45	14.56	13.26	11.89	158	248	253	520	498	467	1.28511	3.24583e-07	0.000116257	up	NW_015917126.1	88248	93609	-	LOC107789477	protein_coding	--	--	PREDICTED: uncharacterized protein LOC104231748 [Nicotiana sylvestris]	--	SubName: Full=uncharacterized protein LOC104231748 {ECO:0000313|RefSeq:XP_009783101.1};	--	--	--
gene-LOC107806338	16.69	15.78	19.68	41.22	31.42	53.63	500	474	596	1136	911	1625	1.33261	3.34714e-07	0.000119023	up	NW_015942527.1	4860	7946	-	LOC107806338	protein_coding	K09503 DnaJ homolog subfamily A member 2 | (RefSeq) dnaJ protein homolog (A)	ko04141: Protein processing in endoplasmic reticulum	PREDICTED: dnaJ protein homolog [Nicotiana sylvestris]	RecName: Full=DnaJ protein homolog; AltName: Full=DNAJ-1; Flags: Precursor;	SubName: Full=dnaJ protein homolog {ECO:0000313|RefSeq:XP_009789005.1};	Molecular chaperone (DnaJ superfamily)	GO:0005886,plasma membrane; GO:0005524,ATP binding; GO:0031072,heat shock protein binding; GO:0046872,metal ion binding; GO:0051082,unfolded protein binding; GO:0006457,protein folding; GO:0009408,response to heat	PF01556.18:DnaJ C terminal domain
gene-LOC107796233	9.75	5.23	6.98	18.31	21.3	32.8	1066	573	771	1842	2254	3627	1.78012	3.54143e-07	0.000125033	up	NW_015926461.1	63895	72250	+	LOC107796233	protein_coding	K17592 sacsin | (RefSeq) uncharacterized LOC107796233 (A)	--	PREDICTED: uncharacterized protein LOC107796233 [Nicotiana tabacum]	--	SubName: Full=uncharacterized protein LOC107796233 {ECO:0000313|RefSeq:XP_016474468.1};	--	--	PF13589.6:Histidine kinase-, DNA gyrase B-, and HSP90-like ATPase
gene-LOC107760307	5.38	2.56	25.62	0.14	0	0	42	20	202	1	0	0	-7.7942	3.78628e-07	0.000132627	down	NW_015869674.1	80115	80504	-	LOC107760307	protein_coding	--	--	PREDICTED: glycine-rich cell wall structural protein-like [Nicotiana tabacum]	--	SubName: Full=glycine-rich cell wall structural protein-like {ECO:0000313|RefSeq:XP_016433827.1};	--	--	--
gene-LOC107765170	3.51	2.95	3.04	7.39	5.69	6.95	150	126	131	290	235	300	1.1266	3.8102e-07	0.000132627	up	NW_015885292.1	10737	17390	-	LOC107765170	LOC107765170	K05657 ATP-binding cassette, subfamily B (MDR/TAP), member 10 | (RefSeq) ABC transporter B family member 27-like (A)	ko02010: ABC transporters	PREDICTED: ABC transporter B family member 25-like [Nicotiana tabacum]	RecName: Full=ABC transporter B family member 25; Short=ABC transporter ABCB.25; Short=OsABCB25; AltName: Full=Protein ALS1 homolog;	SubName: Full=ABC transporter B family member 25-like {ECO:0000313|RefSeq:XP_016439272.1};	Peptide exporter, ABC superfamily	GO:0016021,integral component of membrane; GO:0005774,vacuolar membrane; GO:0005524,ATP binding; GO:0042626,ATPase activity, coupled to transmembrane movement of substances	PF00664.23:ABC transporter transmembrane region
novel.3780	2.36831	2.25916	2.13131	8.49398	4.43237	9.01719	108	104	98	356	196	417	1.74782	4.11612e-07	0.000142274	up	NW_015886354.1	47639	48183	+	--	--	--	--	--	--	--	--	--	--
gene-LOC107764165	1.73	1.41	0.93	10.03	4.66	5.6	33	27	18	176	86	108	2.35305	4.20902e-07	0.000144475	up	NW_015882504.1	280	1971	-	LOC107764165	protein_coding	K13496 UDP-glucosyl transferase 73C [EC:2.4.1.-] | (RefSeq) UDP-glycosyltransferase 73C5-like (A)	ko00908: Zeatin biosynthesis	PREDICTED: UDP-glycosyltransferase 73C5-like [Nicotiana tabacum]	RecName: Full=UDP-glycosyltransferase 73C5; EC=2.4.1.-; AltName: Full=Cytokinin-O-glucosyltransferase 3; AltName: Full=Deoxynivalenol-glucosyl-transferase 1; AltName: Full=Zeatin O-glucosyltransferase 3; Short=AtZOG3;	SubName: Full=UDP-glycosyltransferase 73C5-like {ECO:0000313|RefSeq:XP_016438190.1};	UDP-glucuronosyl and UDP-glucosyl transferase	GO:0016021,integral component of membrane; GO:0043231,intracellular membrane-bounded organelle; GO:0050502,cis-zeatin O-beta-D-glucosyltransferase activity; GO:0046527,glucosyltransferase activity; GO:0080043,quercetin 3-O-glucosyltransferase activity; GO:0080046,quercetin 4'-O-glucosyltransferase activity; GO:0080044,quercetin 7-O-glucosyltransferase activity; GO:0050403,trans-zeatin O-beta-D-gl…	PF00201.18:UDP-glucoronosyl and UDP-glucosyl transferase
gene-LOC107772127	35.83	75.43	50.21	17.13	17.55	16.09	764	1612	1082	336	362	347	-1.62144	4.40334e-07	0.000149563	down	NW_015892219.1	12646	16457	-	LOC107772127	protein_coding	K09286 EREBP-like factor | (RefSeq) ethylene-responsive transcription factor RAP2-3 (A)	--	PREDICTED: ethylene-responsive transcription factor RAP2-3 [Nicotiana tomentosiformis]	RecName: Full=Ethylene-responsive transcription factor RAP2-3; AltName: Full=Cadmium-induced protein AS30; AltName: Full=Ethylene response factor 72; Short=ERF72; AltName: Full=Ethylene-responsive element binding protein; Short=AtEBP; AltName: Full=Protein RELATED TO APETALA2 3; Short=Related to AP2 3;	SubName: Full=ethylene-responsive transcription factor RAP2-3-like {ECO:0000313|RefSeq:XP_016447100.1};	--	GO:0005737,cytoplasm; GO:0005634,nucleus; GO:0005886,plasma membrane; GO:0003677,DNA binding; GO:0003700,DNA-binding transcription factor activity; GO:0043565,sequence-specific DNA binding; GO:0008219,cell death; GO:0009873,ethylene-activated signaling pathway; GO:0010286,heat acclimation; GO:0045893,positive regulation of transcription, DNA-templated; GO:0009735,response to cytokinin; GO:0009723…	PF00847.20:AP2 domain
novel.1764	0.073507	0	0.036447	4.53703	0.530647	0.634664	9	0	5	454	57	70	5.50862	4.41779e-07	0.000149563	up	NW_015830244.1	16353	17653	.	--	--	--	--	--	--	--	--	--	--
novel.6244	1.46596	0.680414	1.04483	0.236164	0.316787	0.18445	282	132	203	42	59	36	-2.05919	5.44454e-07	0.00018307	down	NW_015914653.1	14170	17234	-	--	--	K17086 transmembrane 9 superfamily member 2/4 | (RefSeq) uncharacterized LOC101300290 (A)	--	PREDICTED: uncharacterized protein LOC104240246, partial [Nicotiana sylvestris]	--	SubName: Full=uncharacterized protein LOC104240246 {ECO:0000313|RefSeq:XP_009793337.1};	--	GO:0003677,DNA binding; GO:0004803,transposase activity; GO:0008270,zinc ion binding; GO:0006313,transposition, DNA-mediated	--
gene-LOC107813676	2.2	0.66	2.5	16.96	7.15	17.71	20	6	23	142	63	163	3.02444	5.59827e-07	0.000186967	up	NW_015806628.1	2011	2465	-	LOC107813676	LOC107813676	K13993 HSP20 family protein | (RefSeq) 17.3 kDa class II heat shock protein-like (A)	ko04141: Protein processing in endoplasmic reticulum	PREDICTED: 17.3 kDa class II heat shock protein-like [Nicotiana tabacum]	RecName: Full=17.9 kDa class II heat shock protein;	SubName: Full=17.3 kDa class II heat shock protein-like {ECO:0000313|RefSeq:XP_016494449.1};	Molecular chaperone (small heat-shock protein Hsp26/Hsp42)	GO:0005737,cytoplasm	PF00011.21:Hsp20/alpha crystallin family
gene-LOC107814894	0.22	0	0.15	2.51	2	3.6	3	0	2	31	26	49	4.51179	5.7633e-07	0.000191187	up	NW_015809675.1	23903	33282	+	LOC107814894	lncRNA	--	--	--	--	--	--	--	--
novel.8030	0.751619	0.962286	1.19829	0.20529	0.077643	0.111871	40	52	64	10	4	6	-2.84698	5.88306e-07	0.000192575	down	NW_015941547.1	5478	6110	.	--	--	K01213 galacturan 1,4-alpha-galacturonidase [EC:3.2.1.67] | (RefSeq) polygalacturonase-like (A)	ko00040: Pentose and glucuronate interconversions	hypothetical protein A4A49_64925, partial [Nicotiana attenuata]	--	SubName: Full=Uncharacterized protein {ECO:0000313|EMBL:OIT20177.1}; Flags: Fragment;	--	--	--
gene-LOC107763782	0.17	0.94	0.62	5.54	3.57	3.24	10	54	36	292	198	188	2.87426	6.31094e-07	0.000204351	up	NW_015881398.1	32591	57430	+	LOC107763782	protein_coding	K10400 kinesin family member 15 | (RefSeq) phragmoplast orienting kinesin-1-like (A)	--	PREDICTED: craniofacial development protein 2-like [Nicotiana tabacum]	--	SubName: Full=craniofacial development protein 2-like {ECO:0000313|RefSeq:XP_016437765.1};	--	--	PF14529.6:Endonuclease-reverse transcriptase
gene-LOC107772091	0.4	1.15	0.25	4.13	4.44	4.68	13	37	8	122	138	152	2.91891	6.32552e-07	0.000204351	up	NW_015892161.1	569	2259	+	LOC107772091	protein_coding	K09338 homeobox-leucine zipper protein | (RefSeq) homeobox-leucine zipper protein ATHB-12-like (A)	--	PREDICTED: homeobox-leucine zipper protein ATHB-12-like [Nicotiana tabacum]	RecName: Full=Homeobox-leucine zipper protein ATHB-7; AltName: Full=HD-ZIP protein ATHB-7; AltName: Full=Homeodomain transcription factor ATHB-7;	SubName: Full=homeobox-leucine zipper protein ATHB-12-like {ECO:0000313|RefSeq:XP_016447066.1};	Transcription factor HEX, contains HOX and HALZ domains	GO:0005634,nucleus; GO:0003700,DNA-binding transcription factor activity; GO:0043565,sequence-specific DNA binding; GO:0045893,positive regulation of transcription, DNA-templated; GO:0009737,response to abscisic acid; GO:0009414,response to water deprivation; GO:0006351,transcription, DNA-templated	PF00046.29:Homeodomain
gene-LOC107793623	7.08	4.95	4.5	13.67	14.76	13.19	120	84	77	213	242	226	1.38182	7.32905e-07	0.000232594	up	NW_015922717.1	24274	25120	-	LOC107793623	protein_coding	K14488 SAUR family protein | (RefSeq) auxin-induced protein 15A-like (A)	ko04075: Plant hormone signal transduction	PREDICTED: auxin-responsive protein SAUR68-like [Nicotiana tomentosiformis]	RecName: Full=Auxin-responsive protein SAUR66 {ECO:0000305}; AltName: Full=Protein SMALL AUXIN UP RNA 66 {ECO:0000303|PubMed:12036261};	SubName: Full=auxin-responsive protein SAUR68-like {ECO:0000313|RefSeq:XP_016471498.1};	--	GO:0005730,nucleolus; GO:0005634,nucleus; GO:0005886,plasma membrane; GO:0009926,auxin polar transport; GO:0009734,auxin-activated signaling pathway; GO:0007275,multicellular organism development; GO:0046620,regulation of organ growth	PF02519.14:Auxin responsive protein
gene-LOC107821505	3.65	2.97	2.72	8.57	7.04	12.18	98	80	74	212	183	331	1.62617	7.34093e-07	0.000232594	up	NW_015828503.1	2155	3671	+	LOC107821505	protein_coding	K04125 gibberellin 2-oxidase [EC:1.14.11.13] | (RefSeq) GA2ox1; gibberellin 2-beta-dioxygenase 1-like (A)	ko00904: Diterpenoid biosynthesis	gibberellin 2-beta-dioxygenase 1-like [Nicotiana tabacum]	RecName: Full=Gibberellin 2-beta-dioxygenase 1; EC=1.14.11.13; AltName: Full=GA 2-oxidase 1; AltName: Full=Gibberellin 2-beta-hydroxylase 1; AltName: Full=Gibberellin 2-oxidase 1; AltName: Full=Protein SLENDER;	SubName: Full=Gibberellin 2-oxidase 1 {ECO:0000313|EMBL:BAD17855.1}; SubName: Full=gibberellin 2-beta-dioxygenase 1-like {ECO:0000313|RefSeq:XP_016503426.1};	Iron/ascorbate family oxidoreductases	GO:0045543,gibberellin 2-beta-dioxygenase activity; GO:0046872,metal ion binding; GO:0009686,gibberellin biosynthetic process	PF03171.20:2OG-Fe(II) oxygenase superfamily
novel.2217	2.97944	2.57138	2.41322	0.544618	0.834821	1.05439	284	246	232	48	77	102	-1.64775	8.07163e-07	0.000254117	down	NW_015843575.1	1	1136	.	--	--	K13457 disease resistance protein RPM1 | (RefSeq) putative disease resistance RPP13-like protein 3 (A)	ko04626: Plant-pathogen interaction	PREDICTED: uncharacterized protein LOC104217210 isoform X2 [Nicotiana sylvestris]	--	SubName: Full=uncharacterized protein LOC104217210 isoform X2 {ECO:0000313|RefSeq:XP_009765694.1};	--	--	--
gene-LOC107784491	1.48	1.3	1.62	0.39	0.18	0.39	75	66	83	18	9	20	-2.14332	8.13664e-07	0.000254543	down	NW_015911085.1	14234	17225	-	LOC107784491	protein_coding	K04422 mitogen-activated protein kinase kinase kinase 13 [EC:2.7.11.25] | (RefSeq) serine/threonine-protein kinase EDR1 isoform X1 (A)	--	PREDICTED: uncharacterized protein LOC107784491 [Nicotiana tabacum]	--	SubName: Full=uncharacterized protein LOC107784491 {ECO:0000313|RefSeq:XP_016461122.1};	--	--	PF00564.24:PB1 domain
novel.2306	0	0	0	0.185599	0.984753	1.12755	0	0	0	8	45	53	7.68135	8.31929e-07	0.00025862	up	NW_015846373.1	12525	13525	+	--	--	--	--	--	--	--	--	--	--
gene-LOC107828324	7.9	9.49	9.31	15.93	27.85	26.84	235	283	280	436	802	808	1.46243	9.54544e-07	0.000294882	up	NW_015792204.1	13695	16658	+	LOC107828324	protein_coding	K22455 estrogen receptor-binding fragment-associated gene 9 protein | (RefSeq) uncharacterized LOC100853782 (A)	--	PREDICTED: remorin-like [Nicotiana tabacum]	RecName: Full=Remorin 4.1 {ECO:0000305}; Short=OsREM4.1 {ECO:0000303|PubMed:17984200}; AltName: Full=Remorin group 4 member 1 {ECO:0000303|PubMed:17984200};	SubName: Full=remorin-like {ECO:0000313|RefSeq:XP_016511094.1};	--	GO:0005886,plasma membrane; GO:0009738,abscisic acid-activated signaling pathway; GO:1900458,negative regulation of brassinosteroid mediated signaling pathway	PF03763.13:Remorin, C-terminal region
gene-LOC107821344	0.91	0.48	0.42	3.37	2.46	2.19	34	18	16	116	89	83	2.18953	1.00293e-06	0.000307907	up	NW_015827968.1	10638	12701	-	LOC107821344	protein_coding	--	--	PREDICTED: uncharacterized protein LOC107821344 [Nicotiana tabacum]	--	SubName: Full=uncharacterized protein LOC107821344 {ECO:0000313|RefSeq:XP_016503264.1};	--	GO:0008234,cysteine-type peptidase activity	PF00112.23:Papain family cysteine protease
gene-LOC107789616	20.53	17	16.51	30.38	38.51	37.54	582	483	473	792	1056	1076	1.03074	1.1085e-06	0.000336875	up	NW_015917326.1	20405	25241	-	LOC107789616	protein_coding	K17098 annexin D | (RefSeq) annexin D5-like (A)	--	PREDICTED: annexin D5-like [Nicotiana tomentosiformis]	RecName: Full=Annexin D5; AltName: Full=AnnAt5;	RecName: Full=Annexin {ECO:0000256|RuleBase:RU003540};	Annexin	GO:0051015,actin filament binding; GO:0005509,calcium ion binding; GO:0005544,calcium-dependent phospholipid binding; GO:0005543,phospholipid binding; GO:0009555,pollen development; GO:0009846,pollen germination; GO:0009860,pollen tube growth; GO:0009409,response to cold; GO:0009408,response to heat; GO:0009639,response to red or far red light; GO:0009651,response to salt stress; GO:0009414,respo…	PF00191.20:Annexin
gene-LOC107819584	3.66	2.35	2.75	0.62	0.82	0.9	129	83	98	20	28	32	-1.84972	1.11092e-06	0.000336875	down	NW_015822593.1	61876	65678	+	LOC107819584	protein_coding	K21554 CREB3 regulatory factor | (RefSeq) B3 domain-containing transcription factor VRN1-like (A)	--	PREDICTED: B3 domain-containing protein At5g60140-like isoform X1 [Nicotiana tomentosiformis]	RecName: Full=Putative B3 domain-containing protein At5g66980;	SubName: Full=B3 domain-containing protein At5g60140-like {ECO:0000313|RefSeq:XP_016501190.1};	--	GO:0005634,nucleus; GO:0003677,DNA binding; GO:0006355,regulation of transcription, DNA-templated; GO:0006351,transcription, DNA-templated	PF02362.21:B3 DNA binding domain
gene-LOC107818257	4.96	4.78	3.47	0.09	0.62	0.59	58	56	41	1	7	7	-3.27278	1.149e-06	0.000346297	down	NW_015818629.1	21073	21656	-	LOC107818257	protein_coding	K14488 SAUR family protein | (RefSeq) auxin-induced protein 15A-like (A)	ko04075: Plant hormone signal transduction	PREDICTED: auxin-induced protein 15A-like [Nicotiana tabacum]	RecName: Full=Auxin-responsive protein SAUR50 {ECO:0000303|PubMed:12036261}; AltName: Full=Protein SMALL AUXIN UP RNA 50 {ECO:0000303|PubMed:12036261};	SubName: Full=auxin-induced protein 15A-like {ECO:0000313|RefSeq:XP_016499726.1};	--	GO:0009734,auxin-activated signaling pathway; GO:0040008,regulation of growth	PF02519.14:Auxin responsive protein
novel.7657	1.08977	0.888481	0.578269	0.193024	0.092355	0.175664	98	81	53	16	9	16	-2.40087	1.29385e-06	0.000387592	down	NW_015934828.1	18999	20073	.	--	--	--	--	hypothetical protein CRG98_008153 [Punica granatum]	RecName: Full=Oligopeptide transporter 5; Short=AtOPT5;	SubName: Full=Uncharacterized protein {ECO:0000313|EMBL:PKI71480.1};	Sexual differentiation process protein ISP4	GO:0005887,integral component of plasma membrane; GO:0016020,membrane; GO:0035673,oligopeptide transmembrane transporter activity; GO:0015031,protein transport	PF03169.15:OPT oligopeptide transporter protein
gene-LOC107762078	0.67	1.01	0.38	3.09	4.03	9	14	21	8	59	81	189	3.01908	1.40159e-06	0.000417335	up	NW_015875703.1	11311	18081	+	LOC107762078	protein_coding	K22736 vacuolar iron transporter family protein | (RefSeq) uncharacterized LOC107762078 (A)	--	PREDICTED: uncharacterized protein LOC107762078 [Nicotiana tabacum]	RecName: Full=Vacuolar iron transporter 1; Short=AtVIT1;	SubName: Full=uncharacterized protein LOC107762078 {ECO:0000313|RefSeq:XP_016435883.1};	Uncharacterized membrane protein	GO:0016021,integral component of membrane; GO:0005774,vacuolar membrane; GO:0005384,manganese ion transmembrane transporter activity; GO:0030026,cellular manganese ion homeostasis; GO:0071281,cellular response to iron ion; GO:0006880,intracellular sequestering of iron ion; GO:0055072,iron ion homeostasis; GO:0071421,manganese ion transmembrane transport	PF01988.19:VIT family
gene-LOC107778417	7.01	47.34	8.45	1.87	1.58	1.51	110	744	134	27	24	24	-3.63093	1.419e-06	0.000419991	down	NW_015904019.1	30783	32434	-	LOC107778417	LOC107778417	K15283 solute carrier family 35, member E1 | (RefSeq) NtGPT; glucose-6-phosphate/phosphate translocator 2, chloroplastic (A)	--	PREDICTED: glucose-6-phosphate/phosphate translocator 2, chloroplastic [Nicotiana tabacum]	RecName: Full=Glucose-6-phosphate/phosphate translocator 2, chloroplastic; Flags: Precursor;	SubName: Full=glucose-6-phosphate/phosphate translocator 2, chloroplastic {ECO:0000313|RefSeq:XP_016454155.1};	Glucose-6-phosphate/phosphate and phosphoenolpyruvate/phosphate antiporter	GO:0031969,chloroplast membrane; GO:0016021,integral component of membrane; GO:0005774,vacuolar membrane; GO:0015152,glucose-6-phosphate transmembrane transporter activity; GO:0005315,inorganic phosphate transmembrane transporter activity; GO:0015120,phosphoglycerate transmembrane transporter activity; GO:0071917,triose-phosphate transmembrane transporter activity; GO:0015760,glucose-6-phosphate …	PF03151.16:Triose-phosphate Transporter family
gene-LOC107804201	0.41	0.39	0.23	2.06	1.16	1.04	42	40	24	196	116	109	2.0972	1.4352e-06	0.000420424	up	NW_015803258.1	44014	53553	+	LOC107804201	lncRNA	--	--	--	--	--	--	--	--
gene-LOC107786159	1.45	0.42	0.94	5.46	3.63	4.39	55	16	36	190	133	168	2.30971	1.43748e-06	0.000420424	up	NW_015913011.1	113269	115254	-	LOC107786159	protein_coding	K21995 unsaturated fatty acid epoxidase [EC:1.14.-.-] | (RefSeq) cytochrome P450 77A1-like isoform X1 (A)	ko00073: Cutin, suberine and wax biosynthesis	PREDICTED: cytochrome P450 77A1-like isoform X1 [Nicotiana sylvestris]	RecName: Full=Cytochrome P450 77A1; EC=1.14.-.-; AltName: Full=CYPLXXVIIA1; AltName: Full=Cytochrome P-450EG6; Flags: Fragment;	SubName: Full=cytochrome P450 77A1-like isoform X1 {ECO:0000313|RefSeq:XP_009778848.1};	Cytochrome P450 CYP2 subfamily	GO:0020037,heme binding; GO:0005506,iron ion binding; GO:0004497,monooxygenase activity; GO:0016705,oxidoreductase activity, acting on paired donors, with incorporation or reduction of molecular oxygen	PF00067.22:Cytochrome P450
gene-LOC107825200	12.53	10.06	8.52	4.13	3.53	4.41	323	260	222	98	88	115	-1.31699	1.46967e-06	0.00042731	down	NW_015840124.1	10225	14481	-	LOC107825200	protein_coding	K14492 two-component response regulator ARR-A family | (RefSeq) two-component response regulator ARR6-like (A)	ko04075: Plant hormone signal transduction	PREDICTED: two-component response regulator ARR6-like [Nicotiana tabacum]	RecName: Full=Two-component response regulator ARR3;	SubName: Full=two-component response regulator ARR6-like {ECO:0000313|RefSeq:XP_016507512.1};	GATA-4/5/6 transcription factors	GO:0005737,cytoplasm; GO:0005634,nucleus; GO:0000156,phosphorelay response regulator activity; GO:0007623,circadian rhythm; GO:0009736,cytokinin-activated signaling pathway; GO:0000160,phosphorelay signal transduction system; GO:0010161,red light signaling pathway; GO:0006355,regulation of transcription, DNA-templated; GO:0009735,response to cytokinin; GO:0010114,response to red light; GO:0006351…	PF00072.24:Response regulator receiver domain
gene-LOC107814674	3.94	3.81	1.95	7.98	13.61	14.61	180	174	90	335	601	674	1.94955	1.68111e-06	0.000483103	up	NW_015809058.1	432985	439089	-	LOC107814674	protein_coding	K22048 mechanosensitive ion channel protein 4/5/6/7/8/9/10 | (RefSeq) mechanosensitive ion channel protein 10-like (A)	--	PREDICTED: mechanosensitive ion channel protein 10-like [Nicotiana tabacum]	RecName: Full=Mechanosensitive ion channel protein 10; AltName: Full=Mechanosensitive channel of small conductance-like 10; AltName: Full=MscS-Like protein 10; Short=AtMSL10;	SubName: Full=mechanosensitive ion channel protein 10-like {ECO:0000313|RefSeq:XP_016495609.1};	Predicted mechanosensitive ion channel	GO:0016021,integral component of membrane; GO:0005886,plasma membrane; GO:0008381,mechanosensitive ion channel activity; GO:0006820,anion transport; GO:0050982,detection of mechanical stimulus; GO:0010150,leaf senescence; GO:0097468,programmed cell death in response to reactive oxygen species	PF00924.18:Mechanosensitive ion channel
novel.1731	3.26561	3.13559	5.28305	0.329752	0.913441	0.903272	130	125	211	12	36	37	-2.34381	1.73168e-06	0.000494759	down	NW_015829336.1	5745	6217	.	--	--	--	--	PREDICTED: uncharacterized protein LOC107795704 [Nicotiana tabacum]	--	SubName: Full=uncharacterized protein LOC107795704 {ECO:0000313|RefSeq:XP_016473869.1};	--	--	--
gene-LOC107792766	1.29	1.93	2.01	3.75	10.41	8.47	54	81	85	144	421	358	2.17443	1.84436e-06	0.000523927	up	NW_015921578.1	5625	12563	+	LOC107792766	protein_coding	K21407 adipocyte plasma membrane-associated protein | (RefSeq) protein STRICTOSIDINE SYNTHASE-LIKE 3-like (A)	--	PREDICTED: protein STRICTOSIDINE SYNTHASE-LIKE 3-like [Nicotiana tabacum]	RecName: Full=Protein STRICTOSIDINE SYNTHASE-LIKE 3 {ECO:0000303|PubMed:10777701}; Short=AtSSL3 {ECO:0000303|PubMed:10777701}; AltName: Full=Strictosidine synthase 9 {ECO:0000303|PubMed:19121120}; Short=AtSS9 {ECO:0000303|PubMed:19121120}; Flags: Precursor;	SubName: Full=protein STRICTOSIDINE SYNTHASE-LIKE 3-like {ECO:0000313|RefSeq:XP_016470482.1};	Predicted alkaloid synthase/Surface mucin Hemomucin	GO:0005783,endoplasmic reticulum; GO:0005774,vacuolar membrane; GO:0016788,hydrolase activity, acting on ester bonds; GO:0009058,biosynthetic process	PF03088.16:Strictosidine synthase
novel.1189	1.09653	0.660669	0.660707	0.085682	0	0.07617	113	68	69	9	0	8	-3.77519	1.94151e-06	0.000548371	down	NW_015813366.1	18171	19391	.	--	--	--	--	PREDICTED: uncharacterized protein LOC104248772 [Nicotiana sylvestris]	--	SubName: Full=uncharacterized protein LOC104248772 {ECO:0000313|RefSeq:XP_009803389.1};	--	--	PF08137.12:DVL family
novel.6235	0.502526	0.069179	0.362358	3.82916	2.11581	1.74648	58	8	42	405	236	204	3.09122	1.99576e-06	0.000559977	up	NW_015914484.1	68125	69498	-	--	--	--	--	--	--	--	--	--	--
gene-LOC107803516	0.16	0.38	0.32	1.28	2.44	1.67	5	12	10	37	74	53	2.7108	2.00526e-06	0.000559977	up	NW_015803056.1	627	2194	+	LOC107803516	protein_coding	K16281 RING-H2 zinc finger protein RHA1 | (RefSeq) E3 ubiquitin-protein ligase RHA1B-like (A)	--	PREDICTED: E3 ubiquitin-protein ligase RHA1B-like [Nicotiana sylvestris]	RecName: Full=E3 ubiquitin-protein ligase RHA1B {ECO:0000305}; EC=2.3.2.27; AltName: Full=RING-H2 finger A1b {ECO:0000303|PubMed:9781696}; AltName: Full=RING-H2 zinc finger protein RHA1b {ECO:0000305}; AltName: Full=RING-type E3 ubiquitin transferase RHA1B {ECO:0000305};	SubName: Full=E3 ubiquitin-protein ligase RHA1B-like {ECO:0000313|RefSeq:XP_009788014.1};	FOG: Predicted E3 ubiquitin ligase	GO:0046872,metal ion binding; GO:0061630,ubiquitin protein ligase activity; GO:0004842,ubiquitin-protein transferase activity; GO:0043161,proteasome-mediated ubiquitin-dependent protein catabolic process; GO:0016567,protein ubiquitination; GO:0046686,response to cadmium ion; GO:0010200,response to chitin	PF13639.6:Ring finger domain
gene-LOC107775885	6.53	6.67	6.11	11.29	12.86	17.54	517	529	489	822	985	1404	1.16545	2.26996e-06	0.000630334	up	NW_015901124.1	13752	17877	-	LOC107775885	protein_coding	K12236 transcriptional repressor NF-X1 | (RefSeq) NF-X1-type zinc finger protein NFXL1 (A)	--	PREDICTED: NF-X1-type zinc finger protein NFXL1 [Nicotiana sylvestris]	RecName: Full=NF-X1-type zinc finger protein NFXL1; Short=AtNFXL1; EC=2.3.2.-;	SubName: Full=NF-X1-type zinc finger protein NFXL1 {ECO:0000313|RefSeq:XP_009767499.1};	Transcription factor NF-X1, contains NFX-type Zn2+-binding and R3H domains	GO:0005634,nucleus; GO:0016874,ligase activity; GO:0003729,mRNA binding; GO:0000977,RNA polymerase II regulatory region sequence-specific DNA binding; GO:0001078,proximal promoter DNA-binding transcription repressor activity, RNA polymerase II-specific; GO:0008270,zinc ion binding; GO:0042742,defense response to bacterium; GO:0000122,negative regulation of transcription by RNA polymerase II; GO:0…	PF01422.17:NF-X1 type zinc finger
novel.1699	2.02149	3.24938	3.26231	1.23492	0.974021	0.967958	214	346	348	120	100	104	-1.37378	2.30169e-06	0.000635575	down	NW_015828671.1	62002	64241	-	--	--	--	--	hypothetical protein A4A49_01242 [Nicotiana attenuata]	--	SubName: Full=Uncharacterized protein {ECO:0000313|EMBL:OIT03428.1};	--	--	--
gene-LOC107770624	0.94	1.6	2.06	0.09	0.12	0.19	24	41	53	2	3	5	-3.4489	2.31625e-06	0.000636043	down	NW_015890725.1	54955	56838	-	LOC107770624	protein_coding	K00430 peroxidase [EC:1.11.1.7] | (RefSeq) peroxidase 12-like (A)	ko00940: Phenylpropanoid biosynthesis	PREDICTED: peroxidase 12-like [Nicotiana tabacum]	RecName: Full=Peroxidase 12; Short=Atperox P12; EC=1.11.1.7; AltName: Full=ATP4a; AltName: Full=PRXR6; Flags: Precursor;	RecName: Full=Peroxidase {ECO:0000256|RuleBase:RU362060, ECO:0000256|SAAS:SAAS00709852}; EC=1.11.1.7 {ECO:0000256|RuleBase:RU362060, ECO:0000256|SAAS:SAAS00709852};	--	GO:0005618,cell wall; GO:0005576,extracellular region; GO:0016020,membrane; GO:0009505,plant-type cell wall; GO:0009506,plasmodesma; GO:0005773,vacuole; GO:0020037,heme binding; GO:0046872,metal ion binding; GO:0004601,peroxidase activity; GO:0042744,hydrogen peroxide catabolic process; GO:0009664,plant-type cell wall organization; GO:0006979,response to oxidative stress	PF00141.23:Peroxidase
gene-LOC107774820	4.4	7.07	5.2	1.34	1.83	1.49	82	132	98	23	33	28	-1.78798	2.51623e-06	0.000679629	down	NW_015899924.1	26484	29235	-	LOC107774820	protein_coding	K14492 two-component response regulator ARR-A family | (RefSeq) two-component response regulator ARR17-like (A)	ko04075: Plant hormone signal transduction	PREDICTED: two-component response regulator ARR17-like [Nicotiana tabacum]	RecName: Full=Two-component response regulator ARR3;	SubName: Full=two-component response regulator ARR17-like {ECO:0000313|RefSeq:XP_016449956.1};	GATA-4/5/6 transcription factors	GO:0005737,cytoplasm; GO:0005634,nucleus; GO:0000156,phosphorelay response regulator activity; GO:0007623,circadian rhythm; GO:0009736,cytokinin-activated signaling pathway; GO:0000160,phosphorelay signal transduction system; GO:0010161,red light signaling pathway; GO:0006355,regulation of transcription, DNA-templated; GO:0009735,response to cytokinin; GO:0010114,response to red light; GO:0006351…	PF00072.24:Response regulator receiver domain
gene-LOC107792863	0	0	0	0.68	2.34	3.48	0	0	0	8	29	45	7.30935	2.74095e-06	0.000732324	up	NW_015921677.1	168605	169336	-	LOC107792863	lncRNA	--	--	--	--	--	--	--	--
gene-LOC107831997	1.06	0.78	0.97	0	0	0.06	38	28	35	0	0	2	-5.55436	3.25418e-06	0.000864771	down	NW_015862333.1	113	4007	+	LOC107831997	protein_coding	K05391 cyclic nucleotide gated channel, plant | (RefSeq) cyclic nucleotide-gated ion channel 1-like (A)	ko04626: Plant-pathogen interaction	PREDICTED: LOW QUALITY PROTEIN: DNA (cytosine-5)-methyltransferase DRM2-like [Nicotiana sylvestris]	RecName: Full=DNA (cytosine-5)-methyltransferase DRM2 {ECO:0000305}; EC=2.1.1.37 {ECO:0000305}; AltName: Full=OsDRM2 {ECO:0000303|PubMed:22380881}; AltName: Full=Protein DOMAINS REARRANGED METHYLASE 2 {ECO:0000305};	SubName: Full=LOW QUALITY PROTEIN: DNA (Cytosine-5)-methyltransferase DRM2-like {ECO:0000313|RefSeq:XP_009791063.1};	--	GO:0005634,nucleus; GO:0003886,DNA (cytosine-5-)-methyltransferase activity; GO:0003677,DNA binding	PF00145.17:C-5 cytosine-specific DNA methylase
novel.2522	2.82806	3.78363	2.45387	1.3561	1.36387	1.16291	719	968	629	317	336	300	-1.17765	3.46702e-06	0.000916407	down	NW_015852049.1	287	3323	-	--	--	--	--	PREDICTED: putative late blight resistance protein homolog R1A-10 [Nicotiana tomentosiformis]	--	SubName: Full=putative late blight resistance protein homolog R1B-16 {ECO:0000313|RefSeq:XP_016479505.1};	--	GO:0043531,ADP binding; GO:0006952,defense response	--
gene-LOC107807632	18.6	18.41	12.3	7.66	5.73	5.91	470	466	314	178	140	151	-1.31116	3.84466e-06	0.00100547	down	NW_015944837.1	12728	14292	-	LOC107807632	protein_coding	K14492 two-component response regulator ARR-A family | (RefSeq) two-component response regulator ARR9-like (A)	ko04075: Plant hormone signal transduction	PREDICTED: two-component response regulator ARR9-like [Nicotiana tabacum]	RecName: Full=Two-component response regulator ARR9; AltName: Full=Response reactor 4;	SubName: Full=two-component response regulator ARR9-like {ECO:0000313|RefSeq:XP_016487540.1};	GATA-4/5/6 transcription factors	GO:0005634,nucleus; GO:0000156,phosphorelay response regulator activity; GO:0007623,circadian rhythm; GO:0009736,cytokinin-activated signaling pathway; GO:0000160,phosphorelay signal transduction system; GO:0006355,regulation of transcription, DNA-templated; GO:0009735,response to cytokinin; GO:0006351,transcription, DNA-templated	PF00072.24:Response regulator receiver domain
gene-LOC107832784	1.55	3.16	2.45	6.59	6.3	7.56	47	96	75	184	185	232	1.56831	4.09013e-06	0.00105814	up	NW_015864902.1	5612	11072	-	LOC107832784	protein_coding	K17505 protein phosphatase 1K [EC:3.1.3.16] | (RefSeq) putative protein phosphatase 2C 76 (A)	--	PREDICTED: putative protein phosphatase 2C 76 [Nicotiana tomentosiformis]	RecName: Full=Putative protein phosphatase 2C 76; Short=OsPP2C76; EC=3.1.3.16; Flags: Precursor;	SubName: Full=Uncharacterized protein {ECO:0000313|RefSeq:XP_016516147.1};	Serine/threonine protein phosphatase	GO:0046872,metal ion binding; GO:0004722,protein serine/threonine phosphatase activity	PF00481.21:Protein phosphatase 2C
novel.78	0.824958	0.062131	1.32318	0	0	0	52	4	84	0	0	0	-7.8537	4.10757e-06	0.00105814	down	NW_015788698.1	16018	19335	-	--	--	--	--	--	--	--	--	--	--
gene-LOC107808000	5.03	1.27	2.02	16.83	10.86	19.02	79	20	32	243	165	302	2.53834	4.11029e-06	0.00105814	up	NW_015804242.1	4471	5255	-	LOC107808000	protein_coding	K03627 putative transcription factor | (RefSeq) multiprotein-bridging factor 1c-like (A)	--	PREDICTED: multiprotein-bridging factor 1c-like [Nicotiana tabacum]	RecName: Full=Multiprotein-bridging factor 1c;	SubName: Full=multiprotein-bridging factor 1c-like {ECO:0000313|RefSeq:XP_016487969.1};	Transcription factor MBF1	GO:0005737,cytoplasm; GO:0005730,nucleolus; GO:0003700,DNA-binding transcription factor activity; GO:0043565,sequence-specific DNA binding; GO:0003713,transcription coactivator activity; GO:0009873,ethylene-activated signaling pathway; GO:0045893,positive regulation of transcription, DNA-templated; GO:0009737,response to abscisic acid; GO:0009408,response to heat; GO:0009414,response to water dep…	PF08523.10:Multiprotein bridging factor 1
novel.1472	1.2955	1.40322	0.376764	0.074391	0	0	75	82	22	4	0	0	-5.37965	4.32549e-06	0.00110777	down	NW_015821827.1	17306	17993	.	--	--	K03260 translation initiation factor 4G | (RefSeq) uncharacterized LOC107844414 (A)	ko03013: RNA transport	PREDICTED: uncharacterized protein LOC107767340, partial [Nicotiana tabacum]	--	SubName: Full=uncharacterized protein LOC107767340 {ECO:0000313|RefSeq:XP_016441797.1};	FOG: Transposon-encoded proteins with TYA, reverse transcriptase, integrase domains in various combinations	--	PF14244.6:gag-polypeptide of LTR copia-type
gene-LOC107822072	0.07	0.07	0.44	12.38	1.99	2.27	1	1	6	154	26	31	4.87012	4.59837e-06	0.00116558	up	NW_015830188.1	11313	12409	-	LOC107822072	lncRNA	--	--	--	--	--	--	--	--
gene-LOC107816439	2.12	2.48	2.1	10.43	7.05	5.75	23	27	23	104	74	63	1.8355	4.71325e-06	0.0011886	up	NW_015813670.1	25941	28375	+	LOC107816439	LOC107816439	--	--	PREDICTED: secretion-regulating guanine nucleotide exchange factor-like [Nicotiana tabacum]	--	SubName: Full=secretion-regulating guanine nucleotide exchange factor-like {ECO:0000313|RefSeq:XP_016497644.1};	FOG: RCC1 domain	--	PF13540.6:Regulator of chromosome condensation (RCC1) repeat
gene-LOC107802280	5.01	3.38	7.61	18.1	12.92	13.38	225	152	345	747	561	607	1.53043	4.93933e-06	0.0012393	up	NW_015935416.1	21134	24613	-	LOC107802280	protein_coding	K03283 heat shock 70kDa protein 1/2/6/8 | (RefSeq) heat shock cognate 70 kDa protein (A)	ko03040: Spliceosome; ko04141: Protein processing in endoplasmic reticulum; ko04144: Endocytosis	PREDICTED: heat shock cognate 70 kDa protein [Nicotiana tomentosiformis]	RecName: Full=Heat shock cognate 70 kDa protein;	SubName: Full=heat shock cognate 70 kDa protein {ECO:0000313|RefSeq:XP_016481229.1};	Molecular chaperones HSP70/HSC70, HSP70 superfamily	GO:0005524,ATP binding	PF00012.20:Hsp70 protein
gene-LOC107788782	0.59	0.65	0.31	2.89	1.93	2.01	17	19	9	77	54	59	2.1815	5.09549e-06	0.00126816	up	NW_015916276.1	26432	27958	-	LOC107788782	lncRNA	--	--	--	--	--	--	--	--
gene-LOC107808336	0.49	0.93	0.49	2.93	3.07	2.61	9	17	9	49	54	48	2.21382	5.11886e-06	0.00126816	up	NW_015946040.1	188456	190974	-	LOC107808336	lncRNA	--	--	--	--	--	--	--	--
novel.1615	0.055889	0.369922	0.486693	1.99227	2.59199	1.9591	4	24	32	118	162	128	2.88702	5.13136e-06	0.00126816	up	NW_015826290.1	4190	4959	.	--	--	--	--	hypothetical protein BC332_17062 [Capsicum chinense]	--	SubName: Full=Uncharacterized protein {ECO:0000313|EMBL:PHU15857.1};	--	--	--
novel.5674	0	0	0	0.969853	0.303735	1.39283	0	0	0	24	8	39	7.10678	5.27468e-06	0.0012971	up	NW_015907853.1	5314	5635	.	--	--	--	--	--	--	--	--	--	--
novel.3079	0.099313	0.09915	0.302412	0.965448	0.867289	1.37274	6	6	19	54	51	84	2.72748	5.35109e-06	0.00130938	up	NW_015870086.1	918	1636	.	--	--	--	--	PREDICTED: uncharacterized protein LOC107760632 [Nicotiana tabacum]	--	SubName: Full=uncharacterized protein LOC107760632 {ECO:0000313|RefSeq:XP_016434202.1};	--	--	--
gene-LOC107802284	2.18	4.66	13.25	0.17	0	0	14	30	86	1	0	0	-6.78312	5.74375e-06	0.00138489	down	NW_015935434.1	4438	4758	+	LOC107802284	protein_coding	--	--	PREDICTED: putative lipid-transfer protein DIR1 [Nicotiana tabacum]	RecName: Full=Putative lipid-transfer protein DIR1; AltName: Full=Protein DEFECTIVE IN INDUCED RESISTANCE 1; Flags: Precursor;	SubName: Full=putative lipid-transfer protein DIR1 {ECO:0000313|RefSeq:XP_016481237.1};	--	GO:0048046,apoplast; GO:0005783,endoplasmic reticulum; GO:0009506,plasmodesma; GO:0005504,fatty acid binding; GO:0043621,protein self-association; GO:0008270,zinc ion binding; GO:0006869,lipid transport; GO:0009627,systemic acquired resistance; GO:0009862,systemic acquired resistance, salicylic acid mediated signaling pathway	PF14368.6:Probable lipid transfer
gene-LOC107792369	27.23	17.51	51.61	9.62	6.03	8.71	742	478	1421	241	159	240	-1.91908	5.84005e-06	0.00140127	down	NW_015921032.1	10957	12318	+	LOC107792369	protein_coding	K01381 saccharopepsin [EC:3.4.23.25] | (RefSeq) aspartyl protease AED3-like (A)	--	PREDICTED: aspartyl protease AED3-like [Nicotiana tabacum]	RecName: Full=Aspartyl protease AED3 {ECO:0000303|PubMed:24755512}; EC=3.4.23.- {ECO:0000305}; AltName: Full=Apoplastic EDS1-dependent protein 3 {ECO:0000303|PubMed:24755512}; Flags: Precursor;	SubName: Full=aspartyl protease AED3-like {ECO:0000313|RefSeq:XP_016470064.1};	Aspartyl protease	GO:0048046,apoplast; GO:0005618,cell wall; GO:0009505,plant-type cell wall; GO:0004190,aspartic-type endopeptidase activity; GO:0000166,nucleotide binding; GO:0030163,protein catabolic process; GO:0006508,proteolysis; GO:0043067,regulation of programmed cell death; GO:0009627,systemic acquired resistance	PF14543.6:Xylanase inhibitor N-terminal
novel.1669	0.529795	1.47631	1.25684	0.17292	0.081914	0.078421	27	75	64	9	5	5	-3.0124	5.95638e-06	0.00142228	down	NW_015827969.1	21298	23036	-	--	--	--	--	--	--	--	--	--	--
gene-LOC107811097	3.17	3.19	3.88	1.77	1.34	1.3	152	153	188	78	62	63	-1.16641	6.07266e-06	0.00144307	down	NW_015951420.1	3814	13078	-	LOC107811097	protein_coding	K01301 N-acetylated-alpha-linked acidic dipeptidase [EC:3.4.17.21] | (RefSeq) probable glutamate carboxypeptidase 2 (A)	--	PREDICTED: probable glutamate carboxypeptidase 2 [Nicotiana sylvestris]	RecName: Full=Probable glutamate carboxypeptidase AMP1 {ECO:0000305}; EC=3.4.17.21 {ECO:0000305}; AltName: Full=Probable glutamate carboxypeptidase 2 {ECO:0000305}; AltName: Full=Probable glutamate carboxypeptidase II {ECO:0000305}; AltName: Full=Protein ALTERED MERISTEM PROGRAM 1 {ECO:0000303|PubMed:17006669}; Short=AtAMP1 {ECO:0000303|PubMed:23603279}; AltName: Full=Protein CONSTITUTIVE MORPHOG…	SubName: Full=probable glutamate carboxypeptidase 2 {ECO:0000313|RefSeq:XP_009764874.1};	Transferrin receptor and related proteins containing the protease-associated (PA) domain	GO:0005789,endoplasmic reticulum membrane; GO:0016021,integral component of membrane; GO:0004180,carboxypeptidase activity; GO:0046872,metal ion binding; GO:0004181,metallocarboxypeptidase activity; GO:0009793,embryo development ending in seed dormancy; GO:0009908,flower development; GO:0010305,leaf vascular tissue pattern formation; GO:0048507,meristem development; GO:0009640,photomorphogenesis;…	PF04253.15:Transferrin receptor-like dimerisation domain
gene-LOC107788418	7.38	6.64	24.79	1.64	1.27	0.17	132	119	448	27	22	3	-3.59816	6.47055e-06	0.00153027	down	NW_015915834.1	76485	78415	+	LOC107788418	protein_coding	K17693 DNA-binding protein inhibitor ID2 | (RefSeq) transcription factor PRE6-like (A)	--	PREDICTED: transcription factor PRE1-like [Nicotiana sylvestris]	RecName: Full=Transcription factor PRE1; AltName: Full=Basic helix-loop-helix protein 136; Short=AtbHLH136; Short=bHLH 136; AltName: Full=Protein BANQUO 1; AltName: Full=Protein PACLOBUTRAZOL RESISTANCE 1; AltName: Full=bHLH transcription factor bHLH136;	SubName: Full=transcription factor PRE1-like {ECO:0000313|RefSeq:XP_009805005.1};	--	GO:0005634,nucleus; GO:0003700,DNA-binding transcription factor activity; GO:0046983,protein dimerization activity; GO:0009742,brassinosteroid mediated signaling pathway; GO:0009740,gibberellic acid mediated signaling pathway; GO:0009640,photomorphogenesis; GO:0040008,regulation of growth; GO:0048510,regulation of timing of transition from vegetative to reproductive phase; GO:0009741,response to …	PF00010.26:Helix-loop-helix DNA-binding domain
gene-LOC107827956	29.88	21.56	18.91	45.98	48.19	54.54	1199	867	767	1697	1871	2213	1.1297	6.53407e-06	0.00153064	up	NW_015849100.1	4074	7620	-	LOC107827956	protein_coding	K01177 beta-amylase [EC:3.2.1.2] | (RefSeq) inactive beta-amylase 9-like (A)	ko00500: Starch and sucrose metabolism	PREDICTED: inactive beta-amylase 9 [Nicotiana sylvestris]	RecName: Full=Inactive beta-amylase 9; AltName: Full=1,4-alpha-D-glucan maltohydrolase; AltName: Full=Inactive beta-amylase 3;	RecName: Full=Beta-amylase {ECO:0000256|RuleBase:RU000509}; EC=3.2.1.2 {ECO:0000256|RuleBase:RU000509};	--	GO:0005737,cytoplasm; GO:0016161,beta-amylase activity; GO:0000272,polysaccharide catabolic process	PF01373.17:Glycosyl hydrolase family 14
gene-LOC107782479	0.93	3.94	6.71	0.07	0.49	0.21	43	182	313	3	22	10	-3.81671	6.7802e-06	0.00158081	down	NW_015908674.1	83292	86953	-	LOC107782479	protein_coding	--	--	PREDICTED: protein LATERAL ROOT PRIMORDIUM 1 [Nicotiana sylvestris]	RecName: Full=Protein LATERAL ROOT PRIMORDIUM 1;	SubName: Full=protein LATERAL ROOT PRIMORDIUM 1 {ECO:0000313|RefSeq:XP_009796421.1};	--	GO:0005634,nucleus; GO:0003677,DNA binding; GO:0046872,metal ion binding; GO:0042803,protein homodimerization activity; GO:0009851,auxin biosynthetic process; GO:0009734,auxin-activated signaling pathway; GO:0009733,response to auxin; GO:0048364,root development	PF05142.12:Domain of unknown function (DUF702)
novel.5700	3.18529	4.45273	0.645759	0	0.215861	0.045924	274	386	56	0	19	5	-4.81454	7.17675e-06	0.00165763	down	NW_015908151.1	13282	14309	.	--	--	--	--	--	--	--	--	--	--
gene-LOC107807054	156.95	278.32	348.44	45.68	94.94	77.78	3127	5557	7016	837	1830	1567	-1.7781	7.24484e-06	0.00165948	down	NW_015943860.1	5	1081	+	LOC107807054	protein_coding	K11855 ubiquitin carboxyl-terminal hydrolase 36/42 [EC:3.4.19.12] | (RefSeq) ubiquitin carboxyl-terminal hydrolase 36 (A)	--	PREDICTED: 36.4 kDa proline-rich protein-like, partial [Nicotiana tabacum]	RecName: Full=36.4 kDa proline-rich protein;	SubName: Full=36.4 kDa proline-rich protein-like {ECO:0000313|RefSeq:XP_016486826.1};	--	--	PF14547.6:Hydrophobic seed protein
gene-LOC107777970	1.18	0.22	10.66	0.07	0	0	37	7	338	2	0	0	-7.40646	7.25193e-06	0.00165948	down	NW_015903529.1	8	1865	+	LOC107777970	protein_coding	K07409 cytochrome P450 family 1 subfamily A polypeptide 2 [EC:1.14.14.1] | (RefSeq) cytochrome P450 77A3 (A)	ko00232: Caffeine metabolism; ko00380: Tryptophan metabolism; ko00591: Linoleic acid metabolism	PREDICTED: cytochrome P450 77A3-like, partial [Nicotiana tabacum]	RecName: Full=Cytochrome P450 77A3; EC=1.14.-.-;	SubName: Full=cytochrome P450 77A3-like {ECO:0000313|RefSeq:XP_016453633.1};	Cytochrome P450 CYP2 subfamily	GO:0016020,membrane; GO:0052722,fatty acid in-chain hydroxylase activity; GO:0020037,heme binding; GO:0005506,iron ion binding; GO:0016709,oxidoreductase activity, acting on paired donors, with incorporation or reduction of molecular oxygen, NAD(P)H as one donor, and incorporation of one atom of oxygen; GO:0010143,cutin biosynthetic process; GO:0044550,secondary metabolite biosynthetic process	PF00067.22:Cytochrome P450
novel.4977	0.927476	1.50226	1.80153	0.149565	0.354255	0.338472	54	89	106	9	20	20	-2.23517	7.45665e-06	0.00169847	down	NW_015899630.1	17517	18212	.	--	--	--	--	--	--	--	--	--	--
gene-LOC107782948	71.38	30.73	18.88	181.66	175.07	161.62	1792	773	479	4194	4252	4103	2.13937	7.60961e-06	0.00171748	up	NW_015909156.1	28793	31108	-	LOC107782948	protein_coding	K09872 aquaporin PIP | (RefSeq) aquaporin PIP2-1-like (A)	--	aquaporin PIP2-1-like [Nicotiana tabacum]	RecName: Full=Aquaporin PIP2-1; AltName: Full=Plasma membrane intrinsic protein 2-1; Short=AtPIP2;1; AltName: Full=Plasma membrane intrinsic protein 2a; Short=PIP2a;	SubName: Full=aquaporin PIP2-1-like {ECO:0000313|RefSeq:XP_009792249.1};	Aquaporin (major intrinsic protein family)	GO:0009507,chloroplast; GO:0005887,integral component of plasma membrane; GO:0016020,membrane; GO:0005886,plasma membrane; GO:0009506,plasmodesma; GO:0005773,vacuole; GO:0003729,mRNA binding; GO:0031625,ubiquitin protein ligase binding; GO:0015250,water channel activity; GO:0080170,hydrogen peroxide transmembrane transport; GO:0034220,ion transmembrane transport; GO:0009737,response to abscisic a…	PF00230.20:Major intrinsic protein
gene-LOC107809103	0.45	0.26	0.26	2.08	1.04	1.63	17	10	10	72	38	62	2.32344	7.99629e-06	0.00178842	up	NW_015947520.1	16167	19309	+	LOC107809103	protein_coding	K15397 3-ketoacyl-CoA synthase [EC:2.3.1.199] | (RefSeq) 3-ketoacyl-CoA synthase 19-like (A)	ko00062: Fatty acid elongation; ko04626: Plant-pathogen interaction	PREDICTED: 3-ketoacyl-CoA synthase 19-like [Nicotiana sylvestris]	RecName: Full=3-ketoacyl-CoA synthase 2 {ECO:0000303|PubMed:18465198}; Short=KCS-2 {ECO:0000303|PubMed:18465198}; EC=2.3.1.199 {ECO:0000305}; AltName: Full=Docosanoic acid synthase {ECO:0000303|PubMed:18786002}; AltName: Full=Very long-chain fatty acid condensing enzyme 2 {ECO:0000303|PubMed:18465198}; Short=VLCFA condensing enzyme 2 {ECO:0000303|PubMed:18465198};	RecName: Full=3-ketoacyl-CoA synthase {ECO:0000256|PIRNR:PIRNR036417}; EC=2.3.1.- {ECO:0000256|PIRNR:PIRNR036417};	--	GO:0016021,integral component of membrane; GO:0102336,3-oxo-arachidoyl-CoA synthase activity; GO:0102337,3-oxo-cerotoyl-CoA synthase activity; GO:0102338,3-oxo-lignoceronyl-CoA synthase activity; GO:0009922,fatty acid elongase activity; GO:0102756,very-long-chain 3-ketoacyl-CoA synthase activity; GO:0006633,fatty acid biosynthetic process; GO:0006970,response to osmotic stress; GO:0009611,respons…	PF08392.12:FAE1/Type III polyketide synthase-like protein
gene-LOC107762191	0.52	0.26	0.26	1.62	1.36	1.7	18	9	9	51	45	59	2.20959	8.5315e-06	0.00189592	up	NW_015876099.1	14112	15826	+	LOC107762191	protein_coding	K12761 carbon catabolite-derepressing protein kinase [EC:2.7.11.1] | (RefSeq) CBL-interacting serine/threonine-protein kinase 11-like (A)	--	PREDICTED: CBL-interacting serine/threonine-protein kinase 11-like [Nicotiana sylvestris]	RecName: Full=CBL-interacting serine/threonine-protein kinase 11; EC=2.7.11.1; AltName: Full=SNF1-related kinase 3.22; AltName: Full=SOS2-like protein kinase PKS5; AltName: Full=SOS3-interacting protein 4;	RecName: Full=Non-specific serine/threonine protein kinase {ECO:0000256|SAAS:SAAS00351747}; EC=2.7.11.1 {ECO:0000256|SAAS:SAAS00351747};	Serine/threonine protein kinase	GO:0005622,intracellular; GO:0005524,ATP binding; GO:0004672,protein kinase activity; GO:0004674,protein serine/threonine kinase activity; GO:0035556,intracellular signal transduction; GO:0018105,peptidyl-serine phosphorylation; GO:0018107,peptidyl-threonine phosphorylation; GO:0006468,protein phosphorylation; GO:0009268,response to pH	PF00069.25:Protein kinase domain
gene-LOC107803183	14.46	11.81	10.38	4.6	4.13	6.13	441	361	320	129	122	189	-1.25045	8.55366e-06	0.00189592	down	NW_015936864.1	74381	77160	-	LOC107803183	protein_coding	K05282 gibberellin 20-oxidase [EC:1.14.11.12] | (RefSeq) gibberellin 20 oxidase 1-like (A)	ko00904: Diterpenoid biosynthesis	PREDICTED: gibberellin 20 oxidase 1-like [Nicotiana tabacum]	RecName: Full=Gibberellin 20 oxidase 1; EC=1.14.11.-; AltName: Full=GA 20-oxidase 1; Short=AtGA20ox1; AltName: Full=Gibberellin C-20 oxidase 1;	SubName: Full=gibberellin 20 oxidase 1-like {ECO:0000313|RefSeq:XP_016482303.1};	Iron/ascorbate family oxidoreductases	GO:0005737,cytoplasm; GO:0045544,gibberellin 20-oxidase activity; GO:0046872,metal ion binding; GO:0009908,flower development; GO:0009740,gibberellic acid mediated signaling pathway; GO:0009686,gibberellin biosynthetic process; GO:0048366,leaf development; GO:0009739,response to gibberellin; GO:0048575,short-day photoperiodism, flowering; GO:0009826,unidimensional cell growth	PF03171.20:2OG-Fe(II) oxygenase superfamily
novel.1650	0.77017	0.883844	1.0655	0.352922	0.213333	0.230516	66	77	93	28	18	21	-1.70202	8.6478e-06	0.00190823	down	NW_015827319.1	2828	3851	.	--	--	--	--	--	--	--	--	--	--
gene-LOC107768719	0	0	0	0.2	0.67	0.55	0	0	0	8	28	24	6.86646	8.71203e-06	0.00191386	up	NW_015888734.1	12080	14335	-	LOC107768719	lncRNA	--	--	--	--	--	--	--	--
novel.6442	2.44058	0.698597	1.40264	6.32773	5.09949	6.85378	139	40	80	329	280	393	2.05784	8.87414e-06	0.00193949	up	NW_015917296.1	162348	164273	+	--	--	K03231 elongation factor 1-alpha | (RefSeq) elongation factor 1-alpha-like (A)	ko03013: RNA transport	PREDICTED: uncharacterized protein LOC104243060 isoform X2 [Nicotiana sylvestris]	--	SubName: Full=uncharacterized protein LOC104243060 isoform X2 {ECO:0000313|RefSeq:XP_009796488.1};	--	--	PF08089.11:Huwentoxin-II family
novel.2795	2.75836	1.87905	1.04621	0.41477	0.234445	0.451372	188	129	72	26	16	32	-2.30062	8.90719e-06	0.00193949	down	NW_015860890.1	28962	42531	+	--	--	K04125 gibberellin 2-oxidase [EC:1.14.11.13] | (RefSeq) gibberellin 2-beta-dioxygenase 7 (A)	ko00904: Diterpenoid biosynthesis	PREDICTED: uncharacterized protein LOC107024752 [Solanum pennellii]	RecName: Full=RNA-directed DNA polymerase homolog; EC=2.7.7.48; AltName: Full=Reverse transcriptase homolog;	SubName: Full=uncharacterized protein LOC107944194 {ECO:0000313|RefSeq:XP_016733510.1};	FOG: Transposon-encoded proteins with TYA, reverse transcriptase, integrase domains in various combinations	GO:0005739,mitochondrion; GO:0003968,RNA-directed 5'-3' RNA polymerase activity; GO:0003964,RNA-directed DNA polymerase activity	PF08284.11:Retroviral aspartyl protease
gene-LOC107811775	0.04	0.04	0	1.43	0.72	0.87	1	1	0	36	19	24	5.41187	9.44895e-06	0.00204843	up	NW_015952705.1	158100	161669	-	LOC107811775	lncRNA	--	--	--	--	--	--	--	--
novel.3563	0.293738	0.055828	0.151831	0.430343	1.85749	1.92034	105	21	55	142	643	694	3.12764	9.49271e-06	0.00204893	up	NW_015882946.1	15724	19988	.	--	--	K05391 cyclic nucleotide gated channel, plant | (RefSeq) putative cyclic nucleotide-gated ion channel 15 (A)	ko04626: Plant-pathogen interaction	hypothetical protein A4A49_20295, partial [Nicotiana attenuata]	--	SubName: Full=Uncharacterized protein {ECO:0000313|EMBL:OIS98570.1}; Flags: Fragment;	--	--	--
gene-LOC107819905	1.26	3.85	31.86	0.66	0.63	0.4	31	95	793	15	15	10	-4.36308	1.02901e-05	0.00221138	down	NW_015823637.1	46204	47434	-	LOC107819905	protein_coding	--	--	hypothetical protein T459_00563 [Capsicum annuum]	RecName: Full=pEARLI1-like lipid transfer protein 1; AltName: Full=Protein AZELAIC ACID INDUCED 1; Flags: Precursor;	SubName: Full=Uncharacterized protein {ECO:0000313|EMBL:PHT92681.1};	--	GO:0048046,apoplast; GO:0005618,cell wall; GO:0009707,chloroplast outer membrane; GO:0005783,endoplasmic reticulum; GO:0009506,plasmodesma; GO:0043621,protein self-association; GO:0070417,cellular response to cold; GO:0009631,cold acclimation; GO:0050832,defense response to fungus; GO:0009682,induced systemic resistance; GO:0009626,plant-type hypersensitive response; GO:0009627,systemic acquired …	PF14547.6:Hydrophobic seed protein
novel.5457	1.55502	1.11862	0.879355	2.41778	3.07757	3.37536	318	230	182	454	610	698	1.36905	1.05975e-05	0.00226758	up	NW_015905379.1	40173	42612	.	--	--	--	--	--	--	--	--	--	--
novel.5731	0.222384	0.66477	0.14747	2.95164	1.63929	2.34846	12	36	8	143	84	125	2.74546	1.15469e-05	0.00243906	up	NW_015908501.1	45517	53917	-	--	--	K10393 kinesin family member 2/24 | (RefSeq) kinesin-13A-like (A)	--	PREDICTED: uncharacterized protein LOC107878811 [Capsicum annuum]	--	SubName: Full=Uncharacterized protein {ECO:0000313|EnsemblPlants:PGSC0003DMT400035996};	--	--	PF13966.6:zinc-binding in reverse transcriptase
gene-LOC107799749	1.14	1.21	0.73	2.99	2.92	3.12	31	33	20	75	77	86	1.60411	1.24597e-05	0.00260957	up	NW_015931611.1	85829	87190	+	LOC107799749	protein_coding	K00913 inositol-1,3,4-trisphosphate 5/6-kinase / inositol-tetrakisphosphate 1-kinase [EC:2.7.1.159 2.7.1.134] | (RefSeq) inositol-tetrakisphosphate 1-kinase 1-like (A)	ko00562: Inositol phosphate metabolism; ko04070: Phosphatidylinositol signaling system	PREDICTED: inositol-tetrakisphosphate 1-kinase 1-like [Nicotiana tabacum]	RecName: Full=Inositol-tetrakisphosphate 1-kinase 1; EC=2.7.1.134 {ECO:0000305}; AltName: Full=Inositol 1,3,4-trisphosphate 5/6-kinase 1; Short=AtItpk-1; Short=Inositol-triphosphate 5/6-kinase 1; Short=Ins(1,3,4)P(3) 5/6-kinase 1; EC=2.7.1.159 {ECO:0000269|PubMed:9126335};	RecName: Full=Inositol-tetrakisphosphate 1-kinase {ECO:0000256|PIRNR:PIRNR038186}; EC=2.7.1.134 {ECO:0000256|PIRNR:PIRNR038186};	--	GO:0005829,cytosol; GO:0005524,ATP binding; GO:0047325,inositol tetrakisphosphate 1-kinase activity; GO:0052726,inositol-1,3,4-trisphosphate 5-kinase activity; GO:0052725,inositol-1,3,4-trisphosphate 6-kinase activity; GO:0000287,magnesium ion binding; GO:0052746,inositol phosphorylation; GO:0032957,inositol trisphosphate metabolic process; GO:0010264,myo-inositol hexakisphosphate biosynthetic pr…	PF05770.11:Inositol 1,3,4-trisphosphate 5/6-kinase ATP-grasp domain
gene-LOC107792571	4.07	3.11	4.41	8.42	7.72	10.53	73	56	80	139	134	191	1.25906	1.2743e-05	0.00264647	up	NW_015800551.1	5733	6629	+	LOC107792571	protein_coding	K02183 calmodulin | (RefSeq) calmodulin (A)	ko04016: MAPK signaling pathway - plant; ko04070: Phosphatidylinositol signaling system; ko04626: Plant-pathogen interaction	PREDICTED: calmodulin [Nicotiana sylvestris]	--	SubName: Full=calmodulin {ECO:0000313|RefSeq:XP_009762629.1};	Calmodulin and related proteins (EF-Hand superfamily)	GO:0005509,calcium ion binding	PF13499.6:EF-hand domain pair
gene-LOC107806231	5.44	5.2	3.66	11.35	11.81	8.6	209	200	142	401	439	334	1.19647	1.30657e-05	0.00270214	up	NW_015942349.1	9812	13012	+	LOC107806231	protein_coding	K00512 steroid 17alpha-monooxygenase / 17alpha-hydroxyprogesterone deacetylase [EC:1.14.14.19 1.14.14.32] | (RefSeq) premnaspirodiene oxygenase-like (A)	--	PREDICTED: premnaspirodiene oxygenase-like [Nicotiana sylvestris]	RecName: Full=Premnaspirodiene oxygenase; Short=HPO; EC=1.14.13.121; AltName: Full=Cytochrome P450 71D55;	SubName: Full=premnaspirodiene oxygenase-like {ECO:0000313|RefSeq:XP_009796910.1};	Cytochrome P450 CYP2 subfamily	GO:0016021,integral component of membrane; GO:0020037,heme binding; GO:0005506,iron ion binding; GO:0004497,monooxygenase activity; GO:0016705,oxidoreductase activity, acting on paired donors, with incorporation or reduction of molecular oxygen	PF00067.22:Cytochrome P450
gene-LOC107821604	23.69	19.98	14.55	50.05	34.92	50.68	472	399	293	917	673	1021	1.26533	1.31682e-05	0.002712	up	NW_015828816.1	1851	3397	+	LOC107821604	protein_coding	K13993 HSP20 family protein | (RefSeq) small heat shock protein, chloroplastic-like (A)	ko04141: Protein processing in endoplasmic reticulum	PREDICTED: small heat shock protein, chloroplastic-like [Nicotiana tabacum]	RecName: Full=Small heat shock protein, chloroplastic; Flags: Precursor;	SubName: Full=small heat shock protein, chloroplastic-like {ECO:0000313|RefSeq:XP_016503526.1};	Molecular chaperone (small heat-shock protein Hsp26/Hsp42)	GO:0009570,chloroplast stroma	PF00011.21:Hsp20/alpha crystallin family
novel.5490	0.090647	0	0	2.26959	5.54899	7.04744	8	0	0	185	476	631	7.41342	1.40155e-05	0.00286973	up	NW_015905712.1	29498	35962	+	--	--	K15255 ATP-dependent DNA helicase PIF1 [EC:3.6.4.12] | (RefSeq) uncharacterized protein LOC109757034 (A)	--	PREDICTED: uncharacterized protein LOC104210641 [Nicotiana sylvestris]	--	RecName: Full=ATP-dependent DNA helicase {ECO:0000256|RuleBase:RU363044}; EC=3.6.4.12 {ECO:0000256|RuleBase:RU363044};	DNA helicase PIF1/RRM3	GO:0005524,ATP binding; GO:0003678,DNA helicase activity; GO:0006310,DNA recombination; GO:0006281,DNA repair; GO:0000723,telomere maintenance	PF14214.6:Helitron helicase-like domain at N-terminus
novel.2248	2.16449	1.86578	1.43596	3.67566	4.27339	3.43826	266	231	178	415	510	428	1.1068	1.40502e-05	0.00286973	up	NW_015844673.1	11065	12533	-	--	--	--	--	PREDICTED: F-box protein At5g07610-like [Nicotiana tomentosiformis]	RecName: Full=F-box protein At5g07610;	SubName: Full=F-box protein At5g07610-like {ECO:0000313|RefSeq:XP_016478363.1};	--	--	PF00646.33:F-box domain
novel.53	0	0.127603	0	0.945224	1.37213	1.14408	0	7	0	45	68	59	4.70478	1.43581e-05	0.00292054	up	NW_015788089.1	419	1690	+	--	--	--	--	PREDICTED: uncharacterized protein LOC107786058 [Nicotiana tabacum]	--	SubName: Full=uncharacterized protein LOC107786058 {ECO:0000313|RefSeq:XP_016462977.1};	--	--	--
gene-LOC107820096	9.58	7.32	7.66	21.05	14.46	16.46	141	108	114	285	206	245	1.12858	1.47413e-05	0.00298619	up	NW_015824222.1	14983	16305	-	LOC107820096	protein_coding	K13993 HSP20 family protein | (RefSeq) 15.7 kDa heat shock protein, peroxisomal-like (A)	ko04141: Protein processing in endoplasmic reticulum	PREDICTED: 15.7 kDa heat shock protein, peroxisomal-like [Nicotiana tabacum]	RecName: Full=15.7 kDa heat shock protein, peroxisomal; Short=AtHsp15.7;	SubName: Full=15.7 kDa heat shock protein, peroxisomal-like {ECO:0000313|RefSeq:XP_016501796.1};	Molecular chaperone (small heat-shock protein Hsp26/Hsp42)	GO:0005782,peroxisomal matrix; GO:0006457,protein folding; GO:0009408,response to heat; GO:0000302,response to reactive oxygen species	PF00011.21:Hsp20/alpha crystallin family
novel.6330	0	0.168777	0.199772	0.655966	3.45773	2.71084	0	12	14	42	232	190	4.26983	1.53394e-05	0.00308572	up	NW_015915822.1	63615	65510	+	--	--	--	--	--	--	--	--	--	--
novel.8135	0.103982	0	0.105748	1.11533	0.587051	1.16525	4	0	4	36	21	42	3.74344	1.53574e-05	0.00308572	up	NW_015943302.1	19294	19713	.	--	--	--	--	PREDICTED: uncharacterized protein LOC104226333 [Nicotiana sylvestris]	--	SubName: Full=uncharacterized protein LOC104226333 {ECO:0000313|RefSeq:XP_009776606.1};	--	GO:0016021,integral component of membrane	--
gene-LOC107763136	0.67	0.36	0.99	3.9	2.45	2.14	22	12	33	118	78	71	2.11998	1.56609e-05	0.00313395	up	NW_015879256.1	7651	14597	-	LOC107763136	protein_coding	K20854 hydroxyproline O-galactosyltransferase HPGT [EC:2.4.1.-] | (RefSeq) hydroxyproline O-galactosyltransferase HPGT1-like (A)	--	PREDICTED: protein RETICULATA-RELATED 1, chloroplastic-like [Nicotiana tabacum]	RecName: Full=Protein RETICULATA-RELATED 1, chloroplastic {ECO:0000303|PubMed:23596191}; Flags: Precursor;	SubName: Full=protein RETICULATA-RELATED 1, chloroplastic-like {ECO:0000313|RefSeq:XP_016437066.1};	--	GO:0009941,chloroplast envelope; GO:0009706,chloroplast inner membrane; GO:0016021,integral component of membrane; GO:0005739,mitochondrion; GO:0009536,plastid; GO:0007275,multicellular organism development	PF11891.8:Protein RETICULATA-related
novel.3457	2.10517	1.099	1.98316	0.544347	0.442999	0.482839	118	62	112	28	25	28	-1.73671	1.65441e-05	0.00329735	down	NW_015880488.1	714	1382	.	--	--	--	--	--	--	--	--	--	--
gene-LOC107810534	11.22	7.31	6.54	19.88	26.54	18.02	173	113	102	282	396	281	1.41043	1.68397e-05	0.00334279	up	NW_015950259.1	131998	134077	+	LOC107810534	protein_coding	K13993 HSP20 family protein | (RefSeq) 18.1 kDa class I heat shock protein-like (A)	ko04141: Protein processing in endoplasmic reticulum	PREDICTED: 18.1 kDa class I heat shock protein-like [Nicotiana tabacum]	RecName: Full=18.5 kDa class I heat shock protein; AltName: Full=HSP 18.5;	SubName: Full=18.1 kDa class I heat shock protein-like {ECO:0000313|RefSeq:XP_016490814.1};	Molecular chaperone (small heat-shock protein Hsp26/Hsp42)	GO:0005737,cytoplasm	PF00011.21:Hsp20/alpha crystallin family
novel.7312	2.2437	1.4963	1.36929	3.39183	5.17846	6.09103	129	87	81	180	288	355	1.56809	1.69261e-05	0.0033465	up	NW_015929462.1	34731	40236	+	--	--	K14300 nuclear pore complex protein Nup133 | (RefSeq) nuclear pore complex protein NUP133 (A)	ko03013: RNA transport	PREDICTED: uncharacterized protein LOC109207583 [Nicotiana attenuata]	--	SubName: Full=uncharacterized protein LOC104225927 {ECO:0000313|RefSeq:XP_009776104.1};	--	--	PF02992.14:Transposase family tnp2
gene-LOC107782765	6.05	45.67	4.67	0.36	1.26	1.76	109	824	85	6	22	32	-4.01579	1.70854e-05	0.0033635	down	NW_015908946.1	32389	35464	+	LOC107782765	protein_coding	K13459 disease resistance protein RPS2 | (RefSeq) disease resistance protein RPS2 (A)	ko04626: Plant-pathogen interaction	PREDICTED: probable WRKY transcription factor 70 [Nicotiana tabacum]	RecName: Full=Probable WRKY transcription factor 70; AltName: Full=WRKY DNA-binding protein 70;	SubName: Full=DNA-binding protein 4 {ECO:0000313|EMBL:AAF61864.1}; SubName: Full=probable WRKY transcription factor 70 {ECO:0000313|RefSeq:XP_016459189.1}; Flags: Fragment;	--	GO:0005634,nucleus; GO:0003700,DNA-binding transcription factor activity; GO:0043565,sequence-specific DNA binding; GO:0042742,defense response to bacterium; GO:0050832,defense response to fungus; GO:0009864,induced systemic resistance, jasmonic acid mediated signaling pathway; GO:1900056,negative regulation of leaf senescence; GO:0045892,negative regulation of transcription, DNA-templated; GO:00…	PF03106.15:WRKY DNA -binding domain
gene-LOC107800441	0.05	0.05	0	0.77	1.52	1.31	1	1	0	15	31	28	5.30898	1.71482e-05	0.0033635	up	NW_015932637.1	35969	39471	+	LOC107800441	lncRNA	--	--	--	--	--	--	--	--
gene-LOC107811615	0.59	0.77	1	1.84	3.18	2.93	20	26	34	57	104	100	1.81578	1.73319e-05	0.00338609	up	NW_015952386.1	1200	7794	+	LOC107811615	protein_coding	K17609 nucleoredoxin [EC:1.8.1.8] | (RefSeq) probable nucleoredoxin 2 (A)	--	PREDICTED: probable nucleoredoxin 2 [Nicotiana tabacum]	RecName: Full=Probable nucleoredoxin 2; Short=OsNrx2; EC=1.8.1.8;	SubName: Full=probable nucleoredoxin 2 {ECO:0000313|RefSeq:XP_016492070.1};	Thioredoxin, nucleoredoxin and related proteins	GO:0005737,cytoplasm; GO:0047134,protein-disulfide reductase activity; GO:0004791,thioredoxin-disulfide reductase activity; GO:0045454,cell redox homeostasis	PF13905.6:Thioredoxin-like
novel.2416	7.74664	4.77499	6.34138	2.21901	2.86585	2.62871	349	217	288	92	126	120	-1.22955	1.81748e-05	0.00353678	down	NW_015849143.1	523	1060	.	--	--	--	--	--	--	--	--	--	--
novel.1963	0.239083	0.022179	0.142251	0.561433	1.62583	1.72489	20	2	12	44	132	147	3.35069	1.89996e-05	0.00368279	up	NW_015836095.1	50765	51764	.	--	--	--	--	--	--	--	--	--	--
novel.1533	0.524646	1.1312	0.65854	0.092176	0.163986	0.134699	38	81	48	7	12	10	-2.42406	1.93351e-05	0.003713	down	NW_015823773.1	18195	19041	.	--	--	--	--	--	--	--	--	--	--
novel.8102	2.75778	2.56867	4.26067	1.3727	1.35685	1.29574	223	209	348	102	107	107	-1.18625	1.93526e-05	0.003713	down	NW_015942551.1	26264	29005	+	--	--	--	--	--	--	--	--	--	--
gene-LOC107830306	5.96	4.67	4.45	0.7	1.23	1.45	65	51	49	7	13	16	-2.09532	1.94559e-05	0.003713	down	NW_015857001.1	10558	12104	-	LOC107830306	protein_coding	--	--	PREDICTED: organ-specific protein S2-like [Nicotiana tabacum]	RecName: Full=Organ-specific protein S2;	SubName: Full=organ-specific protein S2-like {ECO:0000313|RefSeq:XP_016513319.1};	--	--	PF10950.8:Organ specific protein
gene-LOC107761182	2.22	2.21	1.3	5.37	7.24	4.83	44	44	26	98	139	97	1.65348	1.99921e-05	0.00380065	up	NW_015872691.1	121963	122954	+	LOC107761182	protein_coding	K20855 beta-1,3-galactosyltransferase 1/2/3/4/5/7/8 [EC:2.4.1.-] | (RefSeq) probable beta-1,3-galactosyltransferase 2 (A)	--	PREDICTED: uncharacterized protein LOC107761182 [Nicotiana tabacum]	--	SubName: Full=uncharacterized protein LOC107761182 {ECO:0000313|RefSeq:XP_016434852.1};	--	--	PF04520.13:Senescence regulator
gene-LOC107808322	5.6	4.47	1.48	13.22	19.51	19.41	75	60	20	163	253	263	2.2197	2.03424e-05	0.00385242	up	NW_015946019.1	14299	15892	+	LOC107808322	protein_coding	K12153 phenylalanine N-monooxygenase [EC:1.14.14.40] | (RefSeq) phenylalanine N-monooxygenase-like (A)	ko00460: Cyanoamino acid metabolism; ko00966: Glucosinolate biosynthesis; ko01210: 2-Oxocarboxylic acid metabolism	PREDICTED: cell wall / vacuolar inhibitor of fructosidase 1-like [Nicotiana tomentosiformis]	RecName: Full=Cell wall / vacuolar inhibitor of fructosidase 1; Short=AtC/VIF1; Flags: Precursor;	SubName: Full=Invertase inhibitor {ECO:0000313|EMBL:CAA73333.1}; SubName: Full=cell wall / vacuolar inhibitor of fructosidase 1-like {ECO:0000313|RefSeq:XP_016488319.1}; Flags: Precursor;	--	GO:0005618,cell wall; GO:0005773,vacuole; GO:0004857,enzyme inhibitor activity; GO:0043086,negative regulation of catalytic activity	PF04043.15:Plant invertase/pectin methylesterase inhibitor
novel.4424	0.038303	0.216413	0	3.20332	1.15869	1.23358	4	22	0	286	110	122	4.40595	2.14481e-05	0.00404632	up	NW_015893742.1	15	1175	.	--	--	--	--	--	--	--	--	--	--
gene-LOC107780983	1.5	2.28	2.86	4.58	8.64	7.31	42	64	81	118	234	207	1.69101	2.24595e-05	0.00420504	up	NW_015906939.1	70530	74724	+	LOC107780983	protein_coding	K14498 serine/threonine-protein kinase SRK2 [EC:2.7.11.1] | (RefSeq) PK11-C1, WAPK; serine/threonine-protein kinase SAPK3-like (A)	ko04016: MAPK signaling pathway - plant; ko04075: Plant hormone signal transduction	serine/threonine-protein kinase SAPK3-like [Nicotiana tabacum]	RecName: Full=Serine/threonine-protein kinase SAPK3; EC=2.7.11.1; AltName: Full=Osmotic stress/abscisic acid-activated protein kinase 3; AltName: Full=Protein kinase REK; AltName: Full=stress-activated protein kinase 3 {ECO:0000303|Ref.3}; Short=OsSAPK3 {ECO:0000303|Ref.3};	SubName: Full=PK11-C1 {ECO:0000313|EMBL:AAD00239.1}; SubName: Full=Putative serine/threonine protein kinase {ECO:0000313|EMBL:AAC69450.1}; SubName: Full=serine/threonine-protein kinase SAPK3-like {ECO:0000313|RefSeq:XP_016457096.1};	Serine/threonine protein kinase	GO:0005737,cytoplasm; GO:0005634,nucleus; GO:0005524,ATP binding; GO:0004674,protein serine/threonine kinase activity; GO:0009738,abscisic acid-activated signaling pathway; GO:0035556,intracellular signal transduction; GO:0006468,protein phosphorylation	PF00069.25:Protein kinase domain
gene-LOC107828216	2	2.38	9.71	0.69	0.6	0.6	72	86	354	23	21	22	-2.81625	2.28534e-05	0.00426263	down	NW_015849905.1	7479	9281	+	LOC107828216	protein_coding	K21994 LOB domain-containing protein 18 | (RefSeq) hypothetical protein (A)	--	PREDICTED: protein LATERAL ORGAN BOUNDARIES-like [Nicotiana sylvestris]	RecName: Full=Protein LATERAL ORGAN BOUNDARIES; AltName: Full=ASYMMETRIC LEAVES 2-like protein 4; Short=AS2-like protein 4;	SubName: Full=Protein lateral organ boundaries {ECO:0000313|EMBL:OIT02221.1};	--	GO:0007275,multicellular organism development; GO:0010199,organ boundary specification between lateral organs and the meristem	PF03195.14:Lateral organ boundaries (LOB) domain
gene-LOC107787006	12.99	9.25	3.61	37.64	25.98	43.4	185	132	52	493	358	625	2.08927	2.3048e-05	0.00426673	up	NW_015913993.1	13892	14603	-	LOC107787006	protein_coding	K03627 putative transcription factor | (RefSeq) ER24; multiprotein-bridging factor 1c-like (A)	--	PREDICTED: multiprotein-bridging factor 1c-like [Nicotiana tabacum]	RecName: Full=Multiprotein-bridging factor 1c;	SubName: Full=Ethylene-responsive transcriptional coactivator {ECO:0000313|EMBL:AII20184.1}; SubName: Full=multiprotein-bridging factor 1c-like {ECO:0000313|RefSeq:XP_016464008.1};	Transcription factor MBF1	GO:0005737,cytoplasm; GO:0005730,nucleolus; GO:0003700,DNA-binding transcription factor activity; GO:0043565,sequence-specific DNA binding; GO:0003713,transcription coactivator activity; GO:0009873,ethylene-activated signaling pathway; GO:0045893,positive regulation of transcription, DNA-templated; GO:0009737,response to abscisic acid; GO:0009408,response to heat; GO:0009414,response to water dep…	PF08523.10:Multiprotein bridging factor 1
gene-LOC107781761	24.6	28.71	15.39	44.25	74.94	108.26	495	579	313	819	1459	2203	1.77985	2.34989e-05	0.00433398	up	NW_015907896.1	11000	12971	+	LOC107781761	protein_coding	K17893 ubiquinol oxidase [EC:1.10.3.11] | (RefSeq) ubiquinol oxidase 2, mitochondrial (A)	--	mitochondrial alternative oxidase AOX1a [Nicotiana glutinosa]	RecName: Full=Ubiquinol oxidase 2, mitochondrial; EC=1.10.3.11; AltName: Full=Alternative oxidase 2; Flags: Precursor;	RecName: Full=Ubiquinol oxidase {ECO:0000256|RuleBase:RU003779}; EC=1.10.3.11 {ECO:0000256|RuleBase:RU003779};	--	GO:0016021,integral component of membrane; GO:0005743,mitochondrial inner membrane; GO:0070469,respiratory chain; GO:0009916,alternative oxidase activity; GO:0046872,metal ion binding; GO:0102721,ubiquinol:oxygen oxidoreductase activity	PF01786.17:Alternative oxidase
gene-LOC107769029	0.28	4.58	12.35	0.37	0.21	0.1	8	133	362	10	6	3	-4.57546	2.42241e-05	0.00445111	down	NW_015889036.1	47699	51949	+	LOC107769029	protein_coding	K07512 mitochondrial trans-2-enoyl-CoA reductase [EC:1.3.1.38] | (RefSeq) probable trans-2-enoyl-CoA reductase, mitochondrial (A)	ko00061: Fatty acid biosynthesis; ko00062: Fatty acid elongation; ko01212: Fatty acid metabolism	PREDICTED: probable trans-2-enoyl-CoA reductase, mitochondrial [Nicotiana tomentosiformis]	RecName: Full=Enoyl-[acyl-carrier-protein] reductase, mitochondrial; EC=1.3.1.104; AltName: Full=2-enoyl thioester reductase; Flags: Precursor;	SubName: Full=probable trans-2-enoyl-CoA reductase, mitochondrial {ECO:0000313|RefSeq:XP_016443691.1};	Zn2+-binding dehydrogenase (nuclear receptor binding factor-1)	GO:0009507,chloroplast; GO:0005739,mitochondrion; GO:0005634,nucleus; GO:0005524,ATP binding; GO:0005507,copper ion binding; GO:0016491,oxidoreductase activity; GO:0006633,fatty acid biosynthetic process	PF00107.26:Zinc-binding dehydrogenase
gene-LOC107821597	0.7	0.13	0.32	4.35	2.01	1.44	69	13	32	393	191	143	2.79122	2.4751e-05	0.00452126	up	NW_015828766.1	40982	66206	+	LOC107821597	lncRNA	--	--	--	--	--	--	--	--
novel.2154	0.442855	0.666946	0.2354	1.36264	2.02504	1.34581	145	220	78	410	641	445	1.85068	2.47888e-05	0.00452126	up	NW_015842092.1	59012	66667	+	--	--	K12639 cytochrome P450 family 724 subfamily B polypeptide 1 [EC:1.14.13.-] | (RefSeq) cytochrome P450 724B1-like (A)	ko00905: Brassinosteroid biosynthesis	PREDICTED: uncharacterized protein LOC104243247 [Nicotiana sylvestris]	--	SubName: Full=uncharacterized protein LOC104243247 {ECO:0000313|RefSeq:XP_009796742.1};	FOG: Transposon-encoded proteins with TYA, reverse transcriptase, integrase domains in various combinations	--	--
gene-LOC107826637	0.08	0.06	0.08	0.24	0.58	0.72	7	5	7	19	48	62	2.86416	2.54826e-05	0.00463072	up	NW_015844842.1	20672	26380	+	LOC107826637	lncRNA	--	--	--	--	--	--	--	--
gene-LOC107782661	2.41	3.69	2.55	6.67	6.13	5.87	84	129	90	214	207	207	1.15701	2.70073e-05	0.00487196	up	NW_015908847.1	1209	5261	-	LOC107782661	protein_coding	K01076 abhydrolase domain-containing protein 17 [EC:3.1.2.22] | (RefSeq) protein ABHD17C-like (A)	--	PREDICTED: protein ABHD17C-like [Nicotiana tabacum]	--	SubName: Full=protein ABHD17C-like {ECO:0000313|RefSeq:XP_016459048.1};	Predicted alpha/beta hydrolase	--	PF12146.8:Serine aminopeptidase, S33
gene-LOC107774142	19.51	11.97	16.98	38.17	33.27	26.84	870	535	765	1565	1435	1210	1.07025	2.78566e-05	0.00500689	up	NW_015899138.1	84446	89204	-	LOC107774142	protein_coding	K14638 solute carrier family 15 (peptide/histidine transporter), member 3/4 | (RefSeq) protein NRT1/ PTR FAMILY 4.5-like isoform X1 (A)	--	PREDICTED: protein NRT1/ PTR FAMILY 4.5-like isoform X1 [Nicotiana sylvestris]	RecName: Full=Protein NRT1/ PTR FAMILY 4.6; Short=AtNPF4.6; AltName: Full=Nitrate transporter 1.2; AltName: Full=Nitrate transporter NTL1; AltName: Full=Protein ABA-IMPORTING TRANSPORTER 1;	SubName: Full=protein NRT1/ PTR FAMILY 4.5-like isoform X1 {ECO:0000313|RefSeq:XP_009757572.1};	H+/oligopeptide symporter	GO:0016021,integral component of membrane; GO:0005886,plasma membrane; GO:0090440,abscisic acid transmembrane transporter activity; GO:0015293,symporter activity; GO:0080168,abscisic acid transport; GO:0042128,nitrate assimilation; GO:0010119,regulation of stomatal movement; GO:0009624,response to nematode	PF00854.21:POT family
gene-LOC107783094	3.86	2.91	2.52	5.78	6.73	6.61	220	166	145	303	371	381	1.09274	2.81171e-05	0.00501724	up	NW_015909335.1	61962	67005	-	LOC107783094	protein_coding	K00901 diacylglycerol kinase (ATP) [EC:2.7.1.107] | (RefSeq) diacylglycerol kinase 1-like (A)	ko00561: Glycerolipid metabolism; ko00564: Glycerophospholipid metabolism; ko04070: Phosphatidylinositol signaling system	PREDICTED: diacylglycerol kinase 1-like [Nicotiana tabacum]	RecName: Full=Diacylglycerol kinase 1; Short=AtDGK1; Short=DAG kinase 1; EC=2.7.1.107; AltName: Full=Diglyceride kinase 1; Short=DGK 1;	RecName: Full=Diacylglycerol kinase {ECO:0000256|RuleBase:RU361128}; Short=DAG kinase {ECO:0000256|RuleBase:RU361128}; EC=2.7.1.107 {ECO:0000256|RuleBase:RU361128};	Diacylglycerol kinase	GO:0016021,integral component of membrane; GO:0005622,intracellular; GO:0005524,ATP binding; GO:0005509,calcium ion binding; GO:0003951,NAD+ kinase activity; GO:0006952,defense response; GO:0035556,intracellular signal transduction; GO:0007205,protein kinase C-activating G protein-coupled receptor signaling pathway	PF00609.19:Diacylglycerol kinase accessory domain
gene-LOC107779991	0.59	0.51	0.17	1.12	2.54	3.2	69	59	20	120	286	376	2.48371	2.89507e-05	0.0051163	up	NW_015905726.1	10693	17159	+	LOC107779991	protein_coding	K12813 pre-mRNA-splicing factor ATP-dependent RNA helicase DHX16 [EC:3.6.4.13] | (RefSeq) pre-mRNA-splicing factor ATP-dependent RNA helicase DEAH1-like (A)	ko03040: Spliceosome	PREDICTED: pre-mRNA-splicing factor ATP-dependent RNA helicase DEAH1-like [Nicotiana tabacum]	RecName: Full=Pre-mRNA-splicing factor ATP-dependent RNA helicase DEAH1 {ECO:0000305}; EC=3.6.4.13; AltName: Full=DEAH RNA helicase homolog PRP2 {ECO:0000303|PubMed:17008405}; AltName: Full=Protein EMBRYO DEFECTIVE 2733 {ECO:0000303|PubMed:15266054}; AltName: Full=Protein ENHANCED SILENCING PHENOTYPE 3 {ECO:0000303|PubMed:17008405};	SubName: Full=pre-mRNA-splicing factor ATP-dependent RNA helicase DEAH1-like {ECO:0000313|RefSeq:XP_016455983.1, ECO:0000313|RefSeq:XP_016455984.1};	mRNA splicing factor ATP-dependent RNA helicase	GO:0005737,cytoplasm; GO:0016020,membrane; GO:0005681,spliceosomal complex; GO:0005524,ATP binding; GO:0004004,ATP-dependent RNA helicase activity; GO:0003723,RNA binding; GO:0000398,mRNA splicing, via spliceosome; GO:0035194,posttranscriptional gene silencing by RNA; GO:0008380,RNA splicing	PF04408.23:Helicase associated domain (HA2)
novel.3505	0.309922	0.230774	0.195631	0.566664	0.887387	1.31412	41	31	26	68	112	173	1.94309	2.89828e-05	0.0051163	up	NW_015881557.1	1	1548	.	--	--	--	--	--	--	--	--	--	--
gene-LOC107812509	0.28	0.31	0.2	0.65	0.88	0.97	26	29	19	55	78	90	1.69077	3.0294e-05	0.00531454	up	NW_015954192.1	3330	8754	-	LOC107812509	protein_coding	K13453 disease resistance protein | (RefSeq) PRF; disease resistance protein PRF (A)	ko04626: Plant-pathogen interaction	PREDICTED: putative late blight resistance protein homolog R1A-3 [Nicotiana tabacum]	RecName: Full=Putative late blight resistance protein homolog R1B-17;	SubName: Full=putative late blight resistance protein homolog R1A-3 {ECO:0000313|RefSeq:XP_016493119.1};	Apoptotic ATPase	GO:0005737,cytoplasm; GO:0016020,membrane; GO:0043531,ADP binding; GO:0005524,ATP binding; GO:0046872,metal ion binding; GO:0030001,metal ion transport; GO:0009626,plant-type hypersensitive response	PF00931.22:NB-ARC domain
gene-LOC107817209	5.55	3.77	3.66	10.84	8.89	17.56	138	94	92	248	214	442	1.57725	3.03209e-05	0.00531454	up	NW_015815772.1	5751	10062	-	LOC107817209	protein_coding	K15040 voltage-dependent anion channel protein 2 | (RefSeq) mitochondrial outer membrane protein porin 2-like (A)	--	PREDICTED: mitochondrial outer membrane protein porin 2-like [Nicotiana tabacum]	RecName: Full=Mitochondrial outer membrane protein porin 2; AltName: Full=Voltage-dependent anion-selective channel protein 2; Short=AtVDAC2; Short=VDAC-2;	SubName: Full=mitochondrial outer membrane protein porin 2-like {ECO:0000313|RefSeq:XP_016498485.1};	Porin/voltage-dependent anion-selective channel protein	GO:0005741,mitochondrial outer membrane; GO:0046930,pore complex; GO:0015288,porin activity; GO:0006811,ion transport; GO:0040008,regulation of growth	PF01459.22:Eukaryotic porin
gene-LOC107777931	2.64	6	20.72	0.64	1.52	1.3	117	266	927	26	65	58	-3.00174	3.11131e-05	0.00540217	down	NW_015903497.1	130084	132582	-	LOC107777931	protein_coding	K14487 auxin responsive GH3 gene family | (RefSeq) indole-3-acetic acid-amido synthetase GH3.6 isoform X1 (A)	ko04075: Plant hormone signal transduction	PREDICTED: indole-3-acetic acid-amido synthetase GH3.6 isoform X1 [Nicotiana tomentosiformis]	RecName: Full=Indole-3-acetic acid-amido synthetase GH3.6; EC=6.3.2.-; AltName: Full=Auxin-responsive GH3-like protein 6; Short=AtGH3-6; AltName: Full=Protein DWARF IN LIGHT 1; Short=DFL-1;	SubName: Full=indole-3-acetic acid-amido synthetase GH3.6-like {ECO:0000313|RefSeq:XP_016453588.1};	--	GO:0009507,chloroplast; GO:0005737,cytoplasm; GO:0010279,indole-3-acetic acid amido synthetase activity; GO:0010252,auxin homeostasis; GO:0009734,auxin-activated signaling pathway; GO:0009733,response to auxin; GO:0009826,unidimensional cell growth	PF03321.13:GH3 auxin-responsive promoter
gene-LOC107770944	8.86	18.27	22.29	43.85	42.13	47.57	122	252	310	555	561	662	1.49322	3.11487e-05	0.00540217	up	NW_015795768.1	7557	8791	-	LOC107770944	protein_coding	--	--	PREDICTED: non-specific lipid-transfer protein 2-like [Nicotiana tabacum]	RecName: Full=Non-specific lipid-transfer protein 2; Short=LTP 2; Flags: Precursor;	RecName: Full=Non-specific lipid-transfer protein {ECO:0000256|RuleBase:RU000628};	--	GO:0008289,lipid binding; GO:0006869,lipid transport	PF00234.22:Protease inhibitor/seed storage/LTP family
gene-LOC107802165	2.19	3.15	16.47	1.11	0.55	0.25	86	124	654	40	21	10	-3.4468	3.24839e-05	0.00561404	down	NW_015935222.1	18327	22353	+	LOC107802165	protein_coding	K01213 galacturan 1,4-alpha-galacturonidase [EC:3.2.1.67] | (RefSeq) polygalacturonase At1g48100 (A)	ko00040: Pentose and glucuronate interconversions	PREDICTED: polygalacturonase At1g48100-like [Nicotiana tomentosiformis]	RecName: Full=Polygalacturonase At1g48100; Short=PG; EC=3.2.1.15; AltName: Full=Pectinase At1g48100; Flags: Precursor;	SubName: Full=polygalacturonase At1g48100-like {ECO:0000313|RefSeq:XP_016481100.1};	--	GO:0005618,cell wall; GO:0005576,extracellular region; GO:0004650,polygalacturonase activity; GO:0005975,carbohydrate metabolic process; GO:0009831,plant-type cell wall modification involved in multidimensional cell growth	PF00295.17:Glycosyl hydrolases family 28
gene-LOC107803133	3.24	3.81	3.09	22.94	9.74	7.26	56	66	54	365	163	127	2.01348	3.31475e-05	0.00570876	up	NW_015936761.1	14578	16489	+	LOC107803133	protein_coding	--	--	PREDICTED: stress enhanced protein 2, chloroplastic [Nicotiana sylvestris]	RecName: Full=Stress enhanced protein 2, chloroplastic {ECO:0000305}; Flags: Precursor;	SubName: Full=stress enhanced protein 2, chloroplastic {ECO:0000313|RefSeq:XP_009794125.1};	--	GO:0009535,chloroplast thylakoid membrane; GO:0016021,integral component of membrane; GO:0009523,photosystem II; GO:0016168,chlorophyll binding; GO:0071486,cellular response to high light intensity; GO:0071492,cellular response to UV-A; GO:0009765,photosynthesis, light harvesting; GO:0009611,response to wounding	PF00504.21:Chlorophyll A-B binding protein
gene-LOC107771361	0.21	1.05	0.34	2.17	5.64	3.35	9	46	15	87	238	148	2.85064	3.32864e-05	0.00571277	up	NW_015891408.1	45802	48059	+	LOC107771361	lncRNA	--	--	--	--	--	--	--	--
novel.3850	0.822567	0.285414	0.297231	1.70809	2.39531	1.9096	47	17	18	90	132	110	2.11872	3.52787e-05	0.00602365	up	NW_015887155.1	12704	13381	.	--	--	--	--	--	--	--	--	--	--
gene-LOC107799173	6.11	4.4	4.93	11.22	8.91	10.86	119	86	97	201	168	214	1.05612	3.56145e-05	0.00604932	up	NW_015930735.1	30367	31736	+	LOC107799173	protein_coding	--	--	PREDICTED: uncharacterized protein LOC107799173 [Nicotiana tabacum]	--	SubName: Full=uncharacterized protein LOC107799173 {ECO:0000313|RefSeq:XP_016477746.1};	--	--	PF14009.6:Domain of unknown function (DUF4228)
gene-LOC107770314	0.76	0.07	0.85	3.97	3.41	4.93	22	2	25	106	96	145	2.94342	3.62063e-05	0.00612878	up	NW_015890407.1	30813	33454	-	LOC107770314	protein_coding	K14497 protein phosphatase 2C [EC:3.1.3.16] | (RefSeq) probable protein phosphatase 2C 51 (A)	ko04016: MAPK signaling pathway - plant; ko04075: Plant hormone signal transduction	PREDICTED: probable protein phosphatase 2C 51 [Nicotiana tabacum]	RecName: Full=Probable protein phosphatase 2C 8; Short=OsPP2C08; EC=3.1.3.16;	SubName: Full=probable protein phosphatase 2C 51 {ECO:0000313|RefSeq:XP_016445091.1};	Serine/threonine protein phosphatase	GO:0046872,metal ion binding; GO:0004722,protein serine/threonine phosphatase activity	PF00481.21:Protein phosphatase 2C
gene-LOC107762701	3.96	3.13	2.66	6.67	6.53	7.62	106	84	72	164	169	206	1.14303	3.6623e-05	0.00617816	up	NW_015877763.1	33939	38442	-	LOC107762701	protein_coding	--	--	PREDICTED: transmembrane protein 56-like [Nicotiana tabacum]	--	SubName: Full=transmembrane protein 56-like {ECO:0000313|RefSeq:XP_016436564.1};	Uncharacterized conserved protein, contains TBC domain	GO:0016021,integral component of membrane	PF03798.16:TLC domain
gene-LOC107800407	2	2.19	2.28	6.09	9.09	5.34	20	22	23	56	88	54	1.7184	3.67758e-05	0.00618284	up	NW_015788752.1	7	1307	+	LOC107800407	lncRNA	--	--	--	--	--	--	--	--
novel.2498	0.365111	0.171008	0.137228	1.10957	0.884308	1.28088	16	8	6	45	38	57	2.32162	3.73536e-05	0.00625007	up	NW_015851329.1	9461	9976	.	--	--	--	--	--	--	--	--	--	--
novel.8745	0.222403	0.165789	0	1.51103	1.57436	1.69863	17	13	0	100	110	124	3.55972	3.74286e-05	0.00625007	up	NW_015953983.1	3942	4801	.	--	--	--	--	PREDICTED: MATH domain and coiled-coil domain-containing protein At3g58210-like [Nicotiana tomentosiformis]	--	--	--	--	--
novel.931	1.33746	9.38315	1.86647	0	0.36259	0.138852	39	269	54	0	10	5	-4.5102	3.80021e-05	0.00630073	down	NW_015807619.1	18684	19023	.	--	--	--	--	--	--	--	--	--	--
gene-LOC107799838	14.06	16.72	24.05	9.08	7.26	5.64	266	317	460	158	133	108	-1.26517	3.80609e-05	0.00630073	down	NW_015931750.1	59032	65739	+	LOC107799838	protein_coding	--	--	PREDICTED: uncharacterized protein LOC104097819 [Nicotiana tomentosiformis]	--	SubName: Full=uncharacterized protein LOC107799838 {ECO:0000313|RefSeq:XP_016478468.1};	--	GO:0016021,integral component of membrane	PF06749.12:Protein of unknown function (DUF1218)
novel.2488	0.220353	0.109507	0.107799	0.59924	1.02147	2.14909	8	4	4	20	36	80	3.17727	3.81144e-05	0.00630073	up	NW_015851060.1	1342	1775	.	--	--	--	--	--	--	--	--	--	--
novel.5689	9.4487	6.74585	6.20546	0.91274	2.8103	1.72155	237	170	157	21	69	44	-1.97213	3.92454e-05	0.00646607	down	NW_015907988.1	189531	190840	-	--	--	--	--	organ-specific protein s2, partial [Nicotiana attenuata]	RecName: Full=Organ-specific protein P4;	SubName: Full=organ-specific protein S2-like {ECO:0000313|RefSeq:XP_009801858.1};	--	--	PF10950.8:Organ specific protein
gene-LOC107804299	9.59	7.31	10.54	5.08	4.11	4	263	201	292	128	109	111	-1.00498	4.0163e-05	0.0065638	down	NW_015938920.1	16519	17889	-	LOC107804299	protein_coding	K06636 structural maintenance of chromosome 1 | (RefSeq) structural maintenance of chromosomes protein 2-2-like (A)	--	PREDICTED: IRK-interacting protein-like [Nicotiana tabacum]	RecName: Full=Protein GRAVITROPIC IN THE LIGHT 1 {ECO:0000303|PubMed:16640600};	SubName: Full=IRK-interacting protein-like {ECO:0000313|RefSeq:XP_016483653.1};	--	GO:0009959,negative gravitropism; GO:0009639,response to red or far red light	PF04859.12:Plant protein of unknown function (DUF641)
gene-LOC107786253	4.35	4.71	3.22	7.36	8.95	8.41	198	215	148	308	394	387	1.0579	4.0237e-05	0.0065638	up	NW_015913124.1	3712	5987	+	LOC107786253	protein_coding	K01599 uroporphyrinogen decarboxylase [EC:4.1.1.37] | (RefSeq) hypothetical protein (A)	ko00860: Porphyrin and chlorophyll metabolism	PREDICTED: peptide-N4-(N-acetyl-beta-glucosaminyl)asparagine amidase A-like [Nicotiana tabacum]	RecName: Full=Peptide-N4-(N-acetyl-beta-glucosaminyl)asparagine amidase A; Short=PNGase A; EC=3.5.1.52; AltName: Full=Glycopeptide N-glycosidase; AltName: Full=N-glycanase; Contains: RecName: Full=Peptide-N4-(N-acetyl-beta-glucosaminyl)asparagine amidase A light chain; AltName: Full=PNGase A small chain; AltName: Full=PNGase A subunit B; Contains: RecName: Full=Peptide-N4-(N-acetyl-beta-glucosami…	SubName: Full=peptide-N4-(N-acetyl-beta- glucosaminyl)asparagine amidase A-like {ECO:0000313|RefSeq:XP_016463185.1};	--	GO:0000224,peptide-N4-(N-acetyl-beta-glucosaminyl)asparagine amidase activity	PF12222.8:Peptide N-acetyl-beta-D-glucosaminyl asparaginase amidase A
gene-LOC107761556	5.82	5.13	8.2	13.25	13.94	12.05	85	75	121	178	197	178	1.09262	4.06887e-05	0.00659794	up	NW_015873787.1	11752	13110	-	LOC107761556	protein_coding	--	--	PREDICTED: protein PLASTID TRANSCRIPTIONALLY ACTIVE 10-like [Nicotiana tabacum]	RecName: Full=Protein PLASTID TRANSCRIPTIONALLY ACTIVE 10 {ECO:0000303|PubMed:16326926}; Short=pTAC10 {ECO:0000303|PubMed:16326926}; AltName: Full=Plastid-encoded RNA polymerase-associated protein 3 {ECO:0000303|PubMed:21949211}; Short=PEP-associated protein 3 {ECO:0000303|PubMed:21949211}; AltName: Full=Protein PIGMENT DEFECTIVE 312; Flags: Precursor;	SubName: Full=protein PLASTID TRANSCRIPTIONALLY ACTIVE 10-like {ECO:0000313|RefSeq:XP_016435267.1};	--	GO:0009507,chloroplast; GO:0009570,chloroplast stroma; GO:0005829,cytosol; GO:0009295,nucleoid; GO:0009508,plastid chromosome; GO:0003676,nucleic acid binding	--
gene-LOC107763133	4.27	4.38	2.05	0.16	0.75	0.74	142	146	69	5	24	25	-2.63793	4.07132e-05	0.00659794	down	NW_015879243.1	8052	12831	-	LOC107763133	protein_coding	K01689 enolase [EC:4.2.1.11] | (RefSeq) enolase (A)	ko00010: Glycolysis / Gluconeogenesis; ko01200: Carbon metabolism; ko01230: Biosynthesis of amino acids; ko03018: RNA degradation	PREDICTED: enolase [Nicotiana tomentosiformis]	RecName: Full=Enolase; EC=4.2.1.11; AltName: Full=2-phospho-D-glycerate hydro-lyase; AltName: Full=2-phosphoglycerate dehydratase;	SubName: Full=enolase {ECO:0000313|RefSeq:XP_016437062.1, ECO:0000313|RefSeq:XP_016486576.1};	Enolase	GO:0000015,phosphopyruvate hydratase complex; GO:0000287,magnesium ion binding; GO:0004634,phosphopyruvate hydratase activity; GO:0006096,glycolytic process	PF00113.22:Enolase, C-terminal TIM barrel domain
gene-LOC107820963	2.83	1.17	2.5	6.74	5.54	5.91	104	43	93	228	197	220	1.54055	4.17899e-05	0.0067503	up	NW_015826799.1	68217	77259	+	LOC107820963	protein_coding	K04422 mitogen-activated protein kinase kinase kinase 13 [EC:2.7.11.25] | (RefSeq) serine/threonine-protein kinase EDR1 isoform X1 (A)	--	PREDICTED: uncharacterized protein LOC107820963 [Nicotiana tabacum]	--	SubName: Full=uncharacterized protein LOC107820963 {ECO:0000313|RefSeq:XP_016502816.1};	--	--	PF00564.24:PB1 domain
novel.1185	3.31011	4.22182	3.57874	1.22151	0.255356	0.318796	76	97	82	26	6	8	-2.55522	4.2759e-05	0.00688433	down	NW_015813263.1	194	593	-	--	--	--	--	PREDICTED: uncharacterized protein LOC104219001 [Nicotiana sylvestris]	--	SubName: Full=uncharacterized protein LOC104219001 {ECO:0000313|RefSeq:XP_009767929.1};	--	--	--
gene-LOC107796980	0.02	0.17	0.05	0.89	0.64	0.73	1	7	2	34	26	31	3.28766	4.31065e-05	0.0069029	up	NW_015927528.1	66453	68834	-	LOC107796980	protein_coding	K23222 nuclease HARBI1 [EC:3.1.-.-] | (RefSeq) uncharacterized LOC107796980 (A)	--	PREDICTED: uncharacterized protein LOC107796980 [Nicotiana tabacum]	RecName: Full=Protein ALP1-like {ECO:0000305}; EC=3.1.-.-;	SubName: Full=uncharacterized protein LOC107796980 {ECO:0000313|RefSeq:XP_016475298.1};	Predicted transposase	GO:0005634,nucleus; GO:0046872,metal ion binding; GO:0004518,nuclease activity	PF13359.6:DDE superfamily endonuclease
novel.6127	0.495589	0.992655	0.336099	2.0345	1.92303	1.88192	725	1460	496	2732	2726	2787	1.71455	4.31536e-05	0.0069029	up	NW_015913016.1	19967	37488	+	--	--	K00820 glucosamine---fructose-6-phosphate aminotransferase (isomerizing) [EC:2.6.1.16] | (RefSeq) glutamine--fructose-6-phosphate aminotransferase [isomerizing] 2-like (A)	ko00250: Alanine, aspartate and glutamate metabolism; ko00520: Amino sugar and nucleotide sugar metabolism	PREDICTED: uncharacterized protein LOC109217261 [Nicotiana attenuata]	RecName: Full=Uncharacterized mitochondrial protein AtMg00860; AltName: Full=ORF158;	SubName: Full=uncharacterized protein LOC104231314 {ECO:0000313|RefSeq:XP_009782588.1};	FOG: Transposon-encoded proteins with TYA, reverse transcriptase, integrase domains in various combinations	GO:0005739,mitochondrion	PF01585.23:G-patch domain
gene-LOC107765455	0.63	0.58	0.1	2.62	3.43	2.38	13	12	2	50	69	50	2.74003	4.41898e-05	0.00701852	up	NW_015885568.1	33404	36272	-	LOC107765455	protein_coding	--	--	PREDICTED: uncharacterized protein LOC107765455 [Nicotiana tabacum]	--	SubName: Full=uncharacterized protein LOC107765455 {ECO:0000313|RefSeq:XP_016439590.1};	--	--	--
gene-LOC107809272	0.6	0.11	0.1	1.64	2.03	4.69	17	3	3	43	56	135	3.43021	4.44777e-05	0.00701852	up	NW_015947852.1	23163	25422	+	LOC107809272	protein_coding	--	--	PREDICTED: probable inactive poly [ADP-ribose]	RecName: Full=Probable inactive poly [ADP-ribose] polymerase SRO5; AltName: Full=Protein SIMILAR TO RCD ONE 5;	SubName: Full=probable inactive poly [ADP-ribose] polymerase SRO5 {ECO:0000313|RefSeq:XP_016489364.1};	--	GO:0005739,mitochondrion; GO:0016363,nuclear matrix; GO:0003950,NAD+ ADP-ribosyltransferase activity; GO:0007275,multicellular organism development; GO:0072593,reactive oxygen species metabolic process; GO:0009651,response to salt stress	PF12174.8:RCD1-SRO-TAF4 (RST) plant domain
gene-LOC107760034	0	0	0.19	2.04	1.36	0.97	0	0	4	40	28	21	4.61576	4.45406e-05	0.00701852	up	NW_015868708.1	103891	143613	-	LOC107760034	lncRNA	--	--	--	--	--	--	--	--
gene-LOC107803642	0.11	0.4	0.22	0.76	1.84	1.78	6	22	12	38	97	98	2.63911	4.45864e-05	0.00701852	up	NW_015937697.1	34945	37890	+	LOC107803642	lncRNA	--	--	--	--	--	--	--	--
gene-LOC107773988	0.45	1.05	0.08	0	0	0	23	54	4	0	0	0	-7.11539	4.55586e-05	0.00712618	down	NW_015898973.1	605	7236	-	LOC107773988	protein_coding	K15333 tRNA guanosine-2'-O-methyltransferase [EC:2.1.1.34] | (RefSeq) uncharacterized LOC105043884 (A)	--	PREDICTED: subtilisin-like protease SBT5.4 [Nicotiana tabacum]	RecName: Full=Subtilisin-like protease SBT5.4 {ECO:0000303|PubMed:16193095}; EC=3.4.21.- {ECO:0000305}; AltName: Full=Subtilase subfamily 5 member 4 {ECO:0000303|PubMed:16193095}; Short=AtSBT5.4 {ECO:0000303|PubMed:16193095}; Flags: Precursor;	SubName: Full=subtilisin-like protease SBT5.4 {ECO:0000313|RefSeq:XP_016448919.1};	--	GO:0005783,endoplasmic reticulum; GO:0005886,plasma membrane; GO:0004252,serine-type endopeptidase activity; GO:0010074,maintenance of meristem identity; GO:0040008,regulation of growth	PF00082.22:Subtilase family
gene-LOC107790619	3.44	4.12	9.04	1.39	1.32	1.36	70	84	186	26	26	28	-1.96245	4.97985e-05	0.0077648	down	NW_015918645.1	12459	13476	-	LOC107790619	protein_coding	--	--	PREDICTED: uncharacterized protein LOC107790619 [Nicotiana tabacum]	--	SubName: Full=uncharacterized protein LOC107790619 {ECO:0000313|RefSeq:XP_016468058.1};	--	--	PF05553.11:Cotton fibre expressed protein
gene-LOC107813389	0.5	0.63	0.78	0.06	0.15	0.09	27	34	42	3	8	5	-2.57402	5.00117e-05	0.00777352	down	NW_015805910.1	136368	143059	-	LOC107813389	protein_coding	K10999 cellulose synthase A [EC:2.4.1.12] | (RefSeq) cellulose synthase A catalytic subunit 7 [UDP-forming]-like (A)	--	PREDICTED: LOW QUALITY PROTEIN: cellulose synthase-like protein G3 [Nicotiana tabacum]	RecName: Full=Cellulose synthase-like protein G3; Short=AtCslG3; EC=2.4.1.-;	SubName: Full=LOW QUALITY PROTEIN: cellulose synthase-like protein G3 {ECO:0000313|RefSeq:XP_016494145.1};	--	GO:0005794,Golgi apparatus; GO:0000139,Golgi membrane; GO:0016021,integral component of membrane; GO:0005886,plasma membrane; GO:0016760,cellulose synthase (UDP-forming) activity; GO:0016759,cellulose synthase activity; GO:0071555,cell wall organization; GO:0030244,cellulose biosynthetic process; GO:0009833,plant-type primary cell wall biogenesis	PF03552.14:Cellulose synthase
gene-LOC107772149	1.87	2.89	2.88	0.88	1.1	1.13	144	223	224	62	82	88	-1.24071	5.1662e-05	0.00798692	down	NW_015892248.1	7008	13724	-	LOC107772149	protein_coding	K10615 E3 ubiquitin-protein ligase HERC4 [EC:2.3.2.26] | (RefSeq) probable E3 ubiquitin-protein ligase HERC4 isoform X1 (A)	ko04120: Ubiquitin mediated proteolysis	PREDICTED: uncharacterized protein LOC104088155 isoform X1 [Nicotiana tomentosiformis]	RecName: Full=PH, RCC1 and FYVE domains-containing protein 1 {ECO:0000303|PubMed:11563980}; AltName: Full=Protein Praf4 {ECO:0000303|PubMed:15358268};	SubName: Full=uncharacterized protein LOC107772149 isoform X1 {ECO:0000313|RefSeq:XP_016447122.1};	--	GO:0046872,metal ion binding; GO:0070300,phosphatidic acid binding; GO:0035091,phosphatidylinositol binding; GO:0017112,Rab guanyl-nucleotide exchange factor activity	PF00415.18:Regulator of chromosome condensation (RCC1) repeat
gene-LOC107823712	0	0	0	0.11	1.63	2.6	0	0	0	2	30	50	7.30451	5.43887e-05	0.00834884	up	NW_015835266.1	8172	10674	-	LOC107823712	lncRNA	--	--	--	--	--	--	--	--
gene-LOC107781474	10.54	8.01	11.68	5.14	2.25	3.23	290	221	325	130	60	90	-1.46132	5.61361e-05	0.00859038	down	NW_015907562.1	88576	90581	+	LOC107781474	protein_coding	K14492 two-component response regulator ARR-A family | (RefSeq) two-component response regulator ORR9-like (A)	ko04075: Plant hormone signal transduction	PREDICTED: two-component response regulator ORR9-like [Nicotiana tabacum]	RecName: Full=Two-component response regulator ARR9; AltName: Full=Response reactor 4;	SubName: Full=two-component response regulator ORR9-like {ECO:0000313|RefSeq:XP_016457660.1};	GATA-4/5/6 transcription factors	GO:0005634,nucleus; GO:0000156,phosphorelay response regulator activity; GO:0007623,circadian rhythm; GO:0009736,cytokinin-activated signaling pathway; GO:0000160,phosphorelay signal transduction system; GO:0006355,regulation of transcription, DNA-templated; GO:0009735,response to cytokinin; GO:0006351,transcription, DNA-templated	PF00072.24:Response regulator receiver domain
gene-LOC107799395	1.79	1.86	2.49	3.77	5.28	5.05	49	51	69	95	140	140	1.26025	5.73548e-05	0.0087498	up	NW_015802073.1	7006	8376	+	LOC107799395	protein_coding	--	--	PREDICTED: EID1-like F-box protein 3 [Nicotiana sylvestris]	RecName: Full=EID1-like F-box protein 3;	SubName: Full=EID1-like F-box protein 3 {ECO:0000313|RefSeq:XP_009765628.1};	Predicted E3 ubiquitin ligase	GO:0005634,nucleus; GO:0009738,abscisic acid-activated signaling pathway; GO:0010029,regulation of seed germination; GO:0009737,response to abscisic acid; GO:0006970,response to osmotic stress; GO:0009651,response to salt stress; GO:0009414,response to water deprivation; GO:0010228,vegetative to reproductive phase transition of meristem	--
gene-LOC107790081	0.89	5.01	2.86	0	0.13	0.34	21	118	68	0	3	8	-4.14754	6.01426e-05	0.00909091	down	NW_015917920.1	60920	62362	-	LOC107790081	protein_coding	K05933 aminocyclopropanecarboxylate oxidase [EC:1.14.17.4] | (RefSeq) 1-aminocyclopropane-1-carboxylate oxidase 1 (A)	ko00270: Cysteine and methionine metabolism	PREDICTED: 1-aminocyclopropane-1-carboxylate oxidase 1 [Nicotiana sylvestris]	RecName: Full=1-aminocyclopropane-1-carboxylate oxidase 1; Short=ACC oxidase 1; Short=AtACO1; EC=1.14.17.4;	SubName: Full=1-aminocyclopropane-1-carboxylate oxidase 1 {ECO:0000313|RefSeq:XP_009785509.1};	Iron/ascorbate family oxidoreductases	GO:0009815,1-aminocyclopropane-1-carboxylate oxidase activity; GO:0031418,L-ascorbic acid binding; GO:0046872,metal ion binding; GO:0071398,cellular response to fatty acid; GO:0071281,cellular response to iron ion; GO:0071732,cellular response to nitric oxide; GO:0051365,cellular response to potassium ion starvation; GO:0006952,defense response; GO:0009693,ethylene biosynthetic process	PF03171.20:2OG-Fe(II) oxygenase superfamily
gene-LOC107767587	5.35	7.65	8.5	3.02	3.35	2.79	127	182	204	66	77	67	-1.17546	6.15798e-05	0.00927977	down	NW_015887675.1	16181	18521	+	LOC107767587	protein_coding	--	--	PREDICTED: uncharacterized protein LOC104231065 [Nicotiana sylvestris]	--	SubName: Full=uncharacterized protein LOC104231065 {ECO:0000313|RefSeq:XP_009782293.1};	--	GO:0016021,integral component of membrane	--
novel.6227	1.01651	1.37163	1.35131	0.403909	0.339149	0.11797	62	84	83	23	21	8	-2.02059	6.19343e-05	0.00930483	down	NW_015914390.1	620	1346	.	--	--	--	--	--	--	--	--	--	--
gene-LOC107823800	4.21	4.23	14.76	1.88	1.78	0.92	244	246	865	100	100	54	-2.27367	6.29804e-05	0.00943332	down	NW_015791190.1	1962	7128	-	LOC107823800	protein_coding	K16670 homeobox protein Meis2 | (RefSeq) homeobox protein BEL1 homolog (A)	--	PREDICTED: homeobox protein ATH1-like [Nicotiana tabacum]	RecName: Full=Homeobox protein ATH1;	SubName: Full=homeobox protein ATH1-like {ECO:0000313|RefSeq:XP_016505998.1};	Transcription factor MEIS1 and related HOX domain proteins	GO:0005634,nucleus; GO:0003677,DNA binding; GO:0003700,DNA-binding transcription factor activity; GO:0043565,sequence-specific DNA binding; GO:0010227,floral organ abscission; GO:0008285,negative regulation of cell proliferation; GO:0009640,photomorphogenesis; GO:0010371,regulation of gibberellin biosynthetic process; GO:0090470,shoot organ boundary specification; GO:0006351,transcription, DNA-te…	PF07526.11:Associated with HOX
gene-LOC107809530	0.94	1.26	3.2	0.37	0.23	0.33	42	56	144	15	10	15	-2.46797	6.32608e-05	0.0094467	down	NW_015948379.1	7831	15311	+	LOC107809530	protein_coding	K16812 targeting protein for Xklp2 | (RefSeq) protein TPX2 (A)	--	PREDICTED: protein TPX2-like isoform X1 [Nicotiana tabacum]	RecName: Full=Protein TPX2; Short=AtTPX2; AltName: Full=Targeting protein for XKLP2;	SubName: Full=protein TPX2-like isoform X1 {ECO:0000313|RefSeq:XP_016489666.1, ECO:0000313|RefSeq:XP_016489667.1};	--	GO:0009941,chloroplast envelope; GO:0005874,microtubule; GO:0005654,nucleoplasm; GO:0005634,nucleus; GO:0009524,phragmoplast; GO:0005819,spindle; GO:0008017,microtubule binding; GO:0032147,activation of protein kinase activity; GO:0051301,cell division; GO:0000278,mitotic cell cycle; GO:0090307,mitotic spindle assembly; GO:0060236,regulation of mitotic spindle organization; GO:0051225,spindle ass…	PF12214.8:Cell cycle regulated microtubule associated protein
gene-LOC107819035	18.54	16.8	19.62	5.45	9.34	8.89	359	326	384	97	175	174	-1.15509	6.49183e-05	0.00963598	down	NW_015820969.1	2272	5696	-	LOC107819035	protein_coding	K12667 oligosaccharyltransferase complex subunit delta (ribophorin II) | (RefSeq) dolichyl-diphosphooligosaccharide--protein glycosyltransferase subunit 2-like (A)	ko00510: N-Glycan biosynthesis; ko00513: Various types of N-glycan biosynthesis; ko04141: Protein processing in endoplasmic reticulum	PREDICTED: dolichyl-diphosphooligosaccharide--protein glycosyltransferase subunit 2-like [Nicotiana tabacum]	RecName: Full=Dolichyl-diphosphooligosaccharide--protein glycosyltransferase subunit 2; EC=2.4.99.18; AltName: Full=Protein HAPLESS 6; AltName: Full=Ribophorin II; Short=RPN-II; AltName: Full=Ribophorin-2; Flags: Precursor;	SubName: Full=dolichyl-diphosphooligosaccharide--protein glycosyltransferase subunit 2-like {ECO:0000313|RefSeq:XP_016500596.1};	Oligosaccharyltransferase, delta subunit (ribophorin II)	GO:0005783,endoplasmic reticulum; GO:0005794,Golgi apparatus; GO:0016021,integral component of membrane; GO:0016020,membrane; GO:0005739,mitochondrion; GO:0008250,oligosaccharyltransferase complex; GO:0009505,plant-type cell wall; GO:0005886,plasma membrane; GO:0009506,plasmodesma; GO:0005774,vacuolar membrane; GO:0016757,transferase activity, transferring glycosyl groups; GO:0006487,protein N-li…	PF05817.14:Oligosaccharyltransferase subunit Ribophorin II
gene-LOC107769023	8.9	14.99	20.14	5.02	5.42	5.69	212	358	485	110	125	137	-1.3879	6.52931e-05	0.0096626	down	NW_015889034.1	24429	26664	+	LOC107769023	protein_coding	K02639 ferredoxin | (RefSeq) ferredoxin, root R-B1-like (A)	ko00195: Photosynthesis	PREDICTED: ferredoxin, root R-B1-like [Nicotiana sylvestris]	RecName: Full=Ferredoxin-3, chloroplastic; AltName: Full=Ferredoxin III; Short=Fd III; Flags: Precursor;	RecName: Full=Ferredoxin {ECO:0000256|RuleBase:RU364001};	--	GO:0009507,chloroplast; GO:0009570,chloroplast stroma; GO:0009578,etioplast stroma; GO:0051537,2 iron, 2 sulfur cluster binding; GO:0009055,electron transfer activity; GO:0046872,metal ion binding; GO:0022900,electron transport chain	PF00111.27:2Fe-2S iron-sulfur cluster binding domain
novel.6974	0.173637	0.240681	1.47296	0.054105	0	0.024537	28	39	240	8	0	4	-4.52433	6.88923e-05	0.010137	down	NW_015924150.1	59484	63859	-	--	--	K13210 far upstream element-binding protein | (RefSeq) LOW QUALITY PROTEIN: RNA polymerase II degradation factor 1-like (A)	--	PREDICTED: uncharacterized protein LOC107812077 [Nicotiana tabacum]	--	SubName: Full=uncharacterized protein LOC107812077 {ECO:0000313|RefSeq:XP_016492596.1};	--	--	--
gene-LOC107775280	47.02	9.16	6.19	149.28	109.18	156.22	1075	210	143	3139	2415	3612	2.77192	6.89089e-05	0.010137	up	NW_015900453.1	48450	50275	+	LOC107775280	protein_coding	K09873 aquaporin TIP | (RefSeq) aquaporin TIP1-1 (A)	--	PREDICTED: aquaporin TIP1-1 [Nicotiana sylvestris]	RecName: Full=Aquaporin TIP1-1; AltName: Full=Aquaporin TIP; AltName: Full=Gamma-tonoplast intrinsic protein; Short=Gamma-TIP; AltName: Full=Tonoplast intrinsic protein 1-1; Short=AtTIP1;1; AltName: Full=Tonoplast intrinsic protein, root-specific RB7;	SubName: Full=aquaporin TIP1-1-like {ECO:0000313|RefSeq:XP_016450483.1};	Aquaporin (major intrinsic protein family)	GO:0042807,central vacuole; GO:0009941,chloroplast envelope; GO:0005887,integral component of plasma membrane; GO:0009705,plant-type vacuole membrane; GO:0000326,protein storage vacuole; GO:0005774,vacuolar membrane; GO:0005773,vacuole; GO:0015204,urea transmembrane transporter activity; GO:0015250,water channel activity; GO:0080170,hydrogen peroxide transmembrane transport; GO:0034220,ion transm…	PF00230.20:Major intrinsic protein
gene-LOC107789879	13.2	10.66	11.94	6.94	5.77	4.15	362	293	331	175	153	115	-1.04089	7.27035e-05	0.0106319	down	NW_015799916.1	90713	92206	+	LOC107789879	protein_coding	K14492 two-component response regulator ARR-A family | (RefSeq) two-component response regulator ORR10-like (A)	ko04075: Plant hormone signal transduction	PREDICTED: two-component response regulator ORR10-like isoform X1 [Nicotiana tabacum]	RecName: Full=Two-component response regulator ORR10 {ECO:0000305}; AltName: Full=OsRR10 {ECO:0000303|PubMed:16919402}; AltName: Full=OsRRA2 {ECO:0000303|PubMed:16891544};	SubName: Full=two-component response regulator ORR10-like isoform X1 {ECO:0000313|RefSeq:XP_016467242.1};	GATA-4/5/6 transcription factors	GO:0005634,nucleus; GO:0009736,cytokinin-activated signaling pathway; GO:0000160,phosphorelay signal transduction system; GO:0006355,regulation of transcription, DNA-templated; GO:0006351,transcription, DNA-templated	PF00072.24:Response regulator receiver domain
gene-LOC107798065	0.65	0.7	0.55	1.22	1.56	1.18	77	83	66	133	178	141	1.10589	7.40546e-05	0.0107975	up	NW_015929110.1	38752	49522	+	LOC107798065	protein_coding	K15255 ATP-dependent DNA helicase PIF1 [EC:3.6.4.12] | (RefSeq) uncharacterized protein LOC4335569 isoform X1 (A)	--	PREDICTED: uncharacterized protein LOC107798065 isoform X1 [Nicotiana tabacum]	--	SubName: Full=uncharacterized protein LOC107798065 isoform X1 {ECO:0000313|RefSeq:XP_016476492.1, ECO:0000313|RefSeq:XP_016476493.1, ECO:0000313|RefSeq:XP_016476494.1};	DNA helicase PIF1/RRM3	--	PF14214.6:Helitron helicase-like domain at N-terminus
gene-LOC107817485	2.1	1.31	2.21	4.04	4.61	5.83	48	30	51	85	102	135	1.42815	7.48898e-05	0.0108326	up	NW_015816450.1	25386	30138	-	LOC107817485	protein_coding	--	--	PREDICTED: uncharacterized protein LOC104236560 [Nicotiana sylvestris]	RecName: Full=DCC family protein At1g52590, chloroplastic; Flags: Precursor;	SubName: Full=uncharacterized protein LOC104236560 {ECO:0000313|RefSeq:XP_009788803.1};	--	GO:0010287,plastoglobule	PF04134.12:Protein of unknown function, DUF393
novel.2926	1.06954	0.627671	1.55502	2.89887	2.45803	3.00447	99	59	145	247	221	282	1.42625	7.49375e-05	0.0108326	up	NW_015865322.1	58209	66040	+	--	--	K17945 tropomyosin, fungi type | (RefSeq) uncharacterized LOC107763340 (A)	--	PREDICTED: uncharacterized protein LOC109219556 [Nicotiana attenuata]	RecName: Full=Eukaryotic translation initiation factor 3 subunit A {ECO:0000255|HAMAP-Rule:MF_03000}; Short=eIF3a {ECO:0000255|HAMAP-Rule:MF_03000}; AltName: Full=Eukaryotic translation initiation factor 3 large subunit; AltName: Full=Eukaryotic translation initiation factor 3 subunit 10 {ECO:0000255|HAMAP-Rule:MF_03000}; AltName: Full=PNLA-35; AltName: Full=eIF-3-theta {ECO:0000255|HAMAP-Rule:MF…	SubName: Full=uncharacterized protein LOC104244799 {ECO:0000313|RefSeq:XP_009798598.1};	--	GO:0005852,eukaryotic translation initiation factor 3 complex; GO:0003743,translation initiation factor activity	PF02183.18:Homeobox associated leucine zipper
novel.2857	6.0691	3.02957	5.42859	1.90898	2.00685	1.94311	506	254	456	146	162	164	-1.25313	7.50719e-05	0.0108326	down	NW_015862818.1	115304	116298	.	--	--	--	--	PREDICTED: WAT1-related protein At5g07050-like [Nicotiana tabacum]	--	SubName: Full=WAT1-related protein At5g07050-like {ECO:0000313|RefSeq:XP_016479113.1};	--	GO:0016021,integral component of membrane; GO:0022857,transmembrane transporter activity	--
gene-LOC107813327	1.2	1.05	1.2	2.03	2.93	2.39	66	58	67	103	156	133	1.14572	7.5354e-05	0.0108326	up	NW_015805770.1	5297	8050	-	LOC107813327	protein_coding	K19613 leucine-rich repeat protein SHOC2 | (RefSeq) hypothetical protein (A)	--	PREDICTED: receptor-like protein 12 [Nicotiana tabacum]	RecName: Full=Receptor-like protein 19 {ECO:0000303|PubMed:18434605}; Short=AtRLP19 {ECO:0000303|PubMed:18434605}; Flags: Precursor;	SubName: Full=receptor-like protein 12 {ECO:0000313|RefSeq:XP_016494068.1};	FOG: Leucine rich repeat	GO:0016021,integral component of membrane	PF13855.6:Leucine rich repeat
novel.5403	0.548598	1.15804	0.336977	3.20731	1.90858	4.1247	32	68	20	172	108	244	2.21422	7.5391e-05	0.0108326	up	NW_015904813.1	31972	32668	.	--	--	--	--	--	--	--	--	--	--
gene-LOC107798321	0.28	0.2	0.63	1.51	2.8	1.61	7	5	16	35	68	41	2.48601	7.67291e-05	0.0109929	up	NW_015801715.1	49953	51637	-	LOC107798321	protein_coding	K20858 calcium uniporter protein, mitochondrial | (RefSeq) uncharacterized protein LOC104233152 (A)	--	PREDICTED: uncharacterized protein LOC104233152 [Nicotiana sylvestris]	RecName: Full=Calcium uniporter protein 2, mitochondrial; Flags: Precursor;	SubName: Full=uncharacterized protein LOC104233152 {ECO:0000313|RefSeq:XP_009784786.1};	Uncharacterized conserved protein	GO:0016021,integral component of membrane; GO:0005743,mitochondrial inner membrane; GO:0005262,calcium channel activity; GO:0015292,uniporter activity	PF04678.13:Mitochondrial calcium uniporter
gene-LOC107763704	11.21	19.16	20.61	33.91	34.88	54.61	360	617	669	1002	1084	1774	1.33573	7.69691e-05	0.0109955	up	NW_015881197.1	39017	43269	+	LOC107763704	protein_coding	K09503 DnaJ homolog subfamily A member 2 | (RefSeq) dnaJ protein homolog (A)	ko04141: Protein processing in endoplasmic reticulum	PREDICTED: dnaJ protein homolog [Nicotiana tomentosiformis]	RecName: Full=DnaJ protein homolog; AltName: Full=DNAJ-1; Flags: Precursor;	SubName: Full=dnaJ protein homolog {ECO:0000313|RefSeq:XP_016437682.1};	Molecular chaperone (DnaJ superfamily)	GO:0005886,plasma membrane; GO:0005524,ATP binding; GO:0031072,heat shock protein binding; GO:0046872,metal ion binding; GO:0051082,unfolded protein binding; GO:0006457,protein folding; GO:0009408,response to heat	PF01556.18:DnaJ C terminal domain
novel.5372	0.657462	0.943482	1.05371	2.1931	1.52988	2.10593	72	104	117	220	162	233	1.18109	7.86702e-05	0.0111739	up	NW_015904447.1	20823	22127	.	--	--	--	--	--	--	--	--	--	--
gene-LOC107803414	3.78	1.86	1.63	16.67	5.17	8.47	154	76	67	625	204	349	2.09519	8.1244e-05	0.0114735	up	NW_015937266.1	176880	179698	-	LOC107803414	protein_coding	K03283 heat shock 70kDa protein 1/2/6/8 | (RefSeq) heat shock cognate 70 kDa protein 1-like (A)	ko03040: Spliceosome; ko04141: Protein processing in endoplasmic reticulum; ko04144: Endocytosis	PREDICTED: heat shock cognate 70 kDa protein 1-like [Nicotiana tabacum]	RecName: Full=Heat shock cognate 70 kDa protein 1;	SubName: Full=heat shock cognate 70 kDa protein 1-like {ECO:0000313|RefSeq:XP_016482616.1};	Molecular chaperones HSP70/HSC70, HSP70 superfamily	GO:0005524,ATP binding	PF00012.20:Hsp70 protein
novel.798	1.09492	1.09193	1.43657	0.256129	0.533237	0.327088	80	80	105	18	38	25	-1.59758	8.15452e-05	0.0114832	down	NW_015803816.1	4211	17019	-	--	--	--	--	PREDICTED: uncharacterized protein LOC104104107 [Nicotiana tomentosiformis]	--	SubName: Full=uncharacterized protein LOC107799075 {ECO:0000313|RefSeq:XP_016477633.1};	--	--	--
novel.1735	0.674605	0.208448	0.568105	2.68234	1.67582	1.6551	26	8	22	94	62	64	2.09209	8.47461e-05	0.0118664	up	NW_015829437.1	5315	5770	.	--	--	--	--	--	--	--	--	--	--
gene-LOC107823352	3.49	2.99	4.63	2	1.59	1.62	211	181	283	111	93	99	-1.03916	8.56176e-05	0.0119545	down	NW_015834097.1	16842	21870	-	LOC107823352	protein_coding	K02184 formin 2 | (RefSeq) formin-like protein 1 (A)	--	PREDICTED: formin-like protein 2 [Nicotiana tabacum]	RecName: Full=Formin-like protein 1; Short=AtFH1; Short=AtFORMIN-8; Flags: Precursor;	RecName: Full=Formin-like protein {ECO:0000256|RuleBase:RU361260};	Rho GTPase effector BNI1 and related formins	GO:0005618,cell wall; GO:0016021,integral component of membrane; GO:0016020,membrane; GO:0005886,plasma membrane; GO:0003779,actin binding; GO:0051015,actin filament binding; GO:0030036,actin cytoskeleton organization; GO:0045010,actin nucleation; GO:0051016,barbed-end actin filament capping	PF02181.23:Formin Homology 2 Domain
gene-LOC107779363	3.99	5.32	3.62	19.66	11.93	7.27	122	163	112	553	353	225	1.62386	8.67945e-05	0.0120847	up	NW_015905112.1	2668	6740	+	LOC107779363	protein_coding	K10614 E3 ubiquitin-protein ligase HERC3 [EC:2.3.2.26] | (RefSeq) ultraviolet-B receptor UVR8-like (A)	ko04120: Ubiquitin mediated proteolysis	PREDICTED: ultraviolet-B receptor UVR8-like [Nicotiana tabacum]	RecName: Full=Ultraviolet-B receptor UVR8; AltName: Full=Protein UV-B RESISTANCE 8; AltName: Full=RCC1 domain-containing protein UVR8;	SubName: Full=ultraviolet-B receptor UVR8-like {ECO:0000313|RefSeq:XP_016455272.1};	FOG: RCC1 domain	GO:0000785,chromatin; GO:0005829,cytosol; GO:0005634,nucleus; GO:0003682,chromatin binding; GO:0005085,guanyl-nucleotide exchange factor activity; GO:0042802,identical protein binding; GO:0009881,photoreceptor activity; GO:0042803,protein homodimerization activity; GO:0009649,entrainment of circadian clock; GO:0018298,protein-chromophore linkage; GO:0009411,response to UV; GO:0010224,response to …	PF00415.18:Regulator of chromosome condensation (RCC1) repeat
gene-LOC107793227	0.86	0.71	1.06	0.21	0.3	0.23	48	40	60	11	16	13	-1.77409	8.7129e-05	0.0120972	down	NW_015922193.1	21662	24929	-	LOC107793227	protein_coding	K17815 exonuclease V [EC:3.1.-.-] | (RefSeq) vicilin-like seed storage protein At2g28490 (A)	--	PREDICTED: vicilin-like seed storage protein At2g18540 [Nicotiana tabacum]	RecName: Full=Vicilin-like seed storage protein At2g18540; AltName: Full=Globulin At2g18540; Flags: Precursor;	SubName: Full=vicilin-like seed storage protein At2g18540 {ECO:0000313|RefSeq:XP_016471018.1};	--	GO:0045735,nutrient reservoir activity	PF00190.22:Cupin
gene-LOC107777407	3.27	7.76	13.83	1.12	2.44	1.58	143	340	611	45	103	70	-2.20259	8.78015e-05	0.0121565	down	NW_015902893.1	120123	123481	+	LOC107777407	protein_coding	--	--	PREDICTED: protein LATERAL ROOT PRIMORDIUM 1-like [Nicotiana tabacum]	RecName: Full=Protein LATERAL ROOT PRIMORDIUM 1;	SubName: Full=protein LATERAL ROOT PRIMORDIUM 1-like {ECO:0000313|RefSeq:XP_016452902.1};	--	GO:0005634,nucleus; GO:0003677,DNA binding; GO:0046872,metal ion binding; GO:0042803,protein homodimerization activity; GO:0009851,auxin biosynthetic process; GO:0009734,auxin-activated signaling pathway; GO:0009733,response to auxin; GO:0048364,root development	PF05142.12:Domain of unknown function (DUF702)
gene-LOC107786324	0.3	0.1	0.76	1.77	2.71	2.7	9	3	23	49	79	82	2.71174	8.95208e-05	0.0123254	up	NW_015799055.1	154317	157092	+	LOC107786324	lncRNA	--	--	--	--	--	--	--	--
gene-LOC107810655	6.53	4.73	4.22	8.83	13.33	21.73	533	387	348	663	1053	1794	1.5614	9.25723e-05	0.012675	up	NW_015950533.1	34076	47474	-	LOC107810655	protein_coding	K17592 sacsin | (RefSeq) uncharacterized LOC107810655 (A)	--	PREDICTED: uncharacterized protein LOC107810655 [Nicotiana tabacum]	--	SubName: Full=uncharacterized protein LOC107810655 {ECO:0000313|RefSeq:XP_016490936.1};	--	--	--
gene-LOC107814530	0.99	1.48	1.04	4.16	2.81	3.78	16	24	17	62	44	62	1.66492	9.62309e-05	0.0131033	up	NW_015808696.1	43806	48620	+	LOC107814530	lncRNA	--	--	--	--	--	--	--	--
novel.6763	0.149857	0.111159	0.523124	1.2863	1.90595	0.933046	14	11	48	108	169	86	2.45111	9.99108e-05	0.013567	up	NW_015921553.1	29	7385	-	--	--	--	--	--	--	--	--	--	--
gene-LOC107786450	4.31	2.04	3.77	7.01	8	8.07	337	160	298	504	605	638	1.2467	0.000100509	0.0136108	up	NW_015913362.1	4369	11069	-	LOC107786450	protein_coding	--	--	PREDICTED: uncharacterized protein LOC107786450 isoform X1 [Nicotiana tabacum]	--	SubName: Full=uncharacterized protein LOC107786450 isoform X1 {ECO:0000313|RefSeq:XP_016463401.1};	--	GO:0016021,integral component of membrane	--
gene-LOC107814484	1.06	0.86	0.83	1.92	1.96	1.73	63	51	50	105	113	104	1.08098	0.000101523	0.0137106	up	--	--	--	--	--	--	--	--
gene-LOC107801980	0.51	2.31	5.41	0.21	0	0.06	8	36	85	3	0	1	-4.87003	0.000103991	0.0139676	down	NW_015934914.1	75035	76025	+	LOC107801980	protein_coding	--	--	PREDICTED: thionin-like protein 2 isoform X1 [Nicotiana tabacum]	--	SubName: Full=thionin-like protein 2 isoform X1 {ECO:0000313|RefSeq:XP_016480897.1};	--	--	--
gene-LOC107823588	0.06	0.11	0.13	0.18	1.54	1.43	4	7	8	10	92	89	3.43093	0.00010685	0.0143127	up	NW_015834935.1	3893	9847	-	LOC107823588	lncRNA	--	--	--	--	--	--	--	--
novel.2807	4.11968	12.3323	6.77332	1.17175	2.81955	1.41995	252	759	418	66	168	88	-2.04714	0.00010744	0.0143528	down	NW_015861351.1	65709	66439	.	--	--	K02218 casein kinase 1 [EC:2.7.11.1] | (RefSeq) casein kinase I isoform delta-like (A)	--	PREDICTED: protein NEGATIVE REGULATOR OF RESISTANCE-like [Nicotiana tomentosiformis]	--	SubName: Full=Uncharacterized protein {ECO:0000313|EMBL:OIT26985.1};	--	GO:0010112,regulation of systemic acquired resistance	PF15699.5:NPR1 interacting
novel.8616	6.44627	3.92844	1.89635	13.7632	13.5936	11.7146	756	464	225	1481	1544	1389	1.70661	0.000111565	0.0148238	up	NW_015951561.1	18082	19479	-	--	--	--	--	--	--	--	--	--	--
gene-LOC107794371	0.22	0.11	0.22	1.03	0.83	1.05	6	3	6	26	22	29	2.47062	0.000116075	0.0153816	up	NW_015923839.1	26531	29271	+	LOC107794371	lncRNA	--	--	--	--	--	--	--	--
novel.7790	0.158012	0.211531	0.373879	0.817303	1.06429	0.77279	10	13	22	44	60	46	1.8547	0.000118595	0.0156735	up	NW_015936935.1	31492	32186	.	--	--	--	--	--	--	--	--	--	--
gene-LOC107818198	2.66	2	0.84	5.58	5.36	8.9	97	73	31	187	189	328	1.8957	0.000127418	0.0166376	up	NW_015818442.1	34830	38553	+	LOC107818198	protein_coding	K03242 translation initiation factor 2 subunit 3 | (RefSeq) eukaryotic translation initiation factor 2 subunit gamma-like (A)	ko03013: RNA transport	PREDICTED: eukaryotic translation initiation factor 2 subunit gamma-like isoform X2 [Nicotiana sylvestris]	RecName: Full=Elongation factor Tu, chloroplastic; Short=EF-Tu;	SubName: Full=eukaryotic translation initiation factor 2 subunit gamma-like isoform X2 {ECO:0000313|RefSeq:XP_009766767.1};	Translation initiation factor 2, gamma subunit (eIF-2gamma; GTPase)	GO:0009507,chloroplast; GO:0005525,GTP binding; GO:0003924,GTPase activity; GO:0003746,translation elongation factor activity	PF09173.11:Initiation factor eIF2 gamma, C terminal
gene-LOC107782024	1.99	7.61	3.79	0.7	1.03	1.12	74	283	142	24	37	42	-2.1798	0.000127573	0.0166376	down	NW_015908228.1	6489	8343	+	LOC107782024	protein_coding	K13434 pathogenesis-related genes transcriptional activator PTI6 | (RefSeq) pathogenesis-related genes transcriptional activator PTI6-like (A)	ko04626: Plant-pathogen interaction	PREDICTED: pathogenesis-related genes transcriptional activator PTI6-like [Nicotiana tabacum]	RecName: Full=Pathogenesis-related genes transcriptional activator PTI6; AltName: Full=PTO-interacting protein 6;	SubName: Full=pathogenesis-related genes transcriptional activator PTI6-like {ECO:0000313|RefSeq:XP_016458345.1};	--	GO:0005634,nucleus; GO:0003677,DNA binding; GO:0003700,DNA-binding transcription factor activity; GO:0006952,defense response; GO:0006351,transcription, DNA-templated	PF00847.20:AP2 domain
novel.6034	0.298853	0.475262	0	3.09994	2.42699	2.32862	10	16	0	96	79	79	3.37434	0.000128645	0.0167334	up	NW_015912081.1	40106	40505	.	--	--	--	--	--	--	--	--	--	--
gene-LOC107779406	2.57	1.23	1.1	2.82	8.81	11.35	109	52	47	110	361	486	2.29015	0.000132793	0.0171376	up	NW_015797481.1	7	2123	-	LOC107779406	protein_coding	K05665 ATP-binding cassette, subfamily C (CFTR/MRP), member 1 [EC:7.6.2.3] | (RefSeq) ABC transporter C family member 3-like (A)	ko02010: ABC transporters	PREDICTED: ABC transporter C family member 3-like, partial [Nicotiana tabacum]	RecName: Full=ABC transporter C family member 3; Short=ABC transporter ABCC.3; Short=AtABCC3; EC=3.6.3.44; AltName: Full=ATP-energized glutathione S-conjugate pump 3; AltName: Full=Glutathione S-conjugate-transporting ATPase 3; AltName: Full=Multidrug resistance-associated protein 3;	SubName: Full=ABC transporter C family member 3-like {ECO:0000313|RefSeq:XP_016455331.1};	Multidrug resistance-associated protein/mitoxantrone resistance protein, ABC superfamily	GO:0048046,apoplast; GO:0016021,integral component of membrane; GO:0000325,plant-type vacuole; GO:0009506,plasmodesma; GO:0005774,vacuolar membrane; GO:0005773,vacuole; GO:0005524,ATP binding; GO:0042626,ATPase activity, coupled to transmembrane movement of substances; GO:0010290,chlorophyll catabolite transmembrane transporter activity; GO:0015431,glutathione S-conjugate-exporting ATPase activit…	PF00664.23:ABC transporter transmembrane region
gene-LOC107765010	1.29	11.29	2.34	0.64	0.57	0.22	35	306	64	16	15	6	-3.35398	0.000133463	0.0171792	down	NW_015885115.1	26181	27781	+	LOC107765010	protein_coding	K05933 aminocyclopropanecarboxylate oxidase [EC:1.14.17.4] | (RefSeq) 1-aminocyclopropane-1-carboxylate oxidase 1 (A)	ko00270: Cysteine and methionine metabolism	PREDICTED: 1-aminocyclopropane-1-carboxylate oxidase 1 [Nicotiana tomentosiformis]	RecName: Full=1-aminocyclopropane-1-carboxylate oxidase 1; Short=ACC oxidase 1; Short=AtACO1; EC=1.14.17.4;	SubName: Full=1-aminocyclopropane-1-carboxylate oxidase 1-like {ECO:0000313|RefSeq:XP_016439066.1};	Iron/ascorbate family oxidoreductases	GO:0009815,1-aminocyclopropane-1-carboxylate oxidase activity; GO:0031418,L-ascorbic acid binding; GO:0046872,metal ion binding; GO:0071398,cellular response to fatty acid; GO:0071281,cellular response to iron ion; GO:0071732,cellular response to nitric oxide; GO:0051365,cellular response to potassium ion starvation; GO:0006952,defense response; GO:0009693,ethylene biosynthetic process	PF03171.20:2OG-Fe(II) oxygenase superfamily
gene-LOC107785059	4.22	3.6	10.62	1.34	1.09	1.31	48	41	122	14	12	15	-2.23593	0.000136924	0.0175789	down	NW_015798786.1	102531	103856	+	LOC107785059	protein_coding	--	--	PREDICTED: uncharacterized protein LOC104243182 [Nicotiana sylvestris]	--	SubName: Full=uncharacterized protein LOC104243182 {ECO:0000313|RefSeq:XP_009796640.1};	--	--	--
gene-LOC107771681	107.93	48.88	64.59	208.71	153.73	159.89	2690	1221	1627	4784	3707	4030	1.28534	0.000140534	0.0179956	up	NW_015891751.1	45121	46523	-	LOC107771681	protein_coding	--	--	PREDICTED: stress protein DDR48-like [Nicotiana tabacum]	--	SubName: Full=stress protein DDR48-like {ECO:0000313|RefSeq:XP_016446594.1};	--	GO:0006950,response to stress	--
gene-LOC107763610	1.87	1.9	4.92	0.61	0.66	0.8	67	68	178	20	23	29	-1.99588	0.000142062	0.0181184	down	NW_015880783.1	17896	21261	-	LOC107763610	protein_coding	--	--	PREDICTED: uncharacterized protein LOC107763610 [Nicotiana tabacum]	--	SubName: Full=uncharacterized protein LOC107763610 {ECO:0000313|RefSeq:XP_016437585.1};	--	--	--
gene-LOC107796799	3.67	1.57	20.38	0.57	0	0	28	12	157	4	0	0	-5.45455	0.000142226	0.0181184	down	NW_015927217.1	46332	46712	+	LOC107796799	protein_coding	--	--	PREDICTED: glycine-rich protein 5-like [Nicotiana attenuata]	--	SubName: Full=glycine-rich cell wall structural protein-like {ECO:0000313|RefSeq:XP_009784421.1};	--	--	--
gene-LOC107806234	7.93	6.63	3.13	1.44	2.16	1.38	228	191	91	38	60	40	-1.78911	0.000143208	0.0181966	down	NW_015942356.1	3617	6847	+	LOC107806234	protein_coding	K24028 salicylic acid 3-hydroxylase [EC:1.14.11.-] | (RefSeq) protein DMR6-LIKE OXYGENASE 2 (A)	--	PREDICTED: protein DMR6-LIKE OXYGENASE 2-like [Nicotiana tomentosiformis]	RecName: Full=Protein DMR6-LIKE OXYGENASE 2 {ECO:0000303|PubMed:25376907}; EC=1.14.11.- {ECO:0000255|PROSITE-ProRule:PRU00805}; AltName: Full=2-oxoglutarate (2OG)-Fe(II) oxygenase-like protein DLO2 {ECO:0000303|PubMed:25376907}; AltName: Full=Salicylate 3-hydroxylase DLO2 {ECO:0000305}; Short=S3H DLO2 {ECO:0000305}; Short=SA 3-hydroxylase DLO2 {ECO:0000305}; Short=Salicylic acid 3-hydroxylase DLO…	SubName: Full=protein DMR6-LIKE OXYGENASE 2-like {ECO:0000313|RefSeq:XP_016485846.1};	Iron/ascorbate family oxidoreductases	GO:0051213,dioxygenase activity; GO:0046872,metal ion binding; GO:0002229,defense response to oomycetes; GO:0046244,salicylic acid catabolic process	PF03171.20:2OG-Fe(II) oxygenase superfamily
gene-LOC107804986	10.92	10.25	8.12	5.13	2.87	3.77	169	159	127	73	43	59	-1.27284	0.000143615	0.0182016	down	NW_015940113.1	45022	45898	-	LOC107804986	lncRNA	--	--	--	--	--	--	--	--
gene-LOC107784191	17.76	16.22	11.84	37.69	25.36	27.13	791	724	533	1544	1093	1222	1.01885	0.000144105	0.018217	up	NW_015910734.1	18495	22961	+	LOC107784191	protein_coding	K09553 stress-induced-phosphoprotein 1 | (RefSeq) hsp70-Hsp90 organizing protein 3-like (A)	--	PREDICTED: hsp70-Hsp90 organizing protein 3-like [Nicotiana tabacum]	RecName: Full=Hsp70-Hsp90 organizing protein 2; Short=AtHop2;	SubName: Full=hsp70-Hsp90 organizing protein 3-like {ECO:0000313|RefSeq:XP_016460758.1};	Molecular co-chaperone STI1	GO:0005829,cytosol; GO:0005634,nucleus; GO:0005886,plasma membrane; GO:0051879,Hsp90 protein binding; GO:0070678,preprotein binding; GO:0051131,chaperone-mediated protein complex assembly; GO:0046686,response to cadmium ion	PF00515.28:Tetratricopeptide repeat
gene-LOC107763830	2.05	2.11	1.46	0.51	0.69	0.36	61	63	44	14	20	11	-1.79505	0.000150104	0.0188611	down	NW_015881548.1	9471	10960	-	LOC107763830	LOC107763830	--	--	PREDICTED: uncharacterized protein LOC107763830 [Nicotiana tabacum]	--	SubName: Full=uncharacterized protein LOC107763830 {ECO:0000313|RefSeq:XP_016437815.1};	--	--	--
gene-LOC107798260	1.65	1.26	2.55	4.24	4.82	5.48	30	23	47	71	85	101	1.47607	0.000150346	0.0188611	up	NW_015929434.1	4137	5047	+	LOC107798260	protein_coding	K13993 HSP20 family protein | (RefSeq) 16.9 kDa class I heat shock protein 1-like (A)	ko04141: Protein processing in endoplasmic reticulum	PREDICTED: 16.9 kDa class I heat shock protein 1-like [Nicotiana sylvestris]	RecName: Full=22.7 kDa class IV heat shock protein; Flags: Precursor;	SubName: Full=16.9 kDa class I heat shock protein 1-like {ECO:0000313|RefSeq:XP_009758848.1};	Molecular chaperone (small heat-shock protein Hsp26/Hsp42)	GO:0005788,endoplasmic reticulum lumen	PF00011.21:Hsp20/alpha crystallin family
gene-LOC107760841	7.6	2.05	16.95	1.75	1.49	1.16	311	84	701	66	59	48	-2.52343	0.000150941	0.0188879	down	NW_015871536.1	3339	6109	-	LOC107760841	protein_coding	K17080 prohibitin 1 | (RefSeq) prohibitin-3, mitochondrial (A)	--	PREDICTED: prohibitin-3, mitochondrial [Nicotiana sylvestris]	RecName: Full=Prohibitin-3, mitochondrial; Short=Atphb3; AltName: Full=Protein ENHANCED ETHYLENE RESPONSE 3;	SubName: Full=PHB1 {ECO:0000313|EMBL:AAZ30376.1};	Prohibitin	GO:0016021,integral component of membrane; GO:0016020,membrane; GO:0005747,mitochondrial respiratory chain complex I; GO:0005739,mitochondrion; GO:0005730,nucleolus; GO:0005886,plasma membrane; GO:0005774,vacuolar membrane; GO:0005773,vacuole; GO:0051301,cell division; GO:0048527,lateral root development; GO:0007005,mitochondrion organization; GO:0051782,negative regulation of cell division; GO:0…	PF01145.25:SPFH domain / Band 7 family
gene-LOC107806942	1.12	0.69	1.45	0.14	0	0	26	16	34	3	0	0	-4.53418	0.000152133	0.0189889	down	--	--	--	--	--	--	--	--
novel.4264	1.56454	1.66782	1.4192	3.14459	2.82403	5.9974	144	154	132	266	252	558	1.41899	0.000152954	0.0190434	up	NW_015891757.1	13483	17744	+	--	--	--	--	PREDICTED: uncharacterized protein LOC104233351 [Nicotiana sylvestris]	--	SubName: Full=uncharacterized protein LOC104233351 {ECO:0000313|RefSeq:XP_009785046.1};	--	--	--
gene-LOC107787254	4.08	2.1	3.58	0.93	0.75	0.85	62	32	55	13	11	13	-1.89776	0.00015458	0.0191975	down	NW_015914281.1	37412	38171	+	LOC107787254	protein_coding	K07441 beta-1,4-N-acetylglucosaminyltransferase [EC:2.4.1.141] | (RefSeq) UDP-N-acetylglucosamine transferase subunit ALG14 homolog (A)	ko00510: N-Glycan biosynthesis; ko00513: Various types of N-glycan biosynthesis	PREDICTED: auxin-responsive protein SAUR72-like [Nicotiana tabacum]	RecName: Full=Auxin-responsive protein SAUR50 {ECO:0000303|PubMed:12036261}; AltName: Full=Protein SMALL AUXIN UP RNA 50 {ECO:0000303|PubMed:12036261};	SubName: Full=auxin-responsive protein SAUR72-like {ECO:0000313|RefSeq:XP_016464284.1};	--	GO:0009734,auxin-activated signaling pathway; GO:0040008,regulation of growth	PF02519.14:Auxin responsive protein
gene-LOC107782795	1.52	0.92	2.54	0.15	0.48	0.34	88	53	148	8	27	20	-2.27404	0.000155965	0.0193209	down	NW_015908980.1	1101	8673	+	LOC107782795	protein_coding	K16302 metal transporter CNNM | (RefSeq) DUF21 domain-containing protein At4g14240-like isoform X1 (A)	--	PREDICTED: DUF21 domain-containing protein At4g14240-like isoform X1 [Nicotiana tomentosiformis]	RecName: Full=DUF21 domain-containing protein At4g14240; AltName: Full=CBS domain-containing protein CBSDUF1;	SubName: Full=DUF21 domain-containing protein At4g14240-like isoform X1 {ECO:0000313|RefSeq:XP_016459216.1};	Predicted membrane protein, contains two CBS domains	GO:0016021,integral component of membrane	PF01595.20:Cyclin M transmembrane N-terminal domain
gene-LOC107818552	5.08	3.04	4.72	7.53	8.44	8.73	259	155	243	353	416	450	1.00155	0.000159165	0.0196528	up	NW_015819471.1	15074	17620	+	LOC107818552	protein_coding	K04733 interleukin-1 receptor-associated kinase 4 [EC:2.7.11.1] | (RefSeq) L-type lectin-domain containing receptor kinase VIII.1-like (A)	--	PREDICTED: L-type lectin-domain containing receptor kinase VIII.1-like [Nicotiana tabacum]	RecName: Full=Probable L-type lectin-domain containing receptor kinase S.7 {ECO:0000303|PubMed:19773388}; Short=LecRK-S.7 {ECO:0000303|PubMed:19773388}; EC=2.7.11.1 {ECO:0000255|PROSITE-ProRule:PRU00159}; Flags: Precursor;	SubName: Full=L-type lectin-domain containing receptor kinase VIII.1-like {ECO:0000313|RefSeq:XP_016500071.1};	--	GO:0016021,integral component of membrane; GO:0005886,plasma membrane; GO:0005524,ATP binding; GO:0030246,carbohydrate binding; GO:0004674,protein serine/threonine kinase activity; GO:0002229,defense response to oomycetes	PF00139.19:Legume lectin domain
gene-LOC107771200	6.29	7.88	3.95	8.79	31.23	36.62	129	162	82	166	620	760	2.13715	0.00015944	0.0196528	up	NW_015891269.1	3509	4914	-	LOC107771200	protein_coding	K20547 basic endochitinase B [EC:3.2.1.14] | (RefSeq) acidic endochitinase P (A)	ko00520: Amino sugar and nucleotide sugar metabolism; ko04016: MAPK signaling pathway - plant	PREDICTED: acidic endochitinase P [Nicotiana tomentosiformis]	RecName: Full=Acidic endochitinase P; EC=3.2.1.14; AltName: Full=Pathogenesis-related protein P; Short=PR-P; Flags: Precursor;	SubName: Full=acidic endochitinase P {ECO:0000313|RefSeq:XP_016446027.1};	Predicted chitinase	GO:0005576,extracellular region; GO:0004568,chitinase activity; GO:0016998,cell wall macromolecule catabolic process; GO:0006032,chitin catabolic process; GO:0006952,defense response; GO:0000272,polysaccharide catabolic process; GO:0009607,response to biotic stimulus	PF00182.19:Chitinase class I
gene-LOC107807702	0.9	1.32	2.28	0.34	0.49	0.33	51	75	131	18	27	19	-1.883	0.000160255	0.0197042	down	NW_015944931.1	121508	125971	+	LOC107807702	protein_coding	K16463 centrosomal protein CEP170 | (RefSeq) FHA domain-containing protein PS1 isoform X1 (A)	--	PREDICTED: FHA domain-containing protein PS1-like [Nicotiana tabacum]	RecName: Full=FHA domain-containing protein PS1 {ECO:0000305}; AltName: Full=Protein PARALLEL SPINDLE 1 {ECO:0000303|PubMed:19043546}; Short=AtPS1 {ECO:0000303|PubMed:19043546};	SubName: Full=FHA domain-containing protein PS1-like {ECO:0000313|RefSeq:XP_016487625.1};	Anion exchanger adaptor protein Kanadaptin, contains FHA domain	GO:0051321,meiotic cell cycle; GO:0009555,pollen development	PF13638.6:PIN domain
gene-LOC107788169	7.26	8.01	27.78	2.8	3.01	3.79	197	218	762	70	79	104	-2.0871	0.000161937	0.0198616	down	NW_015915527.1	3438	6211	-	LOC107788169	protein_coding	K13422 transcription factor MYC2 | (RefSeq) transcription factor MYC2-like (A)	ko04016: MAPK signaling pathway - plant; ko04075: Plant hormone signal transduction	PREDICTED: transcription factor bHLH93-like [Nicotiana sylvestris]	RecName: Full=Transcription factor bHLH93; AltName: Full=Basic helix-loop-helix protein 93; Short=AtbHLH93; Short=bHLH 93; AltName: Full=Transcription factor EN 47; AltName: Full=bHLH transcription factor bHLH093;	SubName: Full=transcription factor bHLH93-like {ECO:0000313|RefSeq:XP_009797668.1};	--	GO:0005634,nucleus; GO:0003677,DNA binding; GO:0003700,DNA-binding transcription factor activity; GO:0046983,protein dimerization activity; GO:0045487,gibberellin catabolic process; GO:0007275,multicellular organism development; GO:0010371,regulation of gibberellin biosynthetic process; GO:0006351,transcription, DNA-templated	PF00010.26:Helix-loop-helix DNA-binding domain
novel.2748	0.203019	0.484463	2.45148	0.157724	0.087168	0.112302	68	162	819	49	28	38	-3.0402	0.000162992	0.0199222	down	NW_015859335.1	32469	36428	.	--	--	--	--	PREDICTED: uncharacterized protein LOC107786658 [Nicotiana tabacum]	--	SubName: Full=uncharacterized protein LOC107786658 {ECO:0000313|RefSeq:XP_016463659.1};	--	--	PF10536.9:Plant mobile domain
gene-LOC107774317	0.25	0.22	0.25	0.63	1.17	1.39	9	8	9	21	41	51	2.2216	0.000167045	0.0202868	up	NW_015899327.1	46830	48639	+	LOC107774317	protein_coding	K22328 phenylacetaldehyde synthase [EC:4.1.1.109] | (RefSeq) tyrosine decarboxylase 1-like (A)	ko00360: Phenylalanine metabolism	PREDICTED: tyrosine decarboxylase 1-like [Nicotiana tabacum]	RecName: Full=Tyrosine/DOPA decarboxylase 2; Includes: RecName: Full=DOPA decarboxylase; Short=DDC; EC=4.1.1.28; Includes: RecName: Full=Tyrosine decarboxylase; EC=4.1.1.25;	SubName: Full=tyrosine decarboxylase 1-like {ECO:0000313|RefSeq:XP_016449301.1};	Aromatic-L-amino-acid/L-histidine decarboxylase	GO:0004058,aromatic-L-amino-acid decarboxylase activity; GO:0030170,pyridoxal phosphate binding; GO:0004837,tyrosine decarboxylase activity; GO:0006520,cellular amino acid metabolic process	PF00282.19:Pyridoxal-dependent decarboxylase conserved domain
gene-LOC107820815	0.28	0.25	0.1	0.38	1.96	5.38	8	7	3	10	54	155	3.67842	0.000167888	0.0203391	up	NW_015826393.1	8711	11816	+	LOC107820815	protein_coding	K03327 multidrug resistance protein, MATE family | (RefSeq) protein DETOXIFICATION 27-like (A)	--	PREDICTED: protein DETOXIFICATION 27-like isoform X1 [Nicotiana tabacum]	RecName: Full=Protein DETOXIFICATION 27 {ECO:0000303|PubMed:11739388}; Short=AtDTX27 {ECO:0000303|PubMed:11739388}; AltName: Full=Multidrug and toxic compound extrusion protein 27 {ECO:0000305}; Short=MATE protein 27 {ECO:0000305};	SubName: Full=protein DETOXIFICATION 27-like isoform X1 {ECO:0000313|RefSeq:XP_016502644.1};	Uncharacterized membrane protein, predicted efflux pump	GO:0016021,integral component of membrane; GO:0015297,antiporter activity; GO:0015238,drug transmembrane transporter activity; GO:0006855,drug transmembrane transport	PF01554.18:MatE
gene-LOC107815459	5.26	6.1	4.13	8.97	11.56	15.23	111	129	88	174	236	325	1.26027	0.000170605	0.0205174	up	NW_015811046.1	58723	59777	-	LOC107815459	protein_coding	--	--	PREDICTED: uncharacterized protein LOC107815459 [Nicotiana tabacum]	--	SubName: Full=uncharacterized protein LOC107815459 {ECO:0000313|RefSeq:XP_016496529.1};	--	--	--
novel.143	0.906991	1.11688	0.647579	0.157963	0.149658	0.286553	50	62	37	8	8	17	-2.08039	0.000171744	0.0206043	down	NW_015789910.1	27135	27793	.	--	--	--	--	--	--	--	--	--	--
gene-LOC107825058	1.85	3.35	1.92	0.75	0.49	0.6	43	78	45	16	11	14	-1.91447	0.00017291	0.0206866	down	NW_015839725.1	16431	18321	+	LOC107825058	protein_coding	K20855 beta-1,3-galactosyltransferase 1/2/3/4/5/7/8 [EC:2.4.1.-] | (RefSeq) probable beta-1,3-galactosyltransferase 2 (A)	--	PREDICTED: uncharacterized protein LOC104220620 [Nicotiana sylvestris]	--	SubName: Full=uncharacterized protein LOC104220620 {ECO:0000313|RefSeq:XP_009769824.1};	--	--	PF04520.13:Senescence regulator
gene-LOC107809891	0.55	0.57	0.31	1.22	1.78	1.49	23	24	13	47	72	63	1.70051	0.000173267	0.0206866	up	NW_015948979.1	20377	23978	-	LOC107809891	protein_coding	K00688 glycogen phosphorylase [EC:2.4.1.1] | (RefSeq) glycogen phosphorylase 1-like isoform X1 (A)	ko00500: Starch and sucrose metabolism	PREDICTED: uncharacterized protein LOC104233484 [Nicotiana sylvestris]	RecName: Full=ACT domain-containing protein ACR6 {ECO:0000305}; AltName: Full=Protein ACT DOMAIN REPEATS 6 {ECO:0000303|PubMed:12481063};	SubName: Full=uncharacterized protein LOC104233484 {ECO:0000313|RefSeq:XP_009785185.1};	--	GO:0016597,amino acid binding	PF01842.25:ACT domain
novel.7486	1.52963	1.09877	0.491976	2.27979	4.33951	5.01984	130	94	42	178	357	431	1.94699	0.000176007	0.020963	up	NW_015932270.1	113960	114971	.	--	--	--	--	--	--	--	--	--	--
novel.7550	1.97998	5.50995	2.01253	0.683208	0.323984	0.835374	80	224	83	26	13	35	-2.29599	0.000177944	0.0211428	down	NW_015933142.1	110100	110582	.	--	--	--	--	PREDICTED: uncharacterized protein LOC109222543 [Nicotiana attenuata]	--	SubName: Full=Uncharacterized protein {ECO:0000313|EMBL:OIT18618.1};	--	GO:0010112,regulation of systemic acquired resistance	--
gene-LOC107828779	4.24	4.44	6.19	7.19	15.17	15.88	178	187	263	278	617	675	1.42946	0.000181044	0.0214083	up	NW_015851891.1	24670	28858	-	LOC107828779	protein_coding	K08176 MFS transporter, PHS family, inorganic phosphate transporter | (RefSeq) inorganic phosphate transporter 1-4-like (A)	--	inorganic phosphate transporter 1-4-like [Nicotiana tabacum]	RecName: Full=Inorganic phosphate transporter 1-4; Short=AtPht1;4; AltName: Full=H(+)/Pi cotransporter;	SubName: Full=Phospate transporter {ECO:0000313|EMBL:BAA86070.1}; SubName: Full=inorganic phosphate transporter 1-4-like {ECO:0000313|RefSeq:XP_016511634.1};	Inorganic phosphate transporter	GO:0005794,Golgi apparatus; GO:0005887,integral component of plasma membrane; GO:0016020,membrane; GO:0005634,nucleus; GO:0005886,plasma membrane; GO:0009506,plasmodesma; GO:0005773,vacuole; GO:0005315,inorganic phosphate transmembrane transporter activity; GO:0015293,symporter activity; GO:0006817,phosphate ion transport; GO:0009737,response to abscisic acid	PF00083.24:Sugar (and other) transporter
novel.8505	0.048154	0	0	2.61152	0.347123	0.095085	5	0	0	200	28	9	5.6851	0.000183952	0.0217002	up	NW_015949610.1	122	1114	.	--	--	--	--	--	--	--	--	--	--
gene-LOC107792353	3.64	7.17	9.7	2.35	2.47	1.66	113	223	304	67	74	52	-1.60716	0.000184901	0.0217602	down	NW_015921003.1	4989	9708	+	LOC107792353	protein_coding	--	--	PREDICTED: protein ABIL2-like, partial [Nicotiana tabacum]	RecName: Full=Protein ABIL2; AltName: Full=Abl interactor-like protein 2; Short=AtABIL2;	SubName: Full=protein ABIL2-like {ECO:0000313|RefSeq:XP_016470048.1};	--	GO:0005737,cytoplasm; GO:0005856,cytoskeleton	--
gene-LOC107817188	0.52	0.61	2.05	0.15	0.22	0.07	35	41	139	9	14	5	-2.80076	0.000185453	0.0217734	down	NW_015815727.1	60451	68106	+	LOC107817188	protein_coding	--	--	PREDICTED: uncharacterized protein LOC104246968 [Nicotiana sylvestris]	--	SubName: Full=uncharacterized protein LOC107817188 {ECO:0000313|RefSeq:XP_016498451.1, ECO:0000313|RefSeq:XP_016498452.1};	--	--	--
gene-LOC107832103	3.34	2.88	4.93	14.16	7.9	7.39	59	51	88	230	135	132	1.45079	0.000188711	0.0220981	up	NW_015862625.1	1256	2138	+	LOC107832103	protein_coding	K13993 HSP20 family protein | (RefSeq) 17.3 kDa class II heat shock protein-like (A)	ko04141: Protein processing in endoplasmic reticulum	PREDICTED: 17.3 kDa class II heat shock protein-like [Nicotiana tabacum]	RecName: Full=17.3 kDa class II heat shock protein; AltName: Full=Hsp17.3; AltName: Full=Hsp20.2;	SubName: Full=17.3 kDa class II heat shock protein-like {ECO:0000313|RefSeq:XP_016515402.1};	Molecular chaperone (small heat-shock protein Hsp26/Hsp42)	GO:0005737,cytoplasm	PF00011.21:Hsp20/alpha crystallin family
novel.6906	0.10927	0.2714	0.178632	1.148	1.12995	0.539495	5	12	8	45	47	24	2.32762	0.000189113	0.0220981	up	NW_015923158.1	61186	64802	+	--	--	--	--	pentatricopeptide repeat-containing protein, chloroplastic [Nicotiana attenuata]	--	SubName: Full=Pentatricopeptide repeat-containing protein, chloroplastic {ECO:0000313|EMBL:OIT01969.1};	--	GO:0016021,integral component of membrane	--
gene-LOC107775867	2.7	3.23	2.16	0.91	1.07	1.32	146	175	118	45	56	72	-1.24494	0.000195176	0.0227349	down	NW_015901086.1	31313	36854	-	LOC107775867	protein_coding	--	--	PREDICTED: microtubule-associated protein TORTIFOLIA1-like [Nicotiana tomentosiformis]	RecName: Full=TORTIFOLIA1-like protein 4 {ECO:0000303|PubMed:15324671};	SubName: Full=microtubule-associated protein TORTIFOLIA1-like {ECO:0000313|RefSeq:XP_016451149.1};	--	GO:0005874,microtubule; GO:0008017,microtubule binding	PF13646.6:HEAT repeats
gene-LOC107789855	1.73	0.25	0.27	11.23	3.17	4.47	63	9	10	377	112	165	3.10031	0.000195765	0.0227349	up	NW_015917685.1	30430	33608	-	LOC107789855	protein_coding	K13508 glycerol-3-phosphate acyltransferase [EC:2.3.1.15 2.3.1.198] | (RefSeq) glycerol-3-phosphate 2-O-acyltransferase 6-like (A)	ko00561: Glycerolipid metabolism; ko00564: Glycerophospholipid metabolism	PREDICTED: glycerol-3-phosphate 2-O-acyltransferase 6-like [Nicotiana tabacum]	RecName: Full=Glycerol-3-phosphate 2-O-acyltransferase 6; Short=AtGPAT6; EC=2.3.1.198; AltName: Full=Glycerol-3-phosphate acyltransferase 6;	SubName: Full=glycerol-3-phosphate 2-O-acyltransferase 6-like {ECO:0000313|RefSeq:XP_016467215.1};	--	GO:0016021,integral component of membrane; GO:0016020,membrane; GO:0090447,glycerol-3-phosphate 2-O-acyltransferase activity; GO:0016791,phosphatase activity; GO:0102419,sn-2-glycerol-3-phosphate omega-OH-C22:0-CoA acyl transferase activity; GO:0010143,cutin biosynthetic process; GO:0009908,flower development; GO:0008654,phospholipid biosynthetic process	PF12710.7:haloacid dehalogenase-like hydrolase
novel.3333	0.116148	0.173453	0	0.506557	1.08663	2.02393	8	12	0	32	73	141	3.68908	0.000196369	0.0227349	up	NW_015877105.1	31273	32094	.	--	--	--	--	--	--	--	--	--	--
gene-LOC107810756	0.53	0.19	2.82	0.08	0.02	0.07	23	8	123	3	1	3	-4.31216	0.0001965	0.0227349	down	NW_015804904.1	35455	42037	+	LOC107810756	protein_coding	K15403 fatty acid omega-hydroxy dehydrogenase [EC:1.1.-.-] | (RefSeq) protein HOTHEAD-like isoform X2 (A)	ko00073: Cutin, suberine and wax biosynthesis	PREDICTED: protein HOTHEAD-like isoform X2 [Nicotiana tomentosiformis]	RecName: Full=Protein HOTHEAD; AltName: Full=Protein ADHESION OF CALYX EDGES; Flags: Precursor;	SubName: Full=protein HOTHEAD-like isoform X1 {ECO:0000313|RefSeq:XP_016491068.1};	Glucose dehydrogenase/choline dehydrogenase/mandelonitrile lyase (GMC oxidoreductase family)	GO:0005576,extracellular region; GO:0050660,flavin adenine dinucleotide binding; GO:0046593,mandelonitrile lyase activity; GO:0016614,oxidoreductase activity, acting on CH-OH group of donors; GO:0007267,cell-cell signaling; GO:0009553,embryo sac development; GO:0010430,fatty acid omega-oxidation	PF00732.19:GMC oxidoreductase
gene-LOC107806636	2.7	3.18	20.96	1.36	1.24	0.92	99	117	778	46	44	34	-2.85182	0.000196863	0.0227349	down	NW_015943004.1	39986	43912	+	LOC107806636	protein_coding	K01213 galacturan 1,4-alpha-galacturonidase [EC:3.2.1.67] | (RefSeq) polygalacturonase At1g48100 (A)	ko00040: Pentose and glucuronate interconversions	PREDICTED: polygalacturonase At1g48100-like [Nicotiana tabacum]	RecName: Full=Polygalacturonase At1g48100; Short=PG; EC=3.2.1.15; AltName: Full=Pectinase At1g48100; Flags: Precursor;	SubName: Full=polygalacturonase At1g48100-like {ECO:0000313|RefSeq:XP_016486316.1};	--	GO:0005618,cell wall; GO:0005576,extracellular region; GO:0004650,polygalacturonase activity; GO:0005975,carbohydrate metabolic process; GO:0009831,plant-type cell wall modification involved in multidimensional cell growth	PF00295.17:Glycosyl hydrolases family 28
gene-LOC107815260	2.9	2.5	3.79	5.33	6.47	8.88	81	70	107	137	175	251	1.23379	0.000198069	0.0228209	up	NW_015789449.1	144	13815	+	LOC107815260	protein_coding	K05657 ATP-binding cassette, subfamily B (MDR/TAP), member 10 | (RefSeq) ABC transporter B family member 25-like (A)	ko02010: ABC transporters	PREDICTED: ABC transporter B family member 25-like [Nicotiana attenuata]	RecName: Full=ABC transporter B family member 25; Short=ABC transporter ABCB.25; Short=OsABCB25; AltName: Full=Protein ALS1 homolog;	SubName: Full=Abc transporter b family member 25 {ECO:0000313|EMBL:OIT07936.1};	Peptide exporter, ABC superfamily	GO:0016021,integral component of membrane; GO:0005774,vacuolar membrane; GO:0005524,ATP binding; GO:0042626,ATPase activity, coupled to transmembrane movement of substances	PF00005.27:ABC transporter
gene-LOC107767950	1.76	0.46	1.47	6.01	3.16	4.4	111	29	94	349	193	281	1.93224	0.000201771	0.0231933	up	NW_015888018.1	40150	44836	+	LOC107767950	protein_coding	K03695 ATP-dependent Clp protease ATP-binding subunit ClpB | (RefSeq) chaperone protein ClpB1-like (A)	--	PREDICTED: chaperone protein ClpB1-like [Nicotiana sylvestris]	RecName: Full=Chaperone protein ClpB1; AltName: Full=ATP-dependent Clp protease ATP-binding subunit ClpB homolog 1; AltName: Full=Casein lytic proteinase B1; AltName: Full=Heat shock protein 101; AltName: Full=Protein DEFECTIVE IN LONG-TERM ACQUIRED THERMOTOLERANCE {ECO:0000303|PubMed:23439916};	SubName: Full=chaperone protein ClpB1-like {ECO:0000313|RefSeq:XP_009792440.1};	Chaperone HSP104 and related ATP-dependent Clp proteases	GO:0009941,chloroplast envelope; GO:0009570,chloroplast stroma; GO:0005829,cytosol; GO:0005634,nucleus; GO:0005524,ATP binding; GO:0045727,positive regulation of translation; GO:0019538,protein metabolic process; GO:0043335,protein unfolding; GO:0009408,response to heat; GO:0009644,response to high light intensity; GO:0042542,response to hydrogen peroxide	PF07724.14:AAA domain (Cdc48 subfamily)
novel.2970	0	0	0.27356	2.15146	2.90184	1.51273	0	0	18	129	184	100	4.68336	0.000204833	0.0234907	up	NW_015866419.1	263	1042	.	--	--	--	--	--	--	--	--	--	--
gene-LOC107823992	1.29	4.94	5.5	0	0.4	0	47	181	203	0	14	0	-4.81867	0.000214024	0.0244879	down	NW_015836117.1	11412	16586	-	LOC107823992	protein_coding	K07300 Ca2+:H+ antiporter | (RefSeq) vacuolar cation/proton exchanger 3-like isoform X1 (A)	--	PREDICTED: vacuolar cation/proton exchanger 3-like isoform X2 [Nicotiana sylvestris]	RecName: Full=Vacuolar cation/proton exchanger 3; AltName: Full=Ca(2+)/H(+) antiporter CAX3; AltName: Full=Ca(2+)/H(+) exchanger 3; AltName: Full=Protein CATION EXCHANGER 3;	SubName: Full=vacuolar cation/proton exchanger 3-like isoform X2 {ECO:0000313|RefSeq:XP_009776934.1};	Ca2+/H+ antiporter VCX1 and related proteins	GO:0016021,integral component of membrane; GO:0009705,plant-type vacuole membrane; GO:0005774,vacuolar membrane; GO:0005773,vacuole; GO:0015369,calcium:proton antiporter activity; GO:0006874,cellular calcium ion homeostasis; GO:0030026,cellular manganese ion homeostasis; GO:0006882,cellular zinc ion homeostasis; GO:0055062,phosphate ion homeostasis; GO:0006793,phosphorus metabolic process; GO:005…	PF01699.24:Sodium/calcium exchanger protein
gene-LOC107798429	1.6	0.93	1.18	1.23	10.86	19.92	24	14	18	17	158	303	3.18118	0.000216206	0.0246804	up	NW_015929630.1	76439	77352	-	LOC107798429	protein_coding	--	--	PREDICTED: uncharacterized protein LOC104116219 [Nicotiana tomentosiformis]	--	SubName: Full=uncharacterized protein LOC107798429 {ECO:0000313|RefSeq:XP_016476902.1};	--	--	--
gene-LOC107768051	65.69	50.6	28.84	113.82	102.23	130.46	728	562	323	1160	1096	1462	1.29933	0.000217555	0.0247772	up	NW_015795160.1	5886	7101	+	LOC107768051	protein_coding	--	--	PREDICTED: hydrophobic protein RCI2B-like [Nicotiana tomentosiformis]	RecName: Full=Hydrophobic protein RCI2B; AltName: Full=Low temperature and salt-responsive protein LTI6B;	SubName: Full=Putative ovule protein {ECO:0000313|EMBL:JAP12765.1}; Flags: Fragment;	Stress responsive protein	GO:0016021,integral component of membrane; GO:0009737,response to abscisic acid; GO:0009409,response to cold; GO:0009651,response to salt stress; GO:0009414,response to water deprivation	PF01679.17:Proteolipid membrane potential modulator
novel.4970	0.4538	0.423396	0.394841	0.927817	1.06791	1.92086	30	28	27	56	68	128	1.66569	0.000218684	0.0248486	up	NW_015899529.1	41711	42495	.	--	--	--	--	--	--	--	--	--	--
novel.712	1.28196	0.127759	10.0528	0	0	0	40	5	316	0	0	0	-9.19697	0.000221042	0.0250589	down	NW_015801758.1	1	372	.	--	--	K07409 cytochrome P450 family 1 subfamily A polypeptide 2 [EC:1.14.14.1] | (RefSeq) cytochrome P450 77A1 (A)	ko00232: Caffeine metabolism; ko00380: Tryptophan metabolism; ko00591: Linoleic acid metabolism	PREDICTED: cytochrome P450 77A1 [Nicotiana attenuata]	RecName: Full=Cytochrome P450 77A4; EC=1.14.-.-; AltName: Full=Fatty acid epoxidase;	SubName: Full=Cytochrome p450 77a3 {ECO:0000313|EMBL:OIT00747.1};	Cytochrome P450 CYP2 subfamily	GO:0016021,integral component of membrane; GO:0016020,membrane; GO:0052722,fatty acid in-chain hydroxylase activity; GO:0020037,heme binding; GO:0005506,iron ion binding; GO:0016709,oxidoreductase activity, acting on paired donors, with incorporation or reduction of molecular oxygen, NAD(P)H as one donor, and incorporation of one atom of oxygen; GO:0010143,cutin biosynthetic process; GO:0019395,f…	PF00067.22:Cytochrome P450
novel.8488	1.31394	1.65122	2.05334	0.536999	0.810767	0.684009	100	126	157	38	60	53	-1.2308	0.000224572	0.0253428	down	NW_015949329.1	47	4659	-	--	--	K03549 KUP system potassium uptake protein | (RefSeq) potassium transporter 6-like (A)	--	PREDICTED: potassium transporter 6-like [Nicotiana attenuata]	RecName: Full=Potassium transporter 10; AltName: Full=OsHAK10;	RecName: Full=Potassium transporter {ECO:0000256|RuleBase:RU321113};	--	GO:0016021,integral component of membrane; GO:0005886,plasma membrane; GO:0005774,vacuolar membrane; GO:0015079,potassium ion transmembrane transporter activity	PF02705.16:K+ potassium transporter
gene-LOC107764753	1.56	1.43	1.93	0.49	0.6	0.26	48	44	60	14	18	8	-1.80852	0.000225562	0.0253965	down	--	--	--	--	--	--	--	--
gene-LOC107812139	7.78	6.3	4.21	14.21	12.37	13.87	106	86	58	178	163	191	1.18999	0.000229619	0.0257945	up	NW_015953562.1	45459	48534	-	LOC107812139	protein_coding	K12859 U5 snRNP protein, DIM1 family | (RefSeq) thioredoxin-like protein YLS8 (A)	ko03040: Spliceosome	PREDICTED: thioredoxin-like protein YLS8 [Nicotiana tomentosiformis]	RecName: Full=Thioredoxin-like protein YLS8; AltName: Full=Protein YELLOW-LEAF-SPECIFIC GENE 8;	SubName: Full=thioredoxin-like protein YLS8 {ECO:0000313|RefSeq:XP_016492659.1};	Component of the U4/U6.U5 snRNP/mitosis protein DIM1	GO:0005737,cytoplasm; GO:0005634,nucleus; GO:0005681,spliceosomal complex; GO:0046540,U4/U6 x U5 tri-snRNP complex; GO:0005682,U5 snRNP; GO:0000245,spliceosomal complex assembly	PF02966.16:Mitosis protein DIM1
gene-LOC107823069	1.54	0.56	1.73	4.25	3.61	4.98	30	11	34	76	68	98	1.80468	0.000233224	0.0261401	up	NW_015833221.1	7	4173	-	LOC107823069	protein_coding	K05657 ATP-binding cassette, subfamily B (MDR/TAP), member 10 | (RefSeq) ABC transporter B family member 27-like (A)	ko02010: ABC transporters	PREDICTED: ABC transporter B family member 25 [Nicotiana sylvestris]	RecName: Full=ABC transporter B family member 25; Short=ABC transporter ABCB.25; Short=OsABCB25; AltName: Full=Protein ALS1 homolog;	SubName: Full=ABC transporter B family member 25 {ECO:0000313|RefSeq:XP_009767265.1};	Peptide exporter, ABC superfamily	GO:0016021,integral component of membrane; GO:0005774,vacuolar membrane; GO:0005524,ATP binding; GO:0042626,ATPase activity, coupled to transmembrane movement of substances	PF00664.23:ABC transporter transmembrane region
gene-LOC107777062	1.18	1.18	1.28	0.67	0.48	0.41	92	92	101	48	36	32	-1.18365	0.000244595	0.0272908	down	NW_015902491.1	12566	17035	-	LOC107777062	protein_coding	K08176 MFS transporter, PHS family, inorganic phosphate transporter | (RefSeq) probable inorganic phosphate transporter 1-4 (A)	--	PREDICTED: uncharacterized protein LOC107777062 [Nicotiana tabacum]	--	SubName: Full=uncharacterized protein LOC107777062 {ECO:0000313|RefSeq:XP_016452516.1, ECO:0000313|RefSeq:XP_016452517.1, ECO:0000313|RefSeq:XP_016452518.1};	--	--	PF05904.11:Plant protein of unknown function (DUF863)
novel.1505	1.49666	3.60121	3.72296	0.736636	1.09319	0.69811	68	164	170	31	48	32	-1.74141	0.000247539	0.0275571	down	NW_015822824.1	6944	7484	.	--	--	--	--	--	--	--	--	--	--
gene-LOC107813753	1.15	1.62	1.01	0	0.22	0.17	27	38	24	0	5	4	-3.21002	0.000251754	0.0278496	down	NW_015806806.1	2137	4743	-	LOC107813753	lncRNA	--	--	--	--	--	--	--	--
gene-LOC107770889	4.17	0.66	12.5	0.53	0.09	0.61	94	15	285	11	2	14	-3.72981	0.000251857	0.0278496	down	NW_015891003.1	24536	26186	-	LOC107770889	protein_coding	K03006 DNA-directed RNA polymerase II subunit RPB1 [EC:2.7.7.6] | (RefSeq) protodermal factor 1-like (A)	ko03020: RNA polymerase	PREDICTED: protodermal factor 1-like [Nicotiana sylvestris]	RecName: Full=Protodermal factor 1; Flags: Precursor;	SubName: Full=protodermal factor 1-like {ECO:0000313|RefSeq:XP_009771855.1};	--	GO:0005576,extracellular region	--
novel.3881	1.7677	1.12585	1.38594	0.238098	0.510219	0.622023	329	211	260	41	92	118	-1.57314	0.000252687	0.0278791	down	NW_015887581.1	11391	14275	+	--	--	K21777 G2/mitotic-specific cyclin-B, other | (RefSeq) G2/mitotic-specific cyclin-2-like (A)	--	PREDICTED: uncharacterized protein LOC107782444 [Nicotiana tabacum]	--	SubName: Full=uncharacterized protein LOC107782444 {ECO:0000313|RefSeq:XP_016458816.1};	--	--	--
novel.6765	0.79281	0.884514	2.32168	0.240645	0.046573	0	36	41	106	10	3	0	-3.6675	0.000254333	0.0279982	down	NW_015921570.1	25660	26199	.	--	--	--	--	--	--	--	--	--	--
gene-LOC107783867	30.63	31.04	128.31	19.62	9.03	8.55	326	331	1380	192	93	92	-2.28731	0.000259111	0.0284608	down	NW_015910332.1	27097	29340	+	LOC107783867	lncRNA	--	--	--	--	--	--	--	--
gene-LOC107785766	0.62	0.62	1.03	0.2	0.17	0.2	31	31	52	9	8	10	-1.96157	0.000262605	0.0287806	down	NW_015912539.1	60125	66146	+	LOC107785766	protein_coding	K15333 tRNA guanosine-2'-O-methyltransferase [EC:2.1.1.34] | (RefSeq) uncharacterized LOC105043884 (A)	--	PREDICTED: subtilisin-like protease SBT5.6 [Nicotiana tabacum]	RecName: Full=Subtilisin-like protease SBT5.6 {ECO:0000303|PubMed:16193095}; EC=3.4.21.- {ECO:0000255|PROSITE-ProRule:PRU10082}; AltName: Full=Subtilase subfamily 5 member 6 {ECO:0000303|PubMed:16193095}; Short=AtSBT5.6 {ECO:0000303|PubMed:16193095}; Flags: Precursor;	SubName: Full=subtilisin-like protease SBT5.6 {ECO:0000313|RefSeq:XP_016462625.1};	--	GO:0005576,extracellular region; GO:0004252,serine-type endopeptidase activity	PF00082.22:Subtilase family
novel.4403	0.917339	2.4256	0.910016	9.30846	4.50195	3.63123	36	96	36	334	171	144	2.0559	0.00027294	0.0297156	up	NW_015893500.1	1	1139	-	--	--	K13496 UDP-glucosyl transferase 73C [EC:2.4.1.-] | (RefSeq) UDP-glycosyltransferase 73C3-like isoform X1 (A)	ko00908: Zeatin biosynthesis	PREDICTED: UDP-glycosyltransferase 73C3-like isoform X1 [Nicotiana tomentosiformis]	RecName: Full=UDP-glycosyltransferase 73E1 {ECO:0000303|PubMed:15610349}; EC=2.4.1.- {ECO:0000305};	SubName: Full=UDP-glycosyltransferase g05426 {ECO:0000313|EMBL:AQQ16637.1};	UDP-glucuronosyl and UDP-glucosyl transferase	GO:0016758,transferase activity, transferring hexosyl groups; GO:0008152,metabolic process	PF00201.18:UDP-glucoronosyl and UDP-glucosyl transferase
gene-LOC107806095	5.11	9.57	1.52	7.77	39.41	87.14	90	169	27	126	672	1553	3.10366	0.000288195	0.031194	up	NW_015942126.1	2814	3857	+	LOC107806095	protein_coding	--	--	PREDICTED: uncharacterized protein LOC107806095 [Nicotiana tabacum]	--	SubName: Full=uncharacterized protein LOC107806095 {ECO:0000313|RefSeq:XP_016485692.1};	--	--	--
gene-LOC107807804	1.52	3.43	8.52	0.78	0.94	0.92	57	129	323	27	34	35	-2.27558	0.000289229	0.031194	down	NW_015945087.1	54396	56995	-	LOC107807804	protein_coding	K18485 myogenic factor 6 | (RefSeq) transcription factor bHLH96 (A)	--	PREDICTED: transcription factor bHLH96-like [Nicotiana tabacum]	RecName: Full=Transcription factor bHLH96; AltName: Full=Basic helix-loop-helix protein 96; Short=AtbHLH96; Short=bHLH 96; AltName: Full=Transcription factor EN 15; AltName: Full=bHLH transcription factor bHLH096;	SubName: Full=transcription factor bHLH96-like {ECO:0000313|RefSeq:XP_016487724.1};	--	GO:0005634,nucleus; GO:0003677,DNA binding; GO:0003700,DNA-binding transcription factor activity; GO:0046983,protein dimerization activity; GO:0006351,transcription, DNA-templated	PF00010.26:Helix-loop-helix DNA-binding domain
gene-LOC107773449	7.23	31.47	1.53	0.29	1.59	1.26	136	593	29	5	29	24	-3.63743	0.00028942	0.031194	down	NW_015898026.1	344	2569	-	LOC107773449	protein_coding	K21894 cytoglobin | (RefSeq) non-symbiotic hemoglobin 1-like (A)	--	PREDICTED: non-symbiotic hemoglobin 1-like [Nicotiana tabacum]	RecName: Full=Non-symbiotic hemoglobin 1; AltName: Full=MEDsa GLB1;	SubName: Full=Non-symbiotic hemoglobin class 1 {ECO:0000313|EMBL:AII99810.1}; SubName: Full=non-symbiotic hemoglobin 1-like {ECO:0000313|RefSeq:XP_016448353.1};	Globins and related hemoproteins	GO:0005737,cytoplasm; GO:0016363,nuclear matrix; GO:0020037,heme binding; GO:0046872,metal ion binding; GO:0019825,oxygen binding	PF00042.22:Globin
gene-LOC107781679	0.49	0.3	0.52	0.95	1.11	1.14	34	21	37	61	75	81	1.34898	0.000297226	0.0318102	up	--	--	--	--	--	--	--	--
novel.5991	0.616524	1.05582	5.94118	0.178021	0.371141	0.447348	196	338	1903	52	115	144	-2.83253	0.000297328	0.0318102	down	NW_015911550.1	22329	26124	-	--	--	--	--	--	--	--	--	--	--
gene-LOC107780856	1.61	4.88	4.51	1.32	0.58	0.87	77	234	218	58	27	42	-1.94258	0.000301312	0.0321668	down	NW_015906770.1	34541	40737	-	LOC107780856	protein_coding	K00844 hexokinase [EC:2.7.1.1] | (RefSeq) hexokinase-3-like (A)	ko00010: Glycolysis / Gluconeogenesis; ko00051: Fructose and mannose metabolism; ko00052: Galactose metabolism; ko00500: Starch and sucrose metabolism; ko00520: Amino sugar and nucleotide sugar metabolism; ko01200: Carbon metabolism	PREDICTED: hexokinase-3-like [Nicotiana tabacum]	RecName: Full=Hexokinase-3; EC=2.7.1.1;	RecName: Full=Phosphotransferase {ECO:0000256|RuleBase:RU362007}; EC=2.7.1.- {ECO:0000256|RuleBase:RU362007};	Hexokinase	GO:0005829,cytosol; GO:0031307,integral component of mitochondrial outer membrane; GO:0005739,mitochondrion; GO:0009536,plastid; GO:0005524,ATP binding; GO:0005536,glucose binding; GO:0019158,mannokinase activity; GO:0001678,cellular glucose homeostasis; GO:0006096,glycolytic process; GO:0009409,response to cold; GO:0006970,response to osmotic stress; GO:0009651,response to salt stress; GO:008014…	PF03727.16:Hexokinase
gene-LOC107832486	1.35	1.88	1.38	2.34	4.28	5.65	103	144	107	165	317	437	1.47164	0.000307638	0.0327714	up	--	--	--	--	--	--	--	--
gene-LOC107814437	0.67	7.25	1.49	0.09	0.26	0.37	16	174	36	2	6	9	-3.65464	0.000309777	0.0327891	down	NW_015808450.1	11742	13066	+	LOC107814437	protein_coding	K13945 LOB domain-containing protein 29 | (RefSeq) LOB domain-containing protein 14 (A)	--	PREDICTED: LOB domain-containing protein 41-like [Nicotiana tabacum]	RecName: Full=LOB domain-containing protein 41; AltName: Full=ASYMMETRIC LEAVES 2-like protein 38; Short=AS2-like protein 38;	SubName: Full=LOB domain-containing protein 41-like {ECO:0000313|RefSeq:XP_016495337.1};	--	GO:0006355,regulation of transcription, DNA-templated	PF03195.14:Lateral organ boundaries (LOB) domain
gene-LOC107790473	3.51	2.31	3.41	1.77	1.18	1.34	264	174	259	122	86	102	-1.05522	0.000310222	0.0327891	down	--	--	--	--	--	--	--	--
gene-LOC107809942	2.27	3.23	6.43	9.17	11.41	10.85	94	134	269	349	457	454	1.4649	0.000310439	0.0327891	up	NW_015949087.1	143764	147841	-	LOC107809942	protein_coding	K08176 MFS transporter, PHS family, inorganic phosphate transporter | (RefSeq) inorganic phosphate transporter 1-4-like (A)	--	inorganic phosphate transporter [Nicotiana tabacum]	RecName: Full=Inorganic phosphate transporter 1-4; Short=AtPht1;4; AltName: Full=H(+)/Pi cotransporter;	SubName: Full=Inorganic phosphate transporter {ECO:0000313|EMBL:AAF74025.1}; SubName: Full=inorganic phosphate transporter 1-4-like {ECO:0000313|RefSeq:XP_016490136.1};	Inorganic phosphate transporter	GO:0005794,Golgi apparatus; GO:0005887,integral component of plasma membrane; GO:0016020,membrane; GO:0005634,nucleus; GO:0005886,plasma membrane; GO:0009506,plasmodesma; GO:0005773,vacuole; GO:0005315,inorganic phosphate transmembrane transporter activity; GO:0015293,symporter activity; GO:0006817,phosphate ion transport; GO:0009737,response to abscisic acid	PF00083.24:Sugar (and other) transporter
gene-LOC107832671	0.73	0.16	5.45	0.15	0.03	0	27	6	205	5	1	0	-5.1356	0.000310458	0.0327891	down	NW_015864498.1	13510	15643	-	LOC107832671	protein_coding	K07409 cytochrome P450 family 1 subfamily A polypeptide 2 [EC:1.14.14.1] | (RefSeq) cytochrome P450 77A1-like (A)	ko00232: Caffeine metabolism; ko00380: Tryptophan metabolism; ko00591: Linoleic acid metabolism	PREDICTED: cytochrome P450 77A1-like [Nicotiana tabacum]	RecName: Full=Cytochrome P450 77A3; EC=1.14.-.-;	SubName: Full=cytochrome P450 77A1-like {ECO:0000313|RefSeq:XP_016516018.1};	Cytochrome P450 CYP2 subfamily	GO:0016020,membrane; GO:0052722,fatty acid in-chain hydroxylase activity; GO:0020037,heme binding; GO:0005506,iron ion binding; GO:0016709,oxidoreductase activity, acting on paired donors, with incorporation or reduction of molecular oxygen, NAD(P)H as one donor, and incorporation of one atom of oxygen; GO:0010143,cutin biosynthetic process; GO:0044550,secondary metabolite biosynthetic process	PF00067.22:Cytochrome P450
gene-LOC107819915	0.11	3.68	2.98	0.06	0.12	0.06	2	65	53	1	2	1	-4.79155	0.000314511	0.0331464	down	NW_015823693.1	21510	22705	-	LOC107819915	protein_coding	--	--	PREDICTED: abscisic acid and environmental stress-inducible protein TAS14-like [Nicotiana tabacum]	--	SubName: Full=abscisic acid and environmental stress-inducible protein TAS14-like {ECO:0000313|RefSeq:XP_016501583.1};	--	GO:0006950,response to stress; GO:0009415,response to water	PF00257.19:Dehydrin
novel.7843	1.31559	0.516157	1.28175	2.35473	2.77623	2.99323	132	52	130	217	270	304	1.4458	0.000321889	0.0337799	up	NW_015938024.1	137680	138876	.	--	--	--	--	hypothetical protein A4A49_09582 [Nicotiana attenuata]	--	SubName: Full=Uncharacterized protein {ECO:0000313|EMBL:OIT04207.1};	--	--	--
gene-LOC107803633	0.27	0.38	0.48	2.07	1.46	1.29	5	7	9	35	26	24	2.13363	0.000323821	0.0338314	up	NW_015937669.1	1149	2888	+	LOC107803633	protein_coding	K12859 U5 snRNP protein, DIM1 family | (RefSeq) thioredoxin-like protein YLS8 isoform X1 (A)	ko03040: Spliceosome	PREDICTED: thioredoxin-like protein YLS8 isoform X1 [Nicotiana sylvestris]	RecName: Full=Thioredoxin-like protein YLS8; AltName: Full=Protein YELLOW-LEAF-SPECIFIC GENE 8;	SubName: Full=thioredoxin-like protein YLS8 isoform X1 {ECO:0000313|RefSeq:XP_009797553.1};	Component of the U4/U6.U5 snRNP/mitosis protein DIM1	GO:0005737,cytoplasm; GO:0005634,nucleus; GO:0005681,spliceosomal complex; GO:0046540,U4/U6 x U5 tri-snRNP complex; GO:0005682,U5 snRNP; GO:0000245,spliceosomal complex assembly	PF02966.16:Mitosis protein DIM1
gene-LOC107796675	1.96	1.78	1.14	3.34	2.96	3.61	211	192	124	330	308	392	1.06535	0.000324166	0.0338314	up	NW_015927054.1	21888	34069	+	LOC107796675	protein_coding	K15404 aldehyde decarbonylase [EC:4.1.99.5] | (RefSeq) uncharacterized protein LOC104211529 (A)	ko00073: Cutin, suberine and wax biosynthesis	PREDICTED: uncharacterized protein LOC104230743 [Nicotiana sylvestris]	--	SubName: Full=uncharacterized protein LOC104230743 {ECO:0000313|RefSeq:XP_009781923.1};	--	--	--
gene-LOC107787921	9.36	8.71	10.82	5.93	4.04	2.94	268	250	313	156	112	85	-1.11692	0.000324433	0.0338314	down	NW_015788465.1	45688	47684	+	LOC107787921	protein_coding	K14505 cyclin D3, plant | (RefSeq) cyclin-D3-3-like (A)	ko04075: Plant hormone signal transduction	PREDICTED: cyclin-D3-3-like [Nicotiana sylvestris]	RecName: Full=Cyclin-D3-1; AltName: Full=Cyclin-delta-3; Short=Cyclin-d3; AltName: Full=G1/S-specific cyclin-D3-1; Short=CycD3;1;	SubName: Full=cyclin-D3-3-like {ECO:0000313|RefSeq:XP_009800525.1};	G1/S-specific cyclin D	GO:0005634,nucleus; GO:0051301,cell division; GO:0000082,G1/S transition of mitotic cell cycle; GO:0010444,guard mother cell differentiation; GO:0009735,response to cytokinin; GO:0009744,response to sucrose; GO:0048316,seed development	PF00134.23:Cyclin, N-terminal domain
novel.2275	3.26462	2.04379	1.40631	0.875984	0.799456	0.757094	307	194	134	76	73	72	-1.42275	0.000325948	0.0339042	down	NW_015845271.1	972	2093	.	--	--	--	--	--	--	--	--	--	--
gene-LOC107783438	6.5	4.47	2.19	7.76	16.34	26.79	406	280	138	446	988	1693	2.00513	0.000337758	0.0349286	up	NW_015909773.1	79893	83869	+	LOC107783438	protein_coding	K05666 ATP-binding cassette, subfamily C (CFTR/MRP), member 2 | (RefSeq) ABC transporter C family member 3-like isoform X1 (A)	ko02010: ABC transporters	PREDICTED: ABC transporter C family member 3-like [Nicotiana tabacum]	RecName: Full=ABC transporter C family member 3; Short=ABC transporter ABCC.3; Short=AtABCC3; EC=3.6.3.44; AltName: Full=ATP-energized glutathione S-conjugate pump 3; AltName: Full=Glutathione S-conjugate-transporting ATPase 3; AltName: Full=Multidrug resistance-associated protein 3;	SubName: Full=ABC transporter C family member 3-like {ECO:0000313|RefSeq:XP_016459891.1};	Multidrug resistance-associated protein/mitoxantrone resistance protein, ABC superfamily	GO:0048046,apoplast; GO:0016021,integral component of membrane; GO:0000325,plant-type vacuole; GO:0009506,plasmodesma; GO:0005774,vacuolar membrane; GO:0005773,vacuole; GO:0005524,ATP binding; GO:0042626,ATPase activity, coupled to transmembrane movement of substances; GO:0010290,chlorophyll catabolite transmembrane transporter activity; GO:0015431,glutathione S-conjugate-exporting ATPase activit…	PF00005.27:ABC transporter
novel.4496	1.92678	1.55587	1.54691	2.63436	3.81253	4.41481	95	77	77	119	182	220	1.16625	0.000340823	0.0350233	up	NW_015894612.1	738	1324	.	--	--	--	--	--	--	--	--	--	--
novel.7113	0.525838	1.54257	2.14881	0.211759	0.054626	0	15	43	60	6	2	0	-3.74559	0.000345837	0.0354648	down	NW_015926247.1	22384	22714	.	--	--	--	--	PREDICTED: uncharacterized protein LOC109240884 [Nicotiana attenuata]	--	--	--	--	--
novel.8259	0.423337	0.364651	1.28507	2.82097	3.11659	1.78032	28	24	85	170	198	118	1.9628	0.000347766	0.0355152	up	NW_015945318.1	13797	14578	.	--	--	--	--	--	--	--	--	--	--
gene-LOC107771761	0.64	0.08	0.51	1.73	2.06	3.15	16	2	13	40	50	80	2.56352	0.000352996	0.035901	up	NW_015891815.1	8515	10520	-	LOC107771761	protein_coding	K09866 aquaporin-4 | (RefSeq) probable aquaporin TIP1-2 (A)	--	PREDICTED: aquaporin AQPAn.G-like isoform X1 [Nicotiana tabacum]	RecName: Full=Probable aquaporin PIP2-8; AltName: Full=Plasma membrane intrinsic protein 2-8; Short=AtPIP2;8; AltName: Full=Plasma membrane intrinsic protein 3b; Short=PIP3b;	SubName: Full=aquaporin AQPAn.G-like isoform X1 {ECO:0000313|RefSeq:XP_009774271.1};	Aquaporin (major intrinsic protein family)	GO:0005887,integral component of plasma membrane; GO:0016020,membrane; GO:0015250,water channel activity; GO:0034220,ion transmembrane transport; GO:0009737,response to abscisic acid	PF00230.20:Major intrinsic protein
gene-LOC107795312	0.48	1.12	0.26	0.9	5.92	7.23	18	42	10	31	214	273	2.96365	0.000353914	0.0359204	up	NW_015925135.1	13746	15612	-	LOC107795312	protein_coding	K13495 cis-zeatin O-glucosyltransferase [EC:2.4.1.215] | (RefSeq) zeatin O-glucosyltransferase-like (A)	ko00908: Zeatin biosynthesis	PREDICTED: zeatin O-glucosyltransferase-like [Nicotiana tabacum]	RecName: Full=Zeatin O-glucosyltransferase; EC=2.4.1.203; AltName: Full=Trans-zeatin O-beta-D-glucosyltransferase;	RecName: Full=Glycosyltransferase {ECO:0000256|RuleBase:RU362057}; EC=2.4.1.- {ECO:0000256|RuleBase:RU362057};	UDP-glucuronosyl and UDP-glucosyl transferase	GO:0050403,trans-zeatin O-beta-D-glucosyltransferase activity; GO:0050404,zeatin O-beta-D-xylosyltransferase activity; GO:0009690,cytokinin metabolic process; GO:0048439,flower morphogenesis; GO:0009965,leaf morphogenesis; GO:0045926,negative regulation of growth; GO:0006486,protein glycosylation; GO:0010380,regulation of chlorophyll biosynthetic process; GO:0010083,regulation of vegetative meris…	PF00201.18:UDP-glucoronosyl and UDP-glucosyl transferase
novel.3379	11.1955	4.27511	5.47472	19.9764	16.0218	17.1013	1256	483	620	2059	1743	1944	1.38924	0.000360592	0.0364486	up	NW_015878485.1	1	1341	.	--	--	--	--	--	--	--	--	--	--
novel.5052	3.91054	3.58775	6.01582	2.33926	0.913355	1.67509	472	437	733	260	108	206	-1.39662	0.000370203	0.0372833	down	NW_015900673.1	53182	56611	+	--	--	--	--	pentatricopeptide repeat-containing protein, chloroplastic [Nicotiana attenuata]	--	SubName: Full=Pentatricopeptide repeat-containing protein, chloroplastic {ECO:0000313|EMBL:OIT01969.1};	--	GO:0016021,integral component of membrane	--
gene-LOC107808861	3.24	4.87	7.95	2.07	1.65	0.94	75	113	186	44	37	22	-1.73236	0.000370359	0.0372833	down	NW_015804423.1	25231	26522	-	LOC107808861	protein_coding	K07213 copper chaperone | (RefSeq) copper transport protein ATX1 (A)	--	PREDICTED: heavy metal-associated isoprenylated plant protein 20 [Nicotiana tomentosiformis]	RecName: Full=Heavy metal-associated isoprenylated plant protein 23 {ECO:0000303|PubMed:21072340, ECO:0000303|PubMed:23368984}; Short=AtHIP23 {ECO:0000303|PubMed:21072340, ECO:0000303|PubMed:23368984}; Flags: Precursor;	SubName: Full=heavy metal-associated isoprenylated plant protein 20-like {ECO:0000313|RefSeq:XP_016488914.1};	Copper chaperone	GO:0005737,cytoplasm; GO:0046914,transition metal ion binding; GO:0046916,cellular transition metal ion homeostasis; GO:0030001,metal ion transport	PF00403.26:Heavy-metal-associated domain
gene-LOC107826723	0.31	0.23	0.96	4.59	1.82	1.44	16	12	50	218	91	75	2.44409	0.000387633	0.038864	up	NW_015845152.1	702	6934	-	LOC107826723	protein_coding	--	--	4/1 protein long form [Nicotiana tabacum]	RecName: Full=Protein At-4/1; AltName: Full=Tomato spotted wilt virus movement protein-interacting protein 4/1; Short=At-4/1;	SubName: Full=4/1 protein long form {ECO:0000313|EMBL:ABV69699.1}; SubName: Full=protein At-4/1-like isoform X1 {ECO:0000313|RefSeq:XP_016509224.1};	--	GO:0005783,endoplasmic reticulum; GO:0009506,plasmodesma; GO:0010496,intercellular transport; GO:0046907,intracellular transport; GO:0016032,viral process	PF04632.12:Fusaric acid resistance protein family
gene-LOC107786584	3.06	3.25	1.78	5.35	7.83	5.98	90	96	53	145	223	178	1.2908	0.000394851	0.0394277	up	NW_015913530.1	51997	54190	-	LOC107786584	protein_coding	K17479 glutaredoxin domain-containing cysteine-rich protein 1 | (RefSeq) uncharacterized protein At3g28850 (A)	--	PREDICTED: uncharacterized protein At3g28850 [Nicotiana sylvestris]	RecName: Full=Uncharacterized protein At3g28850;	SubName: Full=uncharacterized protein At3g28850 {ECO:0000313|RefSeq:XP_009764745.1};	Glutaredoxin-related protein	GO:0005886,plasma membrane; GO:0009055,electron transfer activity; GO:0015035,protein disulfide oxidoreductase activity; GO:0045454,cell redox homeostasis	PF00462.24:Glutaredoxin
gene-LOC107798177	2.26	3.04	0.96	2.14	15.95	23.17	86	116	37	75	588	893	2.77751	0.000398103	0.0396576	up	NW_015929288.1	12007	18784	-	LOC107798177	protein_coding	K03327 multidrug resistance protein, MATE family | (RefSeq) protein TRANSPARENT TESTA 12-like (A)	--	PREDICTED: protein TRANSPARENT TESTA 12-like [Nicotiana sylvestris]	RecName: Full=Protein DETOXIFICATION 27 {ECO:0000303|PubMed:11739388}; Short=AtDTX27 {ECO:0000303|PubMed:11739388}; AltName: Full=Multidrug and toxic compound extrusion protein 27 {ECO:0000305}; Short=MATE protein 27 {ECO:0000305};	RecName: Full=Protein DETOXIFICATION {ECO:0000256|RuleBase:RU004914}; AltName: Full=Multidrug and toxic compound extrusion protein {ECO:0000256|RuleBase:RU004914};	Uncharacterized membrane protein, predicted efflux pump	GO:0016021,integral component of membrane; GO:0015297,antiporter activity; GO:0015238,drug transmembrane transporter activity; GO:0006855,drug transmembrane transport	PF01554.18:MatE
gene-LOC107761578	6.55	4.72	5.09	13.51	8.06	10.58	205	148	161	389	244	335	1.02176	0.000398758	0.0396576	up	NW_015873847.1	90460	92661	+	LOC107761578	protein_coding	K08770 ubiquitin C | (RefSeq) polyubiquitin-like (A)	ko04120: Ubiquitin mediated proteolysis	polyubiquitin [Prunus avium]	RecName: Full=Polyubiquitin; Contains: RecName: Full=Ubiquitin; Flags: Precursor;	SubName: Full=polyubiquitin-like {ECO:0000313|RefSeq:XP_009763135.1};	Ubiquitin and ubiquitin-like proteins	GO:0005737,cytoplasm; GO:0005634,nucleus	PF00240.23:Ubiquitin family
gene-LOC107793996	9.06	12.11	11.02	3.79	5.62	5.73	200	268	246	77	120	128	-1.031	0.000406778	0.0403739	down	NW_015923289.1	6017	11791	+	LOC107793996	protein_coding	K19041 E3 ubiquitin-protein ligase RNF38/44 [EC:2.3.2.27] | (RefSeq) uncharacterized LOC101294661 (A)	--	PREDICTED: uncharacterized protein LOC107793996 [Nicotiana tabacum]	RecName: Full=Probable E3 ubiquitin-protein ligase RHG1A {ECO:0000305}; EC=2.3.2.27; AltName: Full=RING-H2 finger G1a {ECO:0000303|PubMed:9781696}; AltName: Full=RING-H2 zinc finger protein RHG1a {ECO:0000305}; AltName: Full=RING-type E3 ubiquitin transferase RHG1A {ECO:0000305};	SubName: Full=uncharacterized protein LOC107793996 {ECO:0000313|RefSeq:XP_016471929.1};	FOG: Predicted E3 ubiquitin ligase	GO:0046872,metal ion binding; GO:0061630,ubiquitin protein ligase activity; GO:0043161,proteasome-mediated ubiquitin-dependent protein catabolic process	PF13639.6:Ring finger domain
novel.6803	0.68351	0.113247	0.752749	1.29274	3.16032	3.40442	72	12	80	126	323	364	2.42368	0.000410646	0.0404778	up	NW_015921959.1	1715	2973	.	--	--	--	--	--	--	--	--	--	--
gene-LOC107763364	6.48	2.72	2.25	5.74	18.57	32.73	188	79	66	153	521	960	2.37638	0.000410708	0.0404778	up	NW_015879914.1	50824	53641	-	LOC107763364	protein_coding	K17893 ubiquinol oxidase [EC:1.10.3.11] | (RefSeq) AOX, Aox1; ubiquinol oxidase 1, mitochondrial (A)	--	ubiquinol oxidase 1, mitochondrial [Nicotiana tabacum]	RecName: Full=Ubiquinol oxidase 1, mitochondrial; EC=1.10.3.11; AltName: Full=Alternative oxidase 1; Flags: Precursor;	RecName: Full=Ubiquinol oxidase {ECO:0000256|RuleBase:RU003779}; EC=1.10.3.11 {ECO:0000256|RuleBase:RU003779};	--	GO:0016021,integral component of membrane; GO:0005743,mitochondrial inner membrane; GO:0070469,respiratory chain; GO:0009916,alternative oxidase activity; GO:0046872,metal ion binding; GO:0102721,ubiquinol:oxygen oxidoreductase activity	PF01786.17:Alternative oxidase
gene-LOC107816355	15.03	5.14	3.98	25.2	23.99	38.06	426	146	114	657	658	1091	1.90017	0.0004111	0.0404778	up	NW_015813464.1	4319	6970	-	LOC107816355	protein_coding	K12472 epidermal growth factor receptor substrate 15 | (RefSeq) GATA zinc finger domain-containing protein 14-like (A)	ko04144: Endocytosis	PREDICTED: BURP domain protein RD22-like [Nicotiana tabacum]	RecName: Full=BURP domain protein RD22 {ECO:0000303|PubMed:9790599}; AltName: Full=Dehydration-responsive protein RD22 {ECO:0000303|PubMed:8479424}; Flags: Precursor;	SubName: Full=BURP domain protein RD22-like {ECO:0000313|RefSeq:XP_016497544.1};	--	GO:0005768,endosome; GO:0005794,Golgi apparatus; GO:0005802,trans-Golgi network; GO:0009651,response to salt stress	PF03181.15:BURP domain
gene-LOC107824392	0.58	0.61	1.24	0.13	0.16	0.25	34	36	74	7	9	15	-2.09963	0.000411979	0.0404837	down	NW_015837437.1	45513	50104	-	LOC107824392	protein_coding	K00465 carotenoid 9,10(9',10')-cleavage dioxygenase 1 [EC:1.13.11.-] | (RefSeq) carotenoid 9,10(9',10')-cleavage dioxygenase-like isoform X1 (A)	--	PREDICTED: carotenoid 9,10(9',10')-cleavage dioxygenase 1-like isoform X1 [Nicotiana tabacum]	RecName: Full=Carotenoid 9,10(9',10')-cleavage dioxygenase 1; EC=1.14.99.n4; AltName: Full=PsCCD1; AltName: Full=PsNCED1;	SubName: Full=carotenoid 9,10(9',10')-cleavage dioxygenase 1-like isoform X1 {ECO:0000313|RefSeq:XP_016506622.1};	Beta, beta-carotene 15,15'-dioxygenase and related enzymes	GO:0046872,metal ion binding; GO:0016702,oxidoreductase activity, acting on single donors with incorporation of molecular oxygen, incorporation of two atoms of oxygen	PF03055.15:Retinal pigment epithelial membrane protein
gene-LOC107809405	5.24	4.42	3.65	6.51	13.21	13.86	128	108	90	146	312	342	1.39182	0.000415645	0.0407629	up	NW_015948154.1	24271	28941	+	LOC107809405	protein_coding	K00521 ferric-chelate reductase [EC:1.16.1.7] | (RefSeq) ferric reduction oxidase 7, chloroplastic-like (A)	--	PREDICTED: NAC domain-containing protein 21/22-like [Nicotiana tabacum]	RecName: Full=NAC domain-containing protein 21/22; Short=ANAC021/ANAC022;	SubName: Full=NAC domain-containing protein 21/22-like {ECO:0000313|RefSeq:XP_016489513.1};	--	GO:0005634,nucleus; GO:0003677,DNA binding; GO:0003700,DNA-binding transcription factor activity; GO:0009734,auxin-activated signaling pathway; GO:0048527,lateral root development; GO:0010072,primary shoot apical meristem specification; GO:0006351,transcription, DNA-templated	PF02365.15:No apical meristem (NAM) protein
gene-LOC107795018	0.98	0.84	0.7	1.36	2.92	4.07	44	38	32	56	127	185	1.78395	0.000419714	0.0409092	up	NW_015924768.1	17590	24591	+	LOC107795018	protein_coding	K12844 U4/U6 small nuclear ribonucleoprotein PRP31 | (RefSeq) hypothetical protein (A)	ko03040: Spliceosome	PREDICTED: F-box protein At5g03970-like isoform X1 [Nicotiana tabacum]	RecName: Full=F-box protein At5g49610;	SubName: Full=F-box protein At5g03970-like isoform X1 {ECO:0000313|RefSeq:XP_016473062.1};	--	GO:0016567,protein ubiquitination	--
gene-LOC107821748	1.61	2.38	4.83	1.02	0.69	0.44	58	86	176	34	24	16	-1.97943	0.000420124	0.0409092	down	NW_015829300.1	156	3629	-	LOC107821748	protein_coding	K14152 phosphoribosyl-ATP pyrophosphohydrolase / phosphoribosyl-AMP cyclohydrolase / histidinol dehydrogenase [EC:3.6.1.31 3.5.4.19 1.1.1.23] | (RefSeq) uncharacterized protein LOC111783531 (A)	ko00340: Histidine metabolism; ko01230: Biosynthesis of amino acids	PREDICTED: protein POLLENLESS 3-LIKE 2-like [Nicotiana tabacum]	RecName: Full=Protein POLLENLESS 3-LIKE 2 {ECO:0000303|Ref.5};	SubName: Full=protein POLLENLESS 3-LIKE 2-like {ECO:0000313|RefSeq:XP_016503682.1};	--	GO:0005634,nucleus; GO:0007049,cell cycle; GO:0051301,cell division	PF00515.28:Tetratricopeptide repeat
gene-LOC107812784	8.79	12.35	6.08	15.6	25.27	24.09	282	397	197	460	784	781	1.30273	0.000426752	0.0414411	up	NW_015954636.1	105732	109140	-	LOC107812784	protein_coding	K17609 nucleoredoxin [EC:1.8.1.8] | (RefSeq) probable nucleoredoxin 2 (A)	--	PREDICTED: probable nucleoredoxin 2 [Nicotiana tabacum]	RecName: Full=Probable nucleoredoxin 2; Short=OsNrx2; EC=1.8.1.8;	SubName: Full=probable nucleoredoxin 2 {ECO:0000313|RefSeq:XP_016493440.1};	Thioredoxin, nucleoredoxin and related proteins	GO:0005737,cytoplasm; GO:0047134,protein-disulfide reductase activity; GO:0004791,thioredoxin-disulfide reductase activity; GO:0045454,cell redox homeostasis	PF13905.6:Thioredoxin-like
gene-LOC107787546	6.17	1.27	3.52	16.93	8.81	19.77	92	19	53	232	127	298	2.10735	0.000430587	0.0417315	up	NW_015914655.1	670	1414	+	LOC107787546	protein_coding	K13993 HSP20 family protein | (RefSeq) 17.8 kDa class I heat shock protein-like (A)	ko04141: Protein processing in endoplasmic reticulum	PREDICTED: 17.8 kDa class I heat shock protein-like [Nicotiana tabacum]	RecName: Full=18.1 kDa class I heat shock protein; AltName: Full=18.1 kDa heat shock protein; Short=AtHsp18.1;	SubName: Full=17.8 kDa class I heat shock protein-like {ECO:0000313|RefSeq:XP_016464620.1};	Molecular chaperone (small heat-shock protein Hsp26/Hsp42)	GO:0005737,cytoplasm; GO:0010286,heat acclimation; GO:0009408,response to heat; GO:0009644,response to high light intensity; GO:0042542,response to hydrogen peroxide	PF00011.21:Hsp20/alpha crystallin family
novel.542	0.569464	0.620081	0.470264	0.888333	1.52848	1.29319	70	76	58	100	181	160	1.21363	0.000435133	0.0420895	up	NW_015797883.1	38254	39811	+	--	--	--	--	PREDICTED: FACT complex subunit SPT16-like [Nicotiana tomentosiformis]	RecName: Full=FACT complex subunit SPT16; AltName: Full=Facilitates chromatin transcription complex subunit SPT16;	SubName: Full=FACT complex subunit SPT16-like {ECO:0000313|RefSeq:XP_016473602.1};	Global transcriptional regulator, cell division control protein	GO:0035101,FACT complex; GO:0005719,nuclear euchromatin; GO:0005730,nucleolus; GO:0005634,nucleus; GO:0042393,histone binding; GO:0031491,nucleosome binding; GO:0006281,DNA repair; GO:0006260,DNA replication; GO:0034724,DNA replication-independent nucleosome organization; GO:0032968,positive regulation of transcription elongation from RNA polymerase II promoter; GO:0006368,transcription elongatio…	PF14826.6:FACT complex subunit SPT16 N-terminal lobe domain
novel.6306	0.148268	0.221052	0.58812	0.645566	2.82749	1.93962	9	13	32	32	148	107	2.53105	0.000445575	0.0427828	up	NW_015915528.1	738	1382	.	--	--	K02960 small subunit ribosomal protein S16e | (RefSeq) 40S ribosomal protein S16-like (A)	ko03010: Ribosome	PREDICTED: 40S ribosomal protein S16-like, partial [Nicotiana tabacum]	RecName: Full=40S ribosomal protein S16;	SubName: Full=40S ribosomal protein S16-like {ECO:0000313|RefSeq:XP_016434793.1};	40S ribosomal protein S16	GO:0005840,ribosome; GO:0003735,structural constituent of ribosome; GO:0006412,translation	--
gene-LOC107772854	0.95	0.63	1.3	4.06	1.97	2.79	24	16	33	94	48	71	1.66427	0.000445666	0.0427828	up	NW_015896015.1	7	1721	-	LOC107772854	protein_coding	K08712 ATP-binding cassette, subfamily G (WHITE), member 2, SNQ2 | (RefSeq) ABC transporter, ATP-binding protein (A)	ko02010: ABC transporters	PREDICTED: LOW QUALITY PROTEIN: pleiotropic drug resistance protein 1-like, partial [Nicotiana sylvestris]	RecName: Full=Pleiotropic drug resistance protein 1; AltName: Full=NtPDR1;	SubName: Full=LOW QUALITY PROTEIN: pleiotropic drug resistance protein 1-like {ECO:0000313|RefSeq:XP_009780354.1};	Pleiotropic drug resistance proteins (PDR1-15), ABC superfamily	GO:0016021,integral component of membrane; GO:0005524,ATP binding; GO:0016887,ATPase activity	PF01061.24:ABC-2 type transporter
gene-LOC107763527	2.09	1.14	2.61	4.69	3.96	4.18	137	75	173	283	251	277	1.19351	0.000445762	0.0427828	up	NW_015880477.1	740	5873	-	LOC107763527	protein_coding	K03695 ATP-dependent Clp protease ATP-binding subunit ClpB | (RefSeq) chaperone protein ClpB1 (A)	--	PREDICTED: chaperone protein ClpB1 [Nicotiana sylvestris]	RecName: Full=Chaperone protein ClpB1; AltName: Full=ATP-dependent Clp protease ATP-binding subunit ClpB homolog 1; AltName: Full=Casein lytic proteinase B1; AltName: Full=Heat shock protein 101; AltName: Full=Protein DEFECTIVE IN LONG-TERM ACQUIRED THERMOTOLERANCE {ECO:0000303|PubMed:23439916};	SubName: Full=chaperone protein ClpB1 {ECO:0000313|RefSeq:XP_009788495.1};	Chaperone HSP104 and related ATP-dependent Clp proteases	GO:0009941,chloroplast envelope; GO:0009570,chloroplast stroma; GO:0005829,cytosol; GO:0005634,nucleus; GO:0005524,ATP binding; GO:0045727,positive regulation of translation; GO:0019538,protein metabolic process; GO:0043335,protein unfolding; GO:0009408,response to heat; GO:0009644,response to high light intensity; GO:0042542,response to hydrogen peroxide	PF07724.14:AAA domain (Cdc48 subfamily)
gene-LOC107801173	5.3	9.22	10.15	3.87	4.13	3.25	330	576	639	222	249	205	-1.07698	0.000451534	0.0431691	down	--	--	--	--	--	--	--	--
gene-LOC107819843	23.02	8.3	17.68	1.03	1.75	5.99	559	202	434	23	41	147	-2.41047	0.000461811	0.0440664	down	NW_015823466.1	116590	118448	-	LOC107819843	protein_coding	K14317 nuclear pore complex protein Nup214 | (RefSeq) hypothetical protein (A)	ko03013: RNA transport	PREDICTED: uncharacterized protein LOC104114190 [Nicotiana tomentosiformis]	--	SubName: Full=uncharacterized protein LOC107819843 {ECO:0000313|RefSeq:XP_016501479.1};	--	--	PF09713.10:Plant protein 1589 of unknown function (A_thal_3526)
gene-LOC107760999	0	0.15	0.04	0.16	2.64	1.59	0	4	1	4	70	44	4.65091	0.000466096	0.0443042	up	NW_015793624.1	730	5253	+	LOC107760999	protein_coding	K24028 salicylic acid 3-hydroxylase [EC:1.14.11.-] | (RefSeq) protein DMR6-LIKE OXYGENASE 1-like (A)	--	PREDICTED: protein DMR6-LIKE OXYGENASE 2-like isoform X1 [Nicotiana tabacum]	RecName: Full=Protein DMR6-LIKE OXYGENASE 2 {ECO:0000303|PubMed:25376907}; EC=1.14.11.- {ECO:0000255|PROSITE-ProRule:PRU00805}; AltName: Full=2-oxoglutarate (2OG)-Fe(II) oxygenase-like protein DLO2 {ECO:0000303|PubMed:25376907}; AltName: Full=Salicylate 3-hydroxylase DLO2 {ECO:0000305}; Short=S3H DLO2 {ECO:0000305}; Short=SA 3-hydroxylase DLO2 {ECO:0000305}; Short=Salicylic acid 3-hydroxylase DLO…	SubName: Full=protein DMR6-LIKE OXYGENASE 2-like isoform X1 {ECO:0000313|RefSeq:XP_016434642.1};	Iron/ascorbate family oxidoreductases	GO:0051213,dioxygenase activity; GO:0046872,metal ion binding; GO:0002229,defense response to oomycetes; GO:0046244,salicylic acid catabolic process	PF03171.20:2OG-Fe(II) oxygenase superfamily
novel.3732	0.975508	1.40205	4.43367	0.679608	0.279865	0.212917	72	104	330	47	21	16	-2.44441	0.000472491	0.04474	down	NW_015885804.1	2521	3401	.	--	--	K01051 pectinesterase [EC:3.1.1.11] | (RefSeq) pectinesterase-like (A)	ko00040: Pentose and glucuronate interconversions	PREDICTED: 21 kDa protein-like [Nicotiana sylvestris]	RecName: Full=21 kDa protein; AltName: Full=1.2 protein; Flags: Precursor;	SubName: Full=21 kDa protein-like {ECO:0000313|RefSeq:XP_009779184.1};	--	GO:0004857,enzyme inhibitor activity	PF04043.15:Plant invertase/pectin methylesterase inhibitor
gene-LOC107794902	40.74	28	43.45	24.32	15.27	13.91	2980	2053	3212	1636	1081	1029	-1.01902	0.000477132	0.0450383	down	NW_015924628.1	7193	15580	+	LOC107794902	protein_coding	K14489 arabidopsis histidine kinase 2/3/4 (cytokinin receptor) [EC:2.7.13.3] | (RefSeq) CRE1; histidine kinase 4-like (A)	ko04075: Plant hormone signal transduction	histidine kinase 4-like [Nicotiana tabacum]	RecName: Full=Histidine kinase 4; EC=2.7.13.3; AltName: Full=Arabidopsis histidine kinase 4; Short=AtHK4; AltName: Full=Cytokinin receptor CYTOKININ RESPONSE 1; Short=AtCRE1; Short=Cytokinin receptor CRE1; AltName: Full=Phosphoprotein phosphatase AHK4; EC=3.1.3.16; AltName: Full=Protein AUTHENTIC HIS-KINASE 4; AltName: Full=Protein ROOT AS IN WOL 1; AltName: Full=Protein WOODEN LEG;	SubName: Full=Cytokinin receptor 1 {ECO:0000313|EMBL:AFY06690.1}; SubName: Full=histidine kinase 4-like {ECO:0000313|RefSeq:XP_016472949.1};	Sensory transduction histidine kinase	GO:0005783,endoplasmic reticulum; GO:0005789,endoplasmic reticulum membrane; GO:0016021,integral component of membrane; GO:0005886,plasma membrane; GO:0009884,cytokinin receptor activity; GO:0019899,enzyme binding; GO:0004721,phosphoprotein phosphatase activity; GO:0000155,phosphorelay sensor kinase activity; GO:0004673,protein histidine kinase activity; GO:0043424,protein histidine kinase bindin…	PF03924.13:CHASE domain
gene-LOC107776954	2.92	2.49	4.57	1.39	1.64	0.99	160	137	253	70	87	55	-1.25329	0.00048125	0.045309	down	NW_015796937.1	5107	7846	-	LOC107776954	protein_coding	K08679 UDP-glucuronate 4-epimerase [EC:5.1.3.6] | (RefSeq) UDP-glucuronate 4-epimerase 3-like (A)	ko00520: Amino sugar and nucleotide sugar metabolism	PREDICTED: UDP-glucuronate 4-epimerase 3-like [Nicotiana tabacum]	RecName: Full=UDP-glucuronate 4-epimerase 3; EC=5.1.3.6; AltName: Full=UDP-glucuronic acid epimerase 3;	SubName: Full=UDP-glucuronate 4-epimerase 3-like {ECO:0000313|RefSeq:XP_016452403.1};	UDP-glucose 4-epimerase/UDP-sulfoquinovose synthase	GO:0032580,Golgi cisterna membrane; GO:0016021,integral component of membrane; GO:0016020,membrane; GO:0050378,UDP-glucuronate 4-epimerase activity; GO:0005975,carbohydrate metabolic process	PF01370.21:NAD dependent epimerase/dehydratase family
novel.2674	0.860511	0.722249	0.88891	0.593031	7.04127	7.93472	62	52	65	39	489	575	2.71905	0.000485663	0.0456376	up	NW_015856553.1	491	1345	.	--	--	--	--	PREDICTED: uncharacterized protein LOC107777687 [Nicotiana tabacum]	--	SubName: Full=uncharacterized protein LOC107777687 {ECO:0000313|RefSeq:XP_016453260.1};	--	GO:0016021,integral component of membrane	PF13962.6:Domain of unknown function
gene-LOC107806603	4.16	4.59	2.86	6.13	9.16	9.41	180	199	125	244	384	412	1.14154	0.00049719	0.0466321	up	NW_015803829.1	16848	20722	-	LOC107806603	protein_coding	K19755 radial spoke head protein 1 | (RefSeq) MORN repeat-containing protein 4-like (A)	--	PREDICTED: uncharacterized protein LOC104096313 [Nicotiana tomentosiformis]	RecName: Full=Phosphatidylinositol 4-phosphate 5-kinase 1; Short=AtPIP5K1; EC=2.7.1.68; AltName: Full=1-phosphatidylinositol 4-phosphate kinase 1; AltName: Full=Diphosphoinositide kinase 1; AltName: Full=PtdIns(4)P-5-kinase 1;	SubName: Full=uncharacterized protein LOC107806603 {ECO:0000313|RefSeq:XP_016486277.1};	Junctional membrane complex protein Junctophilin and related MORN repeat proteins	GO:0005886,plasma membrane; GO:0016308,1-phosphatidylinositol-4-phosphate 5-kinase activity; GO:0051015,actin filament binding; GO:0003785,actin monomer binding; GO:0005524,ATP binding; GO:0016307,phosphatidylinositol phosphate kinase activity	PF02493.20:MORN repeat
gene-LOC107762107	5.73	3.64	2.25	1.27	0.4	0.77	88	56	35	18	6	12	-2.2128	0.000504382	0.047217	down	NW_015875849.1	8557	9629	+	LOC107762107	protein_coding	K02892 large subunit ribosomal protein L23 | (RefSeq) uncharacterized LOC107762107 (A)	ko03010: Ribosome	PREDICTED: uncharacterized protein LOC107762107 [Nicotiana tabacum]	--	SubName: Full=uncharacterized protein LOC107762107 {ECO:0000313|RefSeq:XP_016435918.1};	Predicted mitochondrial ribosomal protein L23	GO:0005840,ribosome; GO:0003735,structural constituent of ribosome; GO:0006412,translation	PF00276.20:Ribosomal protein L23
gene-LOC107805311	11.15	11.57	6.5	18.08	19.19	24.82	275	286	162	410	458	619	1.13467	0.000519918	0.0483964	up	NW_015940676.1	69617	75442	+	LOC107805311	LOC107805311	K13699 abhydrolase domain-containing protein 5 [EC:2.3.1.51] | (RefSeq) 1-acylglycerol-3-phosphate O-acyltransferase (A)	--	PREDICTED: 1-acylglycerol-3-phosphate O-acyltransferase [Nicotiana sylvestris]	RecName: Full=1-acylglycerol-3-phosphate O-acyltransferase; EC=2.3.1.51; AltName: Full=Lipid droplet-binding protein CGI-58 homolog;	SubName: Full=1-acylglycerol-3-phosphate O-acyltransferase {ECO:0000313|RefSeq:XP_009794253.1};	Predicted hydrolase/acyltransferase (alpha/beta hydrolase superfamily)	GO:0005737,cytoplasm; GO:0003841,1-acylglycerol-3-phosphate O-acyltransferase activity; GO:0016298,lipase activity; GO:0042171,lysophosphatidic acid acyltransferase activity; GO:0004623,phospholipase A2 activity; GO:0055089,fatty acid homeostasis; GO:0055088,lipid homeostasis; GO:0008654,phospholipid biosynthetic process; GO:0055091,phospholipid homeostasis; GO:0070328,triglyceride homeostasis	PF00561.20:alpha/beta hydrolase fold
gene-LOC107799937	2.99	1.27	1.18	4.19	6.35	6.52	73	31	29	94	150	161	1.70297	0.000523896	0.048675	up	NW_015931896.1	6271	7490	+	LOC107799937	protein_coding	K16281 RING-H2 zinc finger protein RHA1 | (RefSeq) E3 ubiquitin-protein ligase RHA1B-like (A)	--	PREDICTED: E3 ubiquitin-protein ligase RHA1B-like [Nicotiana tomentosiformis]	RecName: Full=E3 ubiquitin-protein ligase RHA1B {ECO:0000305}; EC=2.3.2.27; AltName: Full=RING-H2 finger A1b {ECO:0000303|PubMed:9781696}; AltName: Full=RING-H2 zinc finger protein RHA1b {ECO:0000305}; AltName: Full=RING-type E3 ubiquitin transferase RHA1B {ECO:0000305};	SubName: Full=E3 ubiquitin-protein ligase RHA1B-like {ECO:0000313|RefSeq:XP_016478562.1};	FOG: Predicted E3 ubiquitin ligase	GO:0046872,metal ion binding; GO:0061630,ubiquitin protein ligase activity; GO:0004842,ubiquitin-protein transferase activity; GO:0043161,proteasome-mediated ubiquitin-dependent protein catabolic process; GO:0016567,protein ubiquitination; GO:0046686,response to cadmium ion; GO:0010200,response to chitin	PF13639.6:Ring finger domain
novel.2596	0	0.139989	0	1.52876	0.871498	0.451934	0	8	0	80	49	26	4.37139	0.000526052	0.0487138	up	NW_015853861.1	11832	12510	.	--	--	--	--	--	--	--	--	--	--
gene-LOC107774626	1.41	5.72	5.1	1.19	0.59	0.57	27	110	99	21	11	11	-2.33713	0.000526284	0.0487138	down	NW_015899692.1	21205	22890	+	LOC107774626	protein_coding	K14492 two-component response regulator ARR-A family | (RefSeq) two-component response regulator ARR6-like isoform X1 (A)	ko04075: Plant hormone signal transduction	PREDICTED: two-component response regulator ARR6-like isoform X1 [Nicotiana tomentosiformis]	RecName: Full=Two-component response regulator ARR6;	SubName: Full=two-component response regulator ARR6-like isoform X1 {ECO:0000313|RefSeq:XP_016449703.1};	GATA-4/5/6 transcription factors	GO:0005634,nucleus; GO:0000156,phosphorelay response regulator activity; GO:0009736,cytokinin-activated signaling pathway; GO:0006355,regulation of transcription, DNA-templated; GO:0009735,response to cytokinin; GO:0006351,transcription, DNA-templated	PF00072.24:Response regulator receiver domain
gene-LOC107824408	1.18	0.49	0.23	3.01	2.5	2.57	41	17	8	96	84	90	2.12798	0.000530046	0.0489703	up	NW_015837501.1	2880	6533	+	LOC107824408	protein_coding	K12448 UDP-arabinose 4-epimerase [EC:5.1.3.5] | (RefSeq) probable UDP-arabinose 4-epimerase 1 (A)	ko00520: Amino sugar and nucleotide sugar metabolism	PREDICTED: metal tolerance protein 4-like isoform X2 [Nicotiana tomentosiformis]	RecName: Full=Metal tolerance protein 4; Short=OsMTP4;	SubName: Full=metal tolerance protein 4-like {ECO:0000313|RefSeq:XP_016506643.1};	Mitochondrial Fe2+ transporter MMT1 and related transporters (cation diffusion facilitator superfamily)	GO:0016021,integral component of membrane; GO:0005774,vacuolar membrane; GO:0008324,cation transmembrane transporter activity	PF01545.21:Cation efflux family
gene-LOC107812318	1.03	0.34	0.56	1.37	4.21	2.36	51	17	28	62	201	118	2.09346	0.000531179	0.0489834	up	NW_015953877.1	6323	15870	+	LOC107812318	protein_coding	--	--	PREDICTED: cation/H(+) antiporter 20-like [Nicotiana tabacum]	RecName: Full=Cation/H(+) antiporter 20; AltName: Full=Protein CATION/H+ EXCHANGER 20; Short=AtCHX20;	SubName: Full=cation/H(+) antiporter 20-like {ECO:0000313|RefSeq:XP_016492863.1};	Predicted K+/H+-antiporter	GO:0012505,endomembrane system; GO:0005783,endoplasmic reticulum; GO:0016021,integral component of membrane; GO:0015299,solute:proton antiporter activity; GO:0030007,cellular potassium ion homeostasis; GO:0015672,monovalent inorganic cation transport; GO:0006813,potassium ion transport; GO:0006623,protein targeting to vacuole; GO:0006885,regulation of pH; GO:0030104,water homeostasis	PF00999.21:Sodium/hydrogen exchanger family
gene-LOC107810184	6.33	3.67	9.18	2.73	1.66	2.5	260	151	381	103	66	104	-1.41598	0.000538135	0.0495325	down	NW_015949601.1	26187	31011	-	LOC107810184	protein_coding	K23047 E3 ubiquitin-protein ligase UNKL [EC:2.3.2.27] | (RefSeq) zinc finger CCCH domain-containing protein 30-like (A)	--	PREDICTED: AT-hook motif nuclear-localized protein 9 [Nicotiana tomentosiformis]	RecName: Full=AT-hook motif nuclear-localized protein 9 {ECO:0000312|EMBL:FAA00280.1};	SubName: Full=AT-hook motif nuclear-localized protein 9-like {ECO:0000313|RefSeq:XP_016490415.1, ECO:0000313|RefSeq:XP_016490416.1, ECO:0000313|RefSeq:XP_016490417.1};	--	GO:0005634,nucleus; GO:0003677,DNA binding; GO:0006355,regulation of transcription, DNA-templated; GO:0006351,transcription, DNA-templated	PF03479.15:Plants and Prokaryotes Conserved (PCC) domain
gene-LOC107809496	7.7	5.86	2.58	0.67	1.49	1.89	363	277	123	29	68	90	-1.94447	0.000542362	0.0496442	down	NW_015948339.1	4331	13700	-	LOC107809496	protein_coding	K04120 ent-copalyl diphosphate synthase [EC:5.5.1.13] | (RefSeq) ent-copalyl diphosphate synthase, chloroplastic-like (A)	ko00904: Diterpenoid biosynthesis	PREDICTED: ent-copalyl diphosphate synthase, chloroplastic-like [Nicotiana tabacum]	RecName: Full=Ent-copalyl diphosphate synthase, chloroplastic; Short=Ent-CDP synthase; EC=5.5.1.13; AltName: Full=Ent-copalyl diphosphate synthase; AltName: Full=Ent-kaurene synthase A; Short=KSA; Flags: Precursor;	SubName: Full=ent-copalyl diphosphate synthase, chloroplastic-like {ECO:0000313|RefSeq:XP_016489632.1};	--	GO:0009507,chloroplast; GO:0009905,ent-copalyl diphosphate synthase activity; GO:0000287,magnesium ion binding; GO:0010333,terpene synthase activity; GO:0009686,gibberellin biosynthetic process	PF01397.21:Terpene synthase, N-terminal domain

## Sheet: Sheet2
ID	WT1_fpkm	WT2_fpkm	WT3_fpkm	OE1_fpkm	OE2_fpkm	OE3_fpkm	WT1_count	WT2_count	WT3_count	OE1_count	OE2_count	OE3_count	log2FoldChange	pvalue	padj	regulated	chr	start	end	strand	gene_name	gene_description	KEGG	KEGG pathway	NR	Swissprot	Tremble	KOG	GO	Pfam
gene-LOC107820556	12.64	10.43	44.87	1.87	1.89	2.64	346	286	1241	47	50	73	-3.32989	7.77303e-09	4.57351e-06	down	NW_015825447.1	20285	23287	-	LOC107820556	protein_coding	K13422 transcription factor MYC2 | (RefSeq) transcription factor MYC2-like (A)	ko04016: MAPK signaling pathway - plant; ko04075: Plant hormone signal transduction	PREDICTED: transcription factor bHLH93-like [Nicotiana tomentosiformis]	RecName: Full=Transcription factor bHLH93; AltName: Full=Basic helix-loop-helix protein 93; Short=AtbHLH93; Short=bHLH 93; AltName: Full=Transcription factor EN 47; AltName: Full=bHLH transcription factor bHLH093;	SubName: Full=transcription factor bHLH93-like {ECO:0000313|RefSeq:XP_016502344.1};	--	GO:0005634,nucleus; GO:0003677,DNA binding; GO:0003700,DNA-binding transcription factor activity; GO:0046983,protein dimerization activity; GO:0045487,gibberellin catabolic process; GO:0007275,multicellular organism development; GO:0010371,regulation of gibberellin biosynthetic process; GO:0006351,transcription, DNA-templated	PF00010.26:Helix-loop-helix DNA-binding domain
gene-LOC107818257	4.96	4.78	3.47	0.09	0.62	0.59	58	56	41	1	7	7	-3.27278	1.149e-06	0.000346297	down	NW_015818629.1	21073	21656	-	LOC107818257	protein_coding	K14488 SAUR family protein | (RefSeq) auxin-induced protein 15A-like (A)	ko04075: Plant hormone signal transduction	PREDICTED: auxin-induced protein 15A-like [Nicotiana tabacum]	RecName: Full=Auxin-responsive protein SAUR50 {ECO:0000303|PubMed:12036261}; AltName: Full=Protein SMALL AUXIN UP RNA 50 {ECO:0000303|PubMed:12036261};	SubName: Full=auxin-induced protein 15A-like {ECO:0000313|RefSeq:XP_016499726.1};	--	GO:0009734,auxin-activated signaling pathway; GO:0040008,regulation of growth	PF02519.14:Auxin responsive protein
gene-LOC107777931	2.64	6	20.72	0.64	1.52	1.3	117	266	927	26	65	58	-3.00174	3.11131e-05	0.00540217	down	NW_015903497.1	130084	132582	-	LOC107777931	protein_coding	K14487 auxin responsive GH3 gene family | (RefSeq) indole-3-acetic acid-amido synthetase GH3.6 isoform X1 (A)	ko04075: Plant hormone signal transduction	PREDICTED: indole-3-acetic acid-amido synthetase GH3.6 isoform X1 [Nicotiana tomentosiformis]	RecName: Full=Indole-3-acetic acid-amido synthetase GH3.6; EC=6.3.2.-; AltName: Full=Auxin-responsive GH3-like protein 6; Short=AtGH3-6; AltName: Full=Protein DWARF IN LIGHT 1; Short=DFL-1;	SubName: Full=indole-3-acetic acid-amido synthetase GH3.6-like {ECO:0000313|RefSeq:XP_016453588.1};	--	GO:0009507,chloroplast; GO:0005737,cytoplasm; GO:0010279,indole-3-acetic acid amido synthetase activity; GO:0010252,auxin homeostasis; GO:0009734,auxin-activated signaling pathway; GO:0009733,response to auxin; GO:0009826,unidimensional cell growth	PF03321.13:GH3 auxin-responsive promoter
gene-LOC107774626	1.41	5.72	5.1	1.19	0.59	0.57	27	110	99	21	11	11	-2.33713	0.000526284	0.0487138	down	NW_015899692.1	21205	22890	+	LOC107774626	protein_coding	K14492 two-component response regulator ARR-A family | (RefSeq) two-component response regulator ARR6-like isoform X1 (A)	ko04075: Plant hormone signal transduction	PREDICTED: two-component response regulator ARR6-like isoform X1 [Nicotiana tomentosiformis]	RecName: Full=Two-component response regulator ARR6;	SubName: Full=two-component response regulator ARR6-like isoform X1 {ECO:0000313|RefSeq:XP_016449703.1};	GATA-4/5/6 transcription factors	GO:0005634,nucleus; GO:0000156,phosphorelay response regulator activity; GO:0009736,cytokinin-activated signaling pathway; GO:0006355,regulation of transcription, DNA-templated; GO:0009735,response to cytokinin; GO:0006351,transcription, DNA-templated	PF00072.24:Response regulator receiver domain
gene-LOC107788169	7.26	8.01	27.78	2.8	3.01	3.79	197	218	762	70	79	104	-2.0871	0.000161937	0.0198616	down	NW_015915527.1	3438	6211	-	LOC107788169	protein_coding	K13422 transcription factor MYC2 | (RefSeq) transcription factor MYC2-like (A)	ko04016: MAPK signaling pathway - plant; ko04075: Plant hormone signal transduction	PREDICTED: transcription factor bHLH93-like [Nicotiana sylvestris]	RecName: Full=Transcription factor bHLH93; AltName: Full=Basic helix-loop-helix protein 93; Short=AtbHLH93; Short=bHLH 93; AltName: Full=Transcription factor EN 47; AltName: Full=bHLH transcription factor bHLH093;	SubName: Full=transcription factor bHLH93-like {ECO:0000313|RefSeq:XP_009797668.1};	--	GO:0005634,nucleus; GO:0003677,DNA binding; GO:0003700,DNA-binding transcription factor activity; GO:0046983,protein dimerization activity; GO:0045487,gibberellin catabolic process; GO:0007275,multicellular organism development; GO:0010371,regulation of gibberellin biosynthetic process; GO:0006351,transcription, DNA-templated	PF00010.26:Helix-loop-helix DNA-binding domain
gene-LOC107798612	5.05	6.24	8.98	1.62	1.86	1.65	163	202	293	48	58	54	-1.92357	1.54735e-09	1.12474e-06	down	NW_015929925.1	59667	64601	+	LOC107798612	protein_coding	K14498 serine/threonine-protein kinase SRK2 [EC:2.7.11.1] | (RefSeq) serine/threonine-protein kinase SAPK7-like (A)	ko04016: MAPK signaling pathway - plant; ko04075: Plant hormone signal transduction	PREDICTED: serine/threonine-protein kinase SAPK7-like [Nicotiana sylvestris]	RecName: Full=Serine/threonine-protein kinase SAPK7; EC=2.7.11.1; AltName: Full=Osmotic stress/abscisic acid-activated protein kinase 7; AltName: Full=RK4 kinase {ECO:0000312|EMBL:AFK74498.1}; AltName: Full=stress-activated protein kinase 7 {ECO:0000303|Ref.2}; Short=OsSAPK7 {ECO:0000303|Ref.2};	SubName: Full=serine/threonine-protein kinase SAPK7-like {ECO:0000313|RefSeq:XP_009780712.1};	Serine/threonine protein kinase	GO:0005737,cytoplasm; GO:0005634,nucleus; GO:0005524,ATP binding; GO:0004674,protein serine/threonine kinase activity; GO:0009738,abscisic acid-activated signaling pathway; GO:0042742,defense response to bacterium; GO:0035556,intracellular signal transduction; GO:0006468,protein phosphorylation	PF00069.25:Protein kinase domain
gene-LOC107795059	12.41	12.43	23.24	4.45	4.6	3.96	279	280	528	92	100	90	-1.82487	2.90725e-08	1.49687e-05	down	NW_015924819.1	23353	25488	+	LOC107795059	protein_coding	K14492 two-component response regulator ARR-A family | (RefSeq) two-component response regulator ARR9-like (A)	ko04075: Plant hormone signal transduction	PREDICTED: two-component response regulator ARR9-like [Nicotiana tabacum]	RecName: Full=Two-component response regulator ARR9; AltName: Full=Response reactor 4;	SubName: Full=two-component response regulator ARR9-like {ECO:0000313|RefSeq:XP_016473111.1};	GATA-4/5/6 transcription factors	GO:0005634,nucleus; GO:0000156,phosphorelay response regulator activity; GO:0007623,circadian rhythm; GO:0009736,cytokinin-activated signaling pathway; GO:0000160,phosphorelay signal transduction system; GO:0006355,regulation of transcription, DNA-templated; GO:0009735,response to cytokinin; GO:0006351,transcription, DNA-templated	PF00072.24:Response regulator receiver domain
gene-LOC107774820	4.4	7.07	5.2	1.34	1.83	1.49	82	132	98	23	33	28	-1.78798	2.51623e-06	0.000679629	down	NW_015899924.1	26484	29235	-	LOC107774820	protein_coding	K14492 two-component response regulator ARR-A family | (RefSeq) two-component response regulator ARR17-like (A)	ko04075: Plant hormone signal transduction	PREDICTED: two-component response regulator ARR17-like [Nicotiana tabacum]	RecName: Full=Two-component response regulator ARR3;	SubName: Full=two-component response regulator ARR17-like {ECO:0000313|RefSeq:XP_016449956.1};	GATA-4/5/6 transcription factors	GO:0005737,cytoplasm; GO:0005634,nucleus; GO:0000156,phosphorelay response regulator activity; GO:0007623,circadian rhythm; GO:0009736,cytokinin-activated signaling pathway; GO:0000160,phosphorelay signal transduction system; GO:0010161,red light signaling pathway; GO:0006355,regulation of transcription, DNA-templated; GO:0009735,response to cytokinin; GO:0010114,response to red light; GO:0006351…	PF00072.24:Response regulator receiver domain
gene-LOC107781474	10.54	8.01	11.68	5.14	2.25	3.23	290	221	325	130	60	90	-1.46132	5.61361e-05	0.00859038	down	NW_015907562.1	88576	90581	+	LOC107781474	protein_coding	K14492 two-component response regulator ARR-A family | (RefSeq) two-component response regulator ORR9-like (A)	ko04075: Plant hormone signal transduction	PREDICTED: two-component response regulator ORR9-like [Nicotiana tabacum]	RecName: Full=Two-component response regulator ARR9; AltName: Full=Response reactor 4;	SubName: Full=two-component response regulator ORR9-like {ECO:0000313|RefSeq:XP_016457660.1};	GATA-4/5/6 transcription factors	GO:0005634,nucleus; GO:0000156,phosphorelay response regulator activity; GO:0007623,circadian rhythm; GO:0009736,cytokinin-activated signaling pathway; GO:0000160,phosphorelay signal transduction system; GO:0006355,regulation of transcription, DNA-templated; GO:0009735,response to cytokinin; GO:0006351,transcription, DNA-templated	PF00072.24:Response regulator receiver domain
gene-LOC107762160	9.2	9.61	6.55	2.92	2.85	3.15	257	269	185	75	77	89	-1.46008	2.57455e-07	9.64054e-05	down	NW_015876041.1	70494	72684	-	LOC107762160	protein_coding	K14492 two-component response regulator ARR-A family | (RefSeq) two-component response regulator ARR9-like isoform X1 (A)	ko04075: Plant hormone signal transduction	PREDICTED: two-component response regulator ARR9-like isoform X1 [Nicotiana tomentosiformis]	RecName: Full=Two-component response regulator ARR9; AltName: Full=Response reactor 4;	SubName: Full=two-component response regulator ARR9-like {ECO:0000313|RefSeq:XP_016435974.1};	GATA-4/5/6 transcription factors	GO:0005634,nucleus; GO:0000156,phosphorelay response regulator activity; GO:0007623,circadian rhythm; GO:0009736,cytokinin-activated signaling pathway; GO:0000160,phosphorelay signal transduction system; GO:0006355,regulation of transcription, DNA-templated; GO:0009735,response to cytokinin; GO:0006351,transcription, DNA-templated	PF00072.24:Response regulator receiver domain
gene-LOC107825200	12.53	10.06	8.52	4.13	3.53	4.41	323	260	222	98	88	115	-1.31699	1.46967e-06	0.00042731	down	NW_015840124.1	10225	14481	-	LOC107825200	protein_coding	K14492 two-component response regulator ARR-A family | (RefSeq) two-component response regulator ARR6-like (A)	ko04075: Plant hormone signal transduction	PREDICTED: two-component response regulator ARR6-like [Nicotiana tabacum]	RecName: Full=Two-component response regulator ARR3;	SubName: Full=two-component response regulator ARR6-like {ECO:0000313|RefSeq:XP_016507512.1};	GATA-4/5/6 transcription factors	GO:0005737,cytoplasm; GO:0005634,nucleus; GO:0000156,phosphorelay response regulator activity; GO:0007623,circadian rhythm; GO:0009736,cytokinin-activated signaling pathway; GO:0000160,phosphorelay signal transduction system; GO:0010161,red light signaling pathway; GO:0006355,regulation of transcription, DNA-templated; GO:0009735,response to cytokinin; GO:0010114,response to red light; GO:0006351…	PF00072.24:Response regulator receiver domain
gene-LOC107807632	18.6	18.41	12.3	7.66	5.73	5.91	470	466	314	178	140	151	-1.31116	3.84466e-06	0.00100547	down	NW_015944837.1	12728	14292	-	LOC107807632	protein_coding	K14492 two-component response regulator ARR-A family | (RefSeq) two-component response regulator ARR9-like (A)	ko04075: Plant hormone signal transduction	PREDICTED: two-component response regulator ARR9-like [Nicotiana tabacum]	RecName: Full=Two-component response regulator ARR9; AltName: Full=Response reactor 4;	SubName: Full=two-component response regulator ARR9-like {ECO:0000313|RefSeq:XP_016487540.1};	GATA-4/5/6 transcription factors	GO:0005634,nucleus; GO:0000156,phosphorelay response regulator activity; GO:0007623,circadian rhythm; GO:0009736,cytokinin-activated signaling pathway; GO:0000160,phosphorelay signal transduction system; GO:0006355,regulation of transcription, DNA-templated; GO:0009735,response to cytokinin; GO:0006351,transcription, DNA-templated	PF00072.24:Response regulator receiver domain
gene-LOC107787921	9.36	8.71	10.82	5.93	4.04	2.94	268	250	313	156	112	85	-1.11692	0.000324433	0.0338314	down	NW_015788465.1	45688	47684	+	LOC107787921	protein_coding	K14505 cyclin D3, plant | (RefSeq) cyclin-D3-3-like (A)	ko04075: Plant hormone signal transduction	PREDICTED: cyclin-D3-3-like [Nicotiana sylvestris]	RecName: Full=Cyclin-D3-1; AltName: Full=Cyclin-delta-3; Short=Cyclin-d3; AltName: Full=G1/S-specific cyclin-D3-1; Short=CycD3;1;	SubName: Full=cyclin-D3-3-like {ECO:0000313|RefSeq:XP_009800525.1};	G1/S-specific cyclin D	GO:0005634,nucleus; GO:0051301,cell division; GO:0000082,G1/S transition of mitotic cell cycle; GO:0010444,guard mother cell differentiation; GO:0009735,response to cytokinin; GO:0009744,response to sucrose; GO:0048316,seed development	PF00134.23:Cyclin, N-terminal domain
gene-LOC107789879	13.2	10.66	11.94	6.94	5.77	4.15	362	293	331	175	153	115	-1.04089	7.27035e-05	0.0106319	down	NW_015799916.1	90713	92206	+	LOC107789879	protein_coding	K14492 two-component response regulator ARR-A family | (RefSeq) two-component response regulator ORR10-like (A)	ko04075: Plant hormone signal transduction	PREDICTED: two-component response regulator ORR10-like isoform X1 [Nicotiana tabacum]	RecName: Full=Two-component response regulator ORR10 {ECO:0000305}; AltName: Full=OsRR10 {ECO:0000303|PubMed:16919402}; AltName: Full=OsRRA2 {ECO:0000303|PubMed:16891544};	SubName: Full=two-component response regulator ORR10-like isoform X1 {ECO:0000313|RefSeq:XP_016467242.1};	GATA-4/5/6 transcription factors	GO:0005634,nucleus; GO:0009736,cytokinin-activated signaling pathway; GO:0000160,phosphorelay signal transduction system; GO:0006355,regulation of transcription, DNA-templated; GO:0006351,transcription, DNA-templated	PF00072.24:Response regulator receiver domain
gene-LOC107794902	40.74	28	43.45	24.32	15.27	13.91	2980	2053	3212	1636	1081	1029	-1.01902	0.000477132	0.0450383	down	NW_015924628.1	7193	15580	+	LOC107794902	protein_coding	K14489 arabidopsis histidine kinase 2/3/4 (cytokinin receptor) [EC:2.7.13.3] | (RefSeq) CRE1; histidine kinase 4-like (A)	ko04075: Plant hormone signal transduction	histidine kinase 4-like [Nicotiana tabacum]	RecName: Full=Histidine kinase 4; EC=2.7.13.3; AltName: Full=Arabidopsis histidine kinase 4; Short=AtHK4; AltName: Full=Cytokinin receptor CYTOKININ RESPONSE 1; Short=AtCRE1; Short=Cytokinin receptor CRE1; AltName: Full=Phosphoprotein phosphatase AHK4; EC=3.1.3.16; AltName: Full=Protein AUTHENTIC HIS-KINASE 4; AltName: Full=Protein ROOT AS IN WOL 1; AltName: Full=Protein WOODEN LEG;	SubName: Full=Cytokinin receptor 1 {ECO:0000313|EMBL:AFY06690.1}; SubName: Full=histidine kinase 4-like {ECO:0000313|RefSeq:XP_016472949.1};	Sensory transduction histidine kinase	GO:0005783,endoplasmic reticulum; GO:0005789,endoplasmic reticulum membrane; GO:0016021,integral component of membrane; GO:0005886,plasma membrane; GO:0009884,cytokinin receptor activity; GO:0019899,enzyme binding; GO:0004721,phosphoprotein phosphatase activity; GO:0000155,phosphorelay sensor kinase activity; GO:0004673,protein histidine kinase activity; GO:0043424,protein histidine kinase bindin…	PF03924.13:CHASE domain
gene-LOC107793623	7.08	4.95	4.5	13.67	14.76	13.19	120	84	77	213	242	226	1.38182	7.32905e-07	0.000232594	up	NW_015922717.1	24274	25120	-	LOC107793623	protein_coding	K14488 SAUR family protein | (RefSeq) auxin-induced protein 15A-like (A)	ko04075: Plant hormone signal transduction	PREDICTED: auxin-responsive protein SAUR68-like [Nicotiana tomentosiformis]	RecName: Full=Auxin-responsive protein SAUR66 {ECO:0000305}; AltName: Full=Protein SMALL AUXIN UP RNA 66 {ECO:0000303|PubMed:12036261};	SubName: Full=auxin-responsive protein SAUR68-like {ECO:0000313|RefSeq:XP_016471498.1};	--	GO:0005730,nucleolus; GO:0005634,nucleus; GO:0005886,plasma membrane; GO:0009926,auxin polar transport; GO:0009734,auxin-activated signaling pathway; GO:0007275,multicellular organism development; GO:0046620,regulation of organ growth	PF02519.14:Auxin responsive protein
gene-LOC107780983	1.5	2.28	2.86	4.58	8.64	7.31	42	64	81	118	234	207	1.69101	2.24595e-05	0.00420504	up	NW_015906939.1	70530	74724	+	LOC107780983	protein_coding	K14498 serine/threonine-protein kinase SRK2 [EC:2.7.11.1] | (RefSeq) PK11-C1, WAPK; serine/threonine-protein kinase SAPK3-like (A)	ko04016: MAPK signaling pathway - plant; ko04075: Plant hormone signal transduction	serine/threonine-protein kinase SAPK3-like [Nicotiana tabacum]	RecName: Full=Serine/threonine-protein kinase SAPK3; EC=2.7.11.1; AltName: Full=Osmotic stress/abscisic acid-activated protein kinase 3; AltName: Full=Protein kinase REK; AltName: Full=stress-activated protein kinase 3 {ECO:0000303|Ref.3}; Short=OsSAPK3 {ECO:0000303|Ref.3};	SubName: Full=PK11-C1 {ECO:0000313|EMBL:AAD00239.1}; SubName: Full=Putative serine/threonine protein kinase {ECO:0000313|EMBL:AAC69450.1}; SubName: Full=serine/threonine-protein kinase SAPK3-like {ECO:0000313|RefSeq:XP_016457096.1};	Serine/threonine protein kinase	GO:0005737,cytoplasm; GO:0005634,nucleus; GO:0005524,ATP binding; GO:0004674,protein serine/threonine kinase activity; GO:0009738,abscisic acid-activated signaling pathway; GO:0035556,intracellular signal transduction; GO:0006468,protein phosphorylation	PF00069.25:Protein kinase domain
gene-LOC107770314	0.76	0.07	0.85	3.97	3.41	4.93	22	2	25	106	96	145	2.94342	3.62063e-05	0.00612878	up	NW_015890407.1	30813	33454	-	LOC107770314	protein_coding	K14497 protein phosphatase 2C [EC:3.1.3.16] | (RefSeq) probable protein phosphatase 2C 51 (A)	ko04016: MAPK signaling pathway - plant; ko04075: Plant hormone signal transduction	PREDICTED: probable protein phosphatase 2C 51 [Nicotiana tabacum]	RecName: Full=Probable protein phosphatase 2C 8; Short=OsPP2C08; EC=3.1.3.16;	SubName: Full=probable protein phosphatase 2C 51 {ECO:0000313|RefSeq:XP_016445091.1};	Serine/threonine protein phosphatase	GO:0046872,metal ion binding; GO:0004722,protein serine/threonine phosphatase activity	PF00481.21:Protein phosphatase 2C
gene-LOC107807973	0.07	0.02	0.04	0.52	0.86	1.06	3	1	2	22	38	49	4.28546	2.90382e-07	0.00010645	up	NW_015945414.1	14505	18393	+	LOC107807973	protein_coding	K13422 transcription factor MYC2 | (RefSeq) uncharacterized protein LOC112027257 (A)	ko04016: MAPK signaling pathway - plant; ko04075: Plant hormone signal transduction	PREDICTED: uncharacterized protein LOC107807973 [Nicotiana tabacum]	--	SubName: Full=uncharacterized protein LOC107807973 {ECO:0000313|RefSeq:XP_016487938.1, ECO:0000313|RefSeq:XP_016487939.1, ECO:0000313|RefSeq:XP_016487940.1};	FOG: Transposon-encoded proteins with TYA, reverse transcriptase, integrase domains in various combinations	--	PF03732.17:Retrotransposon gag protein
