# Supplementary material for: Novel Role of AaMYBC1 in Regulating Actinidia arguta Vine Architecture by Elongating Internode Based on Multi-Omics Analysis of Transgenic Tobacco
Source: Genes (Basel). 2022 May 3;13(5):817. doi: 10.3390/genes13050817 (PMC9140693; doi:10.3390/genes13050817)
Supplement: Supplementary file 1 [file genes-13-00817-s001.zip › Table S7.xlsx]

## Sheet: Sheet1
Table S7: The GO enrichment result of DEGs
Ontology	ID	Description	GeneRatio	BgRatio	pvalue	p.adjust	geneID	Count	up	down
Cellular component	GO:0016363	nuclear matrix	2/199	26/36249	0.00893671	0.360639	gene-LOC107809272/gene-LOC107773449	2	1	1
Cellular component	GO:0005682	U5 snRNP	2/199	27/36249	0.00961704	0.360639	gene-LOC107812139/gene-LOC107803633	2	2	0
Cellular component	GO:0005887	integral component of plasma membrane	6/199	416/36249	0.0278994	0.505831	novel.7657/gene-LOC107782948/gene-LOC107775280/gene-LOC107828779/gene-LOC107809942/gene-LOC107771761	6	5	1
Cellular component	GO:0046540	U4/U6 x U5 tri-snRNP complex	2/199	49/36249	0.0297854	0.505831	gene-LOC107812139/gene-LOC107803633	2	2	0
Cellular component	GO:0097526	spliceosomal tri-snRNP complex	2/199	59/36249	0.0418256	0.505831	gene-LOC107812139/gene-LOC107803633	2	2	0
Cellular component	GO:0000015	phosphopyruvate hydratase complex	1/199	11/36249	0.0587652	0.505831	gene-LOC107763133	1	0	1
Cellular component	GO:0034399	nuclear periphery	2/199	78/36249	0.0686559	0.505831	gene-LOC107809272/gene-LOC107773449	2	1	1
Cellular component	GO:0005719	nuclear euchromatin	1/199	16/36249	0.0843281	0.505831	novel.542	1	1	0
Cellular component	GO:0070469	respiratory chain	3/199	191/36249	0.0884527	0.505831	gene-LOC107781761/gene-LOC107760841/gene-LOC107763364	3	2	1
Cellular component	GO:0000791	euchromatin	1/199	18/36249	0.0943588	0.505831	novel.542	1	1	0
Cellular component	GO:0009513	etioplast	1/199	18/36249	0.0943588	0.505831	gene-LOC107769023	1	0	1
Cellular component	GO:0030915	Smc5-Smc6 complex	1/199	21/36249	0.1092	0.505831	gene-LOC107798519	1	1	0
Cellular component	GO:0106068	SUMO ligase complex	1/199	21/36249	0.1092	0.505831	gene-LOC107798519	1	1	0
Cellular component	GO:0042807	central vacuole	1/199	22/36249	0.114093	0.505831	gene-LOC107775280	1	1	0
Cellular component	GO:0005741	mitochondrial outer membrane	2/199	114/36249	0.129933	0.505831	gene-LOC107817209/gene-LOC107780856	2	1	1
Cellular component	GO:0030532	small nuclear ribonucleoprotein complex	2/199	114/36249	0.129933	0.505831	gene-LOC107812139/gene-LOC107803633	2	2	0
Cellular component	GO:0097525	spliceosomal snRNP complex	2/199	114/36249	0.129933	0.505831	gene-LOC107812139/gene-LOC107803633	2	2	0
Cellular component	GO:0000325	plant-type vacuole	4/199	360/36249	0.137208	0.505831	gene-LOC107775280/gene-LOC107779406/gene-LOC107823992/gene-LOC107783438	4	3	1
Cellular component	GO:0005643	nuclear pore	2/199	124/36249	0.14864	0.505831	gene-LOC107804960/gene-LOC107784604	2	2	0
Cellular component	GO:0120114	Sm-like protein family complex	2/199	124/36249	0.14864	0.505831	gene-LOC107812139/gene-LOC107803633	2	2	0
Cellular component	GO:0009508	plastid chromosome	1/199	31/36249	0.156946	0.505831	gene-LOC107761556	1	1	0
Cellular component	GO:0031306	intrinsic component of mitochondrial outer membrane	1/199	32/36249	0.161578	0.505831	gene-LOC107780856	1	0	1
Cellular component	GO:0031307	integral component of mitochondrial outer membrane	1/199	32/36249	0.161578	0.505831	gene-LOC107780856	1	0	1
Cellular component	GO:0008250	oligosaccharyltransferase complex	1/199	33/36249	0.166185	0.505831	gene-LOC107819035	1	0	1
Cellular component	GO:0000229	cytoplasmic chromosome	1/199	37/36249	0.184361	0.505831	gene-LOC107761556	1	1	0
Cellular component	GO:0031968	organelle outer membrane	3/199	270/36249	0.185862	0.505831	gene-LOC107819905/gene-LOC107817209/gene-LOC107780856	3	1	2
Cellular component	GO:0019867	outer membrane	3/199	272/36249	0.188618	0.505831	gene-LOC107819905/gene-LOC107817209/gene-LOC107780856	3	1	2
Cellular component	GO:0046930	pore complex	1/199	38/36249	0.188844	0.505831	gene-LOC107817209	1	1	0
Cellular component	GO:0010287	plastoglobule	2/199	167/36249	0.233508	0.603901	gene-LOC107775106/gene-LOC107817485	2	2	0
Cellular component	GO:0000326	protein storage vacuole	1/199	53/36249	0.25321	0.612605	gene-LOC107775280	1	1	0
Cellular component	GO:0005852	eukaryotic translation initiation factor 3 complex	1/199	53/36249	0.25321	0.612605	novel.2926	1	1	0
Cellular component	GO:0000322	storage vacuole	1/199	55/36249	0.261399	0.612654	gene-LOC107775280	1	1	0
Cellular component	GO:0032592	integral component of mitochondrial membrane	1/199	65/36249	0.301023	0.640153	gene-LOC107780856	1	0	1
Cellular component	GO:0008023	transcription elongation factor complex	1/199	66/36249	0.304867	0.640153	novel.542	1	1	0
Cellular component	GO:0098573	intrinsic component of mitochondrial membrane	1/199	67/36249	0.30869	0.640153	gene-LOC107780856	1	0	1
Cellular component	GO:0032580	Golgi cisterna membrane	1/199	69/36249	0.316274	0.640153	gene-LOC107776954	1	0	1
Cellular component	GO:0042646	plastid nucleoid	1/199	70/36249	0.320035	0.640153	gene-LOC107761556	1	1	0
Cellular component	GO:0005681	spliceosomal complex	3/199	365/36249	0.324344	0.640153	gene-LOC107779991/gene-LOC107812139/gene-LOC107803633	3	3	0
Cellular component	GO:0009295	nucleoid	1/199	81/36249	0.360068	0.655519	gene-LOC107761556	1	1	0
Cellular component	GO:0005747	mitochondrial respiratory chain complex I	1/199	83/36249	0.367091	0.655519	gene-LOC107760841	1	0	1
Cellular component	GO:0030964	NADH dehydrogenase complex	1/199	83/36249	0.367091	0.655519	gene-LOC107760841	1	0	1
Cellular component	GO:0045271	respiratory chain complex I	1/199	83/36249	0.367091	0.655519	gene-LOC107760841	1	0	1
Cellular component	GO:0009705	plant-type vacuole membrane	2/199	251/36249	0.40134	0.700011	gene-LOC107775280/gene-LOC107823992	2	1	1
Cellular component	GO:0031985	Golgi cisterna	1/199	96/36249	0.410906	0.700407	gene-LOC107776954	1	0	1
Cellular component	GO:0005788	endoplasmic reticulum lumen	1/199	100/36249	0.42377	0.706283	gene-LOC107798260	1	1	0
Cellular component	GO:0009505	plant-type cell wall	3/199	452/36249	0.452516	0.713095	gene-LOC107770624/gene-LOC107792369/gene-LOC107819035	3	0	3
Cellular component	GO:0044455	mitochondrial membrane part	2/199	282/36249	0.459347	0.713095	gene-LOC107760841/gene-LOC107780856	2	0	2
Cellular component	GO:0044438	microbody part	1/199	114/36249	0.466633	0.713095	gene-LOC107820096	1	1	0
Cellular component	GO:0044439	peroxisomal part	1/199	114/36249	0.466633	0.713095	gene-LOC107820096	1	1	0
Cellular component	GO:0005795	Golgi stack	1/199	117/36249	0.475397	0.713095	gene-LOC107776954	1	0	1
Cellular component	GO:0098803	respiratory chain complex	1/199	124/36249	0.495292	0.726328	gene-LOC107760841	1	0	1
Cellular component	GO:0005746	mitochondrial respiratory chain	1/199	127/36249	0.503587	0.726328	gene-LOC107760841	1	0	1
Cellular component	GO:0005635	nuclear envelope	2/199	316/36249	0.519077	0.734543	gene-LOC107804960/gene-LOC107784604	2	2	0
Cellular component	GO:0000790	nuclear chromatin	1/199	140/36249	0.537993	0.742224	novel.542	1	1	0
Cellular component	GO:0009523	photosystem II	1/199	146/36249	0.553062	0.742224	gene-LOC107803133	1	1	0
Cellular component	GO:0009527	plastid outer membrane	1/199	153/36249	0.570026	0.742224	gene-LOC107819905	1	0	1
Cellular component	GO:0009707	chloroplast outer membrane	1/199	153/36249	0.570026	0.742224	gene-LOC107819905	1	0	1
Cellular component	GO:0000793	condensed chromosome	1/199	158/36249	0.581749	0.742224	gene-LOC107798519	1	1	0
Cellular component	GO:0000785	chromatin	2/199	373/36249	0.60894	0.742224	gene-LOC107779363/novel.542	2	2	0
Cellular component	GO:0031301	integral component of organelle membrane	1/199	172/36249	0.612909	0.742224	gene-LOC107780856	1	0	1
Cellular component	GO:0009706	chloroplast inner membrane	1/199	173/36249	0.615044	0.742224	gene-LOC107763136	1	1	0
Cellular component	GO:0031300	intrinsic component of organelle membrane	1/199	174/36249	0.617167	0.742224	gene-LOC107780856	1	0	1
Cellular component	GO:0009528	plastid inner membrane	1/199	177/36249	0.623468	0.742224	gene-LOC107763136	1	1	0
Cellular component	GO:0005819	spindle	1/199	191/36249	0.651534	0.749049	gene-LOC107809530	1	0	1
Cellular component	GO:0009521	photosystem	1/199	193/36249	0.65537	0.749049	gene-LOC107803133	1	1	0
Cellular component	GO:1990204	oxidoreductase complex	1/199	195/36249	0.659163	0.749049	gene-LOC107760841	1	0	1
Cellular component	GO:0098800	inner mitochondrial membrane protein complex	1/199	207/36249	0.681069	0.76239	gene-LOC107760841	1	0	1
Cellular component	GO:0005759	mitochondrial matrix	1/199	223/36249	0.708112	0.781006	gene-LOC107786009	1	1	0
Cellular component	GO:0098798	mitochondrial protein complex	1/199	252/36249	0.751443	0.806589	gene-LOC107760841	1	0	1
Cellular component	GO:0009524	phragmoplast	1/199	253/36249	0.752817	0.806589	gene-LOC107809530	1	0	1
Cellular component	GO:0044454	nuclear chromosome part	1/199	302/36249	0.811649	0.857376	novel.542	1	1	0
Cellular component	GO:0000228	nuclear chromosome	1/199	339/36249	0.846638	0.881914	novel.542	1	1	0
Cellular component	GO:0005777	peroxisome	1/199	427/36249	0.90601	0.918253	gene-LOC107820096	1	1	0
Cellular component	GO:0042579	microbody	1/199	427/36249	0.90601	0.918253	gene-LOC107820096	1	1	0
Cellular component	GO:0044445	cytosolic part	1/199	472/36249	0.926862	0.926862	gene-LOC107763133	1	0	1
Molecular function	GO:0000156	phosphorelay response regulator activity	7/189	30/34345	2.50013e-10	6.90036e-08	gene-LOC107795059/gene-LOC107762160/gene-LOC107825200/gene-LOC107774820/gene-LOC107807632/gene-LOC107781474/gene-LOC107774626	7	0	7
Molecular function	GO:0005504	fatty acid binding	4/189	15/34345	1.15641e-06	0.000159585	novel.197/gene-LOC107811955/gene-LOC107795797/gene-LOC107802284	4	0	4
Molecular function	GO:0031406	carboxylic acid binding	7/189	181/34345	6.8591e-05	0.00473278	novel.197/gene-LOC107811955/gene-LOC107795797/gene-LOC107802284/gene-LOC107790081/gene-LOC107765010/gene-LOC107809891	7	1	6
Molecular function	GO:0043177	organic acid binding	7/189	181/34345	6.8591e-05	0.00473278	novel.197/gene-LOC107811955/gene-LOC107795797/gene-LOC107802284/gene-LOC107790081/gene-LOC107765010/gene-LOC107809891	7	1	6
Molecular function	GO:0033293	monocarboxylic acid binding	4/189	60/34345	0.000340496	0.0187954	novel.197/gene-LOC107811955/gene-LOC107795797/gene-LOC107802284	4	0	4
Molecular function	GO:0005315	inorganic phosphate transmembrane transporter activity	3/189	46/34345	0.00209205	0.0962342	gene-LOC107778417/gene-LOC107828779/gene-LOC107809942	3	2	1
Molecular function	GO:0047134	protein-disulfide reductase activity	3/189	49/34345	0.00250865	0.0962578	gene-LOC107759325/gene-LOC107811615/gene-LOC107812784	3	2	1
Molecular function	GO:0015036	disulfide oxidoreductase activity	5/189	178/34345	0.00312788	0.0962578	gene-LOC107759325/gene-LOC107767590/gene-LOC107811615/gene-LOC107786584/gene-LOC107812784	5	4	1
Molecular function	GO:0004791	thioredoxin-disulfide reductase activity	3/189	53/34345	0.00313884	0.0962578	gene-LOC107759325/gene-LOC107811615/gene-LOC107812784	3	2	1
Molecular function	GO:0043621	protein self-association	5/189	187/34345	0.00385849	0.106494	novel.197/gene-LOC107811955/gene-LOC107795797/gene-LOC107802284/gene-LOC107819905	5	0	5
Molecular function	GO:0031072	heat shock protein binding	3/189	61/34345	0.00466987	0.111397	gene-LOC107806338/gene-LOC107763704/gene-LOC107784191	3	3	0
Molecular function	GO:0009815	1-aminocyclopropane-1-carboxylate oxidase activity	2/189	19/34345	0.00484335	0.111397	gene-LOC107790081/gene-LOC107765010	2	0	2
Molecular function	GO:0016668	oxidoreductase activity, acting on a sulfur group of donors, NAD(P) as acceptor	3/189	71/34345	0.007125	0.151269	gene-LOC107759325/gene-LOC107811615/gene-LOC107812784	3	2	1
Molecular function	GO:0005372	water transmembrane transporter activity	3/189	75/34345	0.00828422	0.15243	gene-LOC107782948/gene-LOC107775280/gene-LOC107771761	3	3	0
Molecular function	GO:0015250	water channel activity	3/189	75/34345	0.00828422	0.15243	gene-LOC107782948/gene-LOC107775280/gene-LOC107771761	3	3	0
Molecular function	GO:0016667	oxidoreductase activity, acting on a sulfur group of donors	5/189	232/34345	0.00941584	0.162423	gene-LOC107759325/gene-LOC107767590/gene-LOC107811615/gene-LOC107786584/gene-LOC107812784	5	4	1
Molecular function	GO:0003968	RNA-directed 5'-3' RNA polymerase activity	3/189	81/34345	0.0102197	0.165919	novel.5801/novel.5085/novel.2795	3	2	1
Molecular function	GO:0051015	actin filament binding	3/189	87/34345	0.0123961	0.183543	gene-LOC107789616/gene-LOC107823352/gene-LOC107806603	3	2	1
Molecular function	GO:0050403	trans-zeatin O-beta-D-glucosyltransferase activity	2/189	32/34345	0.0134062	0.183543	gene-LOC107764165/gene-LOC107795312	2	2	0
Molecular function	GO:0015267	channel activity	6/189	354/34345	0.0139653	0.183543	gene-LOC107814674/gene-LOC107782948/gene-LOC107817209/gene-LOC107775280/gene-LOC107798321/gene-LOC107771761	6	6	0
Molecular function	GO:0022803	passive transmembrane transporter activity	6/189	354/34345	0.0139653	0.183543	gene-LOC107814674/gene-LOC107782948/gene-LOC107817209/gene-LOC107775280/gene-LOC107798321/gene-LOC107771761	6	6	0
Molecular function	GO:0042626	ATPase activity, coupled to transmembrane movement of substances	6/189	390/34345	0.0213741	0.258209	gene-LOC107778667/gene-LOC107765170/gene-LOC107779406/gene-LOC107815260/gene-LOC107823069/gene-LOC107783438	6	6	0
Molecular function	GO:0008559	xenobiotic transmembrane transporting ATPase activity	2/189	42/34345	0.022453	0.258209	gene-LOC107779406/gene-LOC107783438	2	2	0
Molecular function	GO:0042910	xenobiotic transmembrane transporter activity	2/189	42/34345	0.022453	0.258209	gene-LOC107779406/gene-LOC107783438	2	2	0
Molecular function	GO:0016641	oxidoreductase activity, acting on the CH-NH2 group of donors, oxygen as acceptor	2/189	43/34345	0.0234643	0.259046	gene-LOC107790081/gene-LOC107765010	2	0	2
Molecular function	GO:0051082	unfolded protein binding	4/189	204/34345	0.0266214	0.278393	gene-LOC107765261/gene-LOC107807848/gene-LOC107806338/gene-LOC107763704	4	4	0
Molecular function	GO:0048029	monosaccharide binding	3/189	118/34345	0.0276059	0.278393	gene-LOC107790081/gene-LOC107765010/gene-LOC107780856	3	0	3
Molecular function	GO:0051213	dioxygenase activity	5/189	308/34345	0.0282427	0.278393	gene-LOC107821505/gene-LOC107803183/gene-LOC107806234/gene-LOC107824392/gene-LOC107760999	5	2	3
Molecular function	GO:0043492	ATPase activity, coupled to movement of substances	6/189	425/34345	0.0307737	0.28563	gene-LOC107778667/gene-LOC107765170/gene-LOC107779406/gene-LOC107815260/gene-LOC107823069/gene-LOC107783438	6	6	0
Molecular function	GO:0004568	chitinase activity	2/189	50/34345	0.0310467	0.28563	gene-LOC107809417/gene-LOC107771200	2	2	0
Molecular function	GO:0015399	primary active transmembrane transporter activity	6/189	433/34345	0.0332487	0.28677	gene-LOC107778667/gene-LOC107765170/gene-LOC107779406/gene-LOC107815260/gene-LOC107823069/gene-LOC107783438	6	6	0
Molecular function	GO:0015405	P-P-bond-hydrolysis-driven transmembrane transporter activity	6/189	433/34345	0.0332487	0.28677	gene-LOC107778667/gene-LOC107765170/gene-LOC107779406/gene-LOC107815260/gene-LOC107823069/gene-LOC107783438	6	6	0
Molecular function	GO:0016709	oxidoreductase activity, acting on paired donors, with incorporation or reduction of molecular oxygen, NAD(P)H as one donor, and incorporation of one atom of oxygen	4/189	239/34345	0.0435588	0.28824	gene-LOC107810004/gene-LOC107777970/novel.712/gene-LOC107832671	4	0	4
Molecular function	GO:0044877	protein-containing complex binding	4/189	239/34345	0.0435588	0.28824	gene-LOC107789616/gene-LOC107823352/novel.542/gene-LOC107806603	4	3	1
Molecular function	GO:0004650	polygalacturonase activity	2/189	67/34345	0.0527578	0.28824	gene-LOC107802165/gene-LOC107806636	2	0	2
Molecular function	GO:0015035	protein disulfide oxidoreductase activity	3/189	154/34345	0.0535982	0.28824	gene-LOC107759325/gene-LOC107767590/gene-LOC107786584	3	2	1
Molecular function	GO:0001078	proximal promoter DNA-binding transcription repressor activity, RNA polymerase II-specific	1/189	10/34345	0.0536938	0.28824	gene-LOC107775885	1	1	0
Molecular function	GO:0001227	DNA-binding transcription repressor activity, RNA polymerase II-specific	1/189	10/34345	0.0536938	0.28824	gene-LOC107775885	1	1	0
Molecular function	GO:0047172	shikimate O-hydroxycinnamoyltransferase activity	1/189	10/34345	0.0536938	0.28824	gene-LOC107807845	1	1	0
Molecular function	GO:0050737	O-hydroxycinnamoyltransferase activity	1/189	10/34345	0.0536938	0.28824	gene-LOC107807845	1	1	0
Molecular function	GO:0090440	abscisic acid transmembrane transporter activity	1/189	10/34345	0.0536938	0.28824	gene-LOC107774142	1	1	0
Molecular function	GO:0090447	glycerol-3-phosphate 2-O-acyltransferase activity	1/189	10/34345	0.0536938	0.28824	gene-LOC107789855	1	1	0
Molecular function	GO:0016638	oxidoreductase activity, acting on the CH-NH2 group of donors	2/189	71/34345	0.0584648	0.28824	gene-LOC107790081/gene-LOC107765010	2	0	2
Molecular function	GO:0003785	actin monomer binding	1/189	11/34345	0.0589028	0.28824	gene-LOC107806603	1	1	0
Molecular function	GO:0003863	3-methyl-2-oxobutanoate dehydrogenase (2-methylpropanoyl-transferring) activity	1/189	11/34345	0.0589028	0.28824	gene-LOC107786009	1	1	0
Molecular function	GO:0004634	phosphopyruvate hydratase activity	1/189	11/34345	0.0589028	0.28824	gene-LOC107763133	1	0	1
Molecular function	GO:0008964	phosphoenolpyruvate carboxylase activity	1/189	11/34345	0.0589028	0.28824	gene-LOC107825450	1	0	1
Molecular function	GO:0015292	uniporter activity	1/189	11/34345	0.0589028	0.28824	gene-LOC107798321	1	1	0
Molecular function	GO:0015369	calcium:proton antiporter activity	1/189	11/34345	0.0589028	0.28824	gene-LOC107823992	1	0	1
Molecular function	GO:0046593	mandelonitrile lyase activity	1/189	11/34345	0.0589028	0.28824	gene-LOC107810756	1	0	1
Molecular function	GO:0051139	metal ion:proton antiporter activity	1/189	11/34345	0.0589028	0.28824	gene-LOC107823992	1	0	1
Molecular function	GO:0008028	monocarboxylic acid transmembrane transporter activity	2/189	73/34345	0.061395	0.28824	gene-LOC107778417/gene-LOC107774142	2	1	1
Molecular function	GO:0000224	peptide-N4-(N-acetyl-beta-glucosaminyl)asparagine amidase activity	1/189	12/34345	0.0640833	0.28824	gene-LOC107786253	1	1	0
Molecular function	GO:0003886	DNA (cytosine-5-)-methyltransferase activity	1/189	12/34345	0.0640833	0.28824	gene-LOC107831997	1	0	1
Molecular function	GO:0008453	alanine-glyoxylate transaminase activity	1/189	12/34345	0.0640833	0.28824	gene-LOC107803383	1	1	0
Molecular function	GO:0008843	endochitinase activity	1/189	12/34345	0.0640833	0.28824	gene-LOC107809417	1	1	0
Molecular function	GO:0010279	indole-3-acetic acid amido synthetase activity	1/189	12/34345	0.0640833	0.28824	gene-LOC107777931	1	0	1
Molecular function	GO:0015204	urea transmembrane transporter activity	1/189	12/34345	0.0640833	0.28824	gene-LOC107775280	1	1	0
Molecular function	GO:0035885	exochitinase activity	1/189	12/34345	0.0640833	0.28824	gene-LOC107809417	1	1	0
Molecular function	GO:0071917	triose-phosphate transmembrane transporter activity	1/189	12/34345	0.0640833	0.28824	gene-LOC107778417	1	0	1
Molecular function	GO:0003713	transcription coactivator activity	2/189	75/34345	0.0643744	0.28824	gene-LOC107808000/gene-LOC107787006	2	2	0
Molecular function	GO:0004611	phosphoenolpyruvate carboxykinase activity	1/189	13/34345	0.0692354	0.28824	gene-LOC107825450	1	0	1
Molecular function	GO:0080044	quercetin 7-O-glucosyltransferase activity	2/189	80/34345	0.0720287	0.28824	novel.7890/gene-LOC107764165	2	2	0
Molecular function	GO:0080043	quercetin 3-O-glucosyltransferase activity	2/189	81/34345	0.0735935	0.28824	novel.7890/gene-LOC107764165	2	2	0
Molecular function	GO:0004623	phospholipase A2 activity	1/189	14/34345	0.0743594	0.28824	gene-LOC107805311	1	1	0
Molecular function	GO:0009008	DNA-methyltransferase activity	1/189	14/34345	0.0743594	0.28824	gene-LOC107831997	1	0	1
Molecular function	GO:0015120	phosphoglycerate transmembrane transporter activity	1/189	14/34345	0.0743594	0.28824	gene-LOC107778417	1	0	1
Molecular function	GO:0070678	preprotein binding	1/189	14/34345	0.0743594	0.28824	gene-LOC107784191	1	1	0
Molecular function	GO:0005536	glucose binding	1/189	15/34345	0.0794552	0.28824	gene-LOC107780856	1	0	1
Molecular function	GO:0008381	mechanosensitive ion channel activity	1/189	15/34345	0.0794552	0.28824	gene-LOC107814674	1	1	0
Molecular function	GO:0015665	alcohol transmembrane transporter activity	1/189	15/34345	0.0794552	0.28824	gene-LOC107774142	1	1	0
Molecular function	GO:0031418	L-ascorbic acid binding	2/189	85/34345	0.0799601	0.28824	gene-LOC107790081/gene-LOC107765010	2	0	2
Molecular function	GO:0015238	drug transmembrane transporter activity	4/189	296/34345	0.081468	0.28824	gene-LOC107779406/gene-LOC107820815/gene-LOC107783438/gene-LOC107798177	4	4	0
Molecular function	GO:0015299	solute:proton antiporter activity	2/189	87/34345	0.0832056	0.28824	gene-LOC107823992/gene-LOC107812318	2	1	1
Molecular function	GO:0042887	amide transmembrane transporter activity	2/189	87/34345	0.0832056	0.28824	novel.7657/gene-LOC107775280	2	1	1
Molecular function	GO:0004477	methenyltetrahydrofolate cyclohydrolase activity	1/189	16/34345	0.0845232	0.28824	gene-LOC107810393	1	0	1
Molecular function	GO:0004488	methylenetetrahydrofolate dehydrogenase (NADP+) activity	1/189	16/34345	0.0845232	0.28824	gene-LOC107810393	1	0	1
Molecular function	GO:0047325	inositol tetrakisphosphate 1-kinase activity	1/189	16/34345	0.0845232	0.28824	gene-LOC107799749	1	1	0
Molecular function	GO:0051879	Hsp90 protein binding	1/189	16/34345	0.0845232	0.28824	gene-LOC107784191	1	1	0
Molecular function	GO:0052726	inositol-1,3,4-trisphosphate 5-kinase activity	1/189	16/34345	0.0845232	0.28824	gene-LOC107799749	1	1	0
Molecular function	GO:0022838	substrate-specific channel activity	4/189	300/34345	0.0845921	0.28824	gene-LOC107782948/gene-LOC107775280/gene-LOC107798321/gene-LOC107771761	4	4	0
Molecular function	GO:0003993	acid phosphatase activity	2/189	90/34345	0.088148	0.290818	gene-LOC107814821/gene-LOC107793632	2	0	2
Molecular function	GO:0017112	Rab guanyl-nucleotide exchange factor activity	1/189	17/34345	0.0895634	0.290818	gene-LOC107772149	1	0	1
Molecular function	GO:0042879	aldonate transmembrane transporter activity	1/189	17/34345	0.0895634	0.290818	gene-LOC107778417	1	0	1
Molecular function	GO:0050378	UDP-glucuronate 4-epimerase activity	1/189	17/34345	0.0895634	0.290818	gene-LOC107776954	1	0	1
Molecular function	GO:0016682	oxidoreductase activity, acting on diphenols and related substances as donors, oxygen as acceptor	2/189	93/34345	0.0931757	0.297394	gene-LOC107781761/gene-LOC107763364	2	2	0
Molecular function	GO:0046873	metal ion transmembrane transporter activity	5/189	440/34345	0.0967057	0.297394	gene-LOC107767317/gene-LOC107762078/gene-LOC107798321/gene-LOC107823992/novel.8488	5	2	3
Molecular function	GO:0015298	solute:cation antiporter activity	2/189	96/34345	0.0982845	0.297394	gene-LOC107823992/gene-LOC107812318	2	1	1
Molecular function	GO:0003841	1-acylglycerol-3-phosphate O-acyltransferase activity	1/189	19/34345	0.0995611	0.297394	gene-LOC107805311	1	1	0
Molecular function	GO:0042171	lysophosphatidic acid acyltransferase activity	1/189	19/34345	0.0995611	0.297394	gene-LOC107805311	1	1	0
Molecular function	GO:0046915	transition metal ion transmembrane transporter activity	2/189	98/34345	0.101734	0.297394	gene-LOC107767317/gene-LOC107762078	2	1	1
Molecular function	GO:0035251	UDP-glucosyltransferase activity	4/189	321/34345	0.10193	0.297394	novel.7890/gene-LOC107764165/gene-LOC107813389/gene-LOC107795312	4	3	1
Molecular function	GO:0015368	calcium:cation antiporter activity	1/189	20/34345	0.104519	0.297394	gene-LOC107823992	1	0	1
Molecular function	GO:0031491	nucleosome binding	1/189	20/34345	0.104519	0.297394	novel.542	1	1	0
Molecular function	GO:0050734	hydroxycinnamoyltransferase activity	1/189	20/34345	0.104519	0.297394	gene-LOC107807845	1	1	0
Molecular function	GO:0051766	inositol trisphosphate kinase activity	1/189	20/34345	0.104519	0.297394	gene-LOC107799749	1	1	0
Molecular function	GO:0052725	inositol-1,3,4-trisphosphate 6-kinase activity	1/189	20/34345	0.104519	0.297394	gene-LOC107799749	1	1	0
Molecular function	GO:0016651	oxidoreductase activity, acting on NAD(P)H	3/189	211/34345	0.111154	0.310448	gene-LOC107759325/gene-LOC107811615/gene-LOC107812784	3	2	1
Molecular function	GO:0080054	low-affinity nitrate transmembrane transporter activity	1/189	22/34345	0.114353	0.310448	gene-LOC107795252	1	1	0
Molecular function	GO:0034062	5'-3' RNA polymerase activity	3/189	216/34345	0.117021	0.310448	novel.5801/novel.5085/novel.2795	3	2	1
Molecular function	GO:0097747	RNA polymerase activity	3/189	216/34345	0.117021	0.310448	novel.5801/novel.5085/novel.2795	3	2	1
Molecular function	GO:0016706	oxidoreductase activity, acting on paired donors, with incorporation or reduction of molecular oxygen, 2-oxoglutarate as one donor, and incorporation of one atom each of oxygen into both donors	2/189	107/34345	0.117648	0.310448	gene-LOC107821505/gene-LOC107803183	2	1	1
Molecular function	GO:0016161	beta-amylase activity	1/189	23/34345	0.11923	0.310448	gene-LOC107827956	1	1	0
Molecular function	GO:0016597	amino acid binding	1/189	23/34345	0.11923	0.310448	gene-LOC107809891	1	1	0
Molecular function	GO:0016872	intramolecular lyase activity	1/189	23/34345	0.11923	0.310448	gene-LOC107809496	1	0	1
Molecular function	GO:0051765	inositol tetrakisphosphate kinase activity	1/189	23/34345	0.11923	0.310448	gene-LOC107799749	1	1	0
Molecular function	GO:0016209	antioxidant activity	4/189	343/34345	0.121695	0.311329	gene-LOC107759325/gene-LOC107770624/gene-LOC107811615/gene-LOC107812784	4	2	2
Molecular function	GO:0009922	fatty acid elongase activity	1/189	24/34345	0.12408	0.311329	gene-LOC107809103	1	1	0
Molecular function	GO:0035673	oligopeptide transmembrane transporter activity	1/189	24/34345	0.12408	0.311329	novel.7657	1	0	1
Molecular function	GO:0045543	gibberellin 2-beta-dioxygenase activity	1/189	24/34345	0.12408	0.311329	gene-LOC107821505	1	1	0
Molecular function	GO:0003779	actin binding	3/189	225/34345	0.127863	0.312083	gene-LOC107789616/gene-LOC107823352/gene-LOC107806603	3	2	1
Molecular function	GO:0016679	oxidoreductase activity, acting on diphenols and related substances as donors	2/189	113/34345	0.128581	0.312083	gene-LOC107781761/gene-LOC107763364	2	2	0
Molecular function	GO:0003950	NAD+ ADP-ribosyltransferase activity	1/189	25/34345	0.128904	0.312083	gene-LOC107809272	1	1	0
Molecular function	GO:0016308	1-phosphatidylinositol-4-phosphate 5-kinase activity	1/189	25/34345	0.128904	0.312083	gene-LOC107806603	1	1	0
Molecular function	GO:0004396	hexokinase activity	1/189	26/34345	0.133701	0.320882	gene-LOC107780856	1	0	1
Molecular function	GO:0019842	vitamin binding	4/189	358/34345	0.136042	0.323687	gene-LOC107803383/gene-LOC107790081/gene-LOC107765010/gene-LOC107774317	4	2	2
Molecular function	GO:0016830	carbon-carbon lyase activity	3/189	233/34345	0.137791	0.325044	gene-LOC107825450/gene-LOC107774317/gene-LOC107810756	3	1	2
Molecular function	GO:0015297	antiporter activity	4/189	365/34345	0.142964	0.334389	gene-LOC107820815/gene-LOC107823992/gene-LOC107798177/gene-LOC107812318	4	3	1
Molecular function	GO:0019238	cyclohydrolase activity	1/189	29/34345	0.147935	0.34311	gene-LOC107810393	1	0	1
Molecular function	GO:0005085	guanyl-nucleotide exchange factor activity	2/189	124/34345	0.149194	0.343146	gene-LOC107772149/gene-LOC107779363	2	1	1
Molecular function	GO:1901618	organic hydroxy compound transmembrane transporter activity	1/189	30/34345	0.152628	0.346156	gene-LOC107774142	1	1	0
Molecular function	GO:0015085	calcium ion transmembrane transporter activity	2/189	126/34345	0.153011	0.346156	gene-LOC107798321/gene-LOC107823992	2	1	1
Molecular function	GO:0016646	oxidoreductase activity, acting on the CH-NH group of donors, NAD or NADP as acceptor	1/189	31/34345	0.157295	0.347308	gene-LOC107810393	1	0	1
Molecular function	GO:0017137	Rab GTPase binding	1/189	31/34345	0.157295	0.347308	gene-LOC107772149	1	0	1
Molecular function	GO:0050404	zeatin O-beta-D-xylosyltransferase activity	1/189	31/34345	0.157295	0.347308	gene-LOC107795312	1	1	0
Molecular function	GO:0016160	amylase activity	1/189	32/34345	0.161937	0.351926	gene-LOC107827956	1	1	0
Molecular function	GO:0071617	lysophospholipid acyltransferase activity	1/189	32/34345	0.161937	0.351926	gene-LOC107805311	1	1	0
Molecular function	GO:0008235	metalloexopeptidase activity	1/189	33/34345	0.166553	0.35913	gene-LOC107811097	1	0	1
Molecular function	GO:0046527	glucosyltransferase activity	4/189	390/34345	0.168761	0.361071	novel.7890/gene-LOC107764165/gene-LOC107813389/gene-LOC107795312	4	3	1
Molecular function	GO:0005384	manganese ion transmembrane transporter activity	1/189	35/34345	0.17571	0.364253	gene-LOC107762078	1	1	0
Molecular function	GO:0005385	zinc ion transmembrane transporter activity	1/189	35/34345	0.17571	0.364253	gene-LOC107767317	1	0	1
Molecular function	GO:0072509	divalent inorganic cation transmembrane transporter activity	1/189	35/34345	0.17571	0.364253	gene-LOC107767317	1	0	1
Molecular function	GO:0003951	NAD+ kinase activity	1/189	37/34345	0.184766	0.364253	gene-LOC107783094	1	1	0
Molecular function	GO:0005544	calcium-dependent phospholipid binding	1/189	37/34345	0.184766	0.364253	gene-LOC107789616	1	1	0
Molecular function	GO:0016832	aldehyde-lyase activity	1/189	37/34345	0.184766	0.364253	gene-LOC107810756	1	0	1
Molecular function	GO:0035252	UDP-xylosyltransferase activity	1/189	37/34345	0.184766	0.364253	gene-LOC107795312	1	1	0
Molecular function	GO:0102336	3-oxo-arachidoyl-CoA synthase activity	1/189	37/34345	0.184766	0.364253	gene-LOC107809103	1	1	0
Molecular function	GO:0102337	3-oxo-cerotoyl-CoA synthase activity	1/189	37/34345	0.184766	0.364253	gene-LOC107809103	1	1	0
Molecular function	GO:0102338	3-oxo-lignoceronyl-CoA synthase activity	1/189	37/34345	0.184766	0.364253	gene-LOC107809103	1	1	0
Molecular function	GO:0102756	very-long-chain 3-ketoacyl-CoA synthase activity	1/189	37/34345	0.184766	0.364253	gene-LOC107809103	1	1	0
Molecular function	GO:0016624	oxidoreductase activity, acting on the aldehyde or oxo group of donors, disulfide as acceptor	1/189	38/34345	0.189257	0.370461	gene-LOC107786009	1	1	0
Molecular function	GO:0016763	transferase activity, transferring pentosyl groups	2/189	147/34345	0.19408	0.374614	gene-LOC107809272/gene-LOC107795312	2	2	0
Molecular function	GO:0010329	auxin efflux transmembrane transporter activity	1/189	40/34345	0.198165	0.374614	gene-LOC107778667	1	1	0
Molecular function	GO:0015288	porin activity	1/189	40/34345	0.198165	0.374614	gene-LOC107817209	1	1	0
Molecular function	GO:0022829	wide pore channel activity	1/189	40/34345	0.198165	0.374614	gene-LOC107817209	1	1	0
Molecular function	GO:0080161	auxin transmembrane transporter activity	1/189	40/34345	0.198165	0.374614	gene-LOC107778667	1	1	0
Molecular function	GO:0016831	carboxy-lyase activity	2/189	151/34345	0.202063	0.375826	gene-LOC107825450/gene-LOC107774317	2	1	1
Molecular function	GO:0008374	O-acyltransferase activity	3/189	283/34345	0.204889	0.375826	gene-LOC107807845/gene-LOC107789855/gene-LOC107805311	3	3	0
Molecular function	GO:0000982	transcription factor activity, RNA polymerase II proximal promoter sequence-specific DNA binding	1/189	42/34345	0.206977	0.375826	gene-LOC107775885	1	1	0
Molecular function	GO:0016759	cellulose synthase activity	1/189	42/34345	0.206977	0.375826	gene-LOC107813389	1	0	1
Molecular function	GO:0016760	cellulose synthase (UDP-forming) activity	1/189	42/34345	0.206977	0.375826	gene-LOC107813389	1	0	1
Molecular function	GO:0070300	phosphatidic acid binding	1/189	42/34345	0.206977	0.375826	gene-LOC107772149	1	0	1
Molecular function	GO:0015293	symporter activity	3/189	289/34345	0.213406	0.384967	gene-LOC107774142/gene-LOC107828779/gene-LOC107809942	3	3	0
Molecular function	GO:0016307	phosphatidylinositol phosphate kinase activity	1/189	44/34345	0.215691	0.386564	gene-LOC107806603	1	1	0
Molecular function	GO:0003712	transcription coregulator activity	2/189	164/34345	0.228238	0.40641	gene-LOC107808000/gene-LOC107787006	2	2	0
Molecular function	GO:0043424	protein histidine kinase binding	1/189	48/34345	0.232836	0.411941	gene-LOC107794902	1	0	1
Molecular function	GO:0005088	Ras guanyl-nucleotide exchange factor activity	1/189	49/34345	0.237064	0.414111	gene-LOC107772149	1	0	1
Molecular function	GO:0015562	efflux transmembrane transporter activity	1/189	49/34345	0.237064	0.414111	gene-LOC107778667	1	1	0
Molecular function	GO:0000287	magnesium ion binding	3/189	307/34345	0.239381	0.415529	gene-LOC107799749/gene-LOC107763133/gene-LOC107809496	3	1	2
Molecular function	GO:0009055	electron transfer activity	3/189	310/34345	0.243764	0.420492	gene-LOC107767590/gene-LOC107769023/gene-LOC107786584	3	2	1
Molecular function	GO:0015491	cation:cation antiporter activity	1/189	51/34345	0.245449	0.42077	gene-LOC107823992	1	0	1
Molecular function	GO:0016814	hydrolase activity, acting on carbon-nitrogen (but not peptide) bonds, in cyclic amidines	1/189	52/34345	0.249608	0.425258	gene-LOC107810393	1	0	1
Molecular function	GO:0042285	xylosyltransferase activity	1/189	54/34345	0.257856	0.436616	gene-LOC107795312	1	1	0
Molecular function	GO:0016881	acid-amino acid ligase activity	1/189	57/34345	0.270061	0.454492	gene-LOC107777931	1	0	1
Molecular function	GO:0015112	nitrate transmembrane transporter activity	1/189	58/34345	0.274084	0.458468	gene-LOC107795252	1	1	0
Molecular function	GO:0000155	phosphorelay sensor kinase activity	1/189	59/34345	0.278086	0.459591	gene-LOC107794902	1	0	1
Molecular function	GO:0050897	cobalt ion binding	1/189	59/34345	0.278086	0.459591	gene-LOC107789781	1	1	0
Molecular function	GO:0008061	chitin binding	1/189	60/34345	0.282065	0.463393	gene-LOC107809417	1	1	0
Molecular function	GO:0033612	receptor serine/threonine kinase binding	1/189	63/34345	0.293873	0.477811	novel.1112	1	0	1
Molecular function	GO:0004673	protein histidine kinase activity	1/189	64/34345	0.297766	0.477811	gene-LOC107794902	1	0	1
Molecular function	GO:0016775	phosphotransferase activity, nitrogenous group as acceptor	1/189	64/34345	0.297766	0.477811	gene-LOC107794902	1	0	1
Molecular function	GO:1904680	peptide transmembrane transporter activity	1/189	64/34345	0.297766	0.477811	novel.7657	1	0	1
Molecular function	GO:0005262	calcium channel activity	1/189	65/34345	0.301638	0.479061	gene-LOC107798321	1	1	0
Molecular function	GO:0004180	carboxypeptidase activity	1/189	66/34345	0.305488	0.479061	gene-LOC107811097	1	0	1
Molecular function	GO:0009881	photoreceptor activity	1/189	66/34345	0.305488	0.479061	gene-LOC107779363	1	1	0
Molecular function	GO:0015605	organophosphate ester transmembrane transporter activity	1/189	66/34345	0.305488	0.479061	gene-LOC107778417	1	0	1
Molecular function	GO:0016857	racemase and epimerase activity, acting on carbohydrates and derivatives	1/189	68/34345	0.313126	0.485521	gene-LOC107776954	1	0	1
Molecular function	GO:0019200	carbohydrate kinase activity	1/189	68/34345	0.313126	0.485521	gene-LOC107780856	1	0	1
Molecular function	GO:0051087	chaperone binding	1/189	69/34345	0.316913	0.488648	gene-LOC107795681	1	1	0
Molecular function	GO:0004722	protein serine/threonine phosphatase activity	2/189	209/34345	0.319587	0.488992	gene-LOC107832784/gene-LOC107770314	2	2	0
Molecular function	GO:0016645	oxidoreductase activity, acting on the CH-NH group of donors	1/189	70/34345	0.32068	0.488992	gene-LOC107810393	1	0	1
Molecular function	GO:0004312	fatty acid synthase activity	1/189	75/34345	0.339205	0.50675	gene-LOC107809103	1	1	0
Molecular function	GO:0016671	oxidoreductase activity, acting on a sulfur group of donors, disulfide as acceptor	1/189	75/34345	0.339205	0.50675	gene-LOC107759325	1	0	1
Molecular function	GO:0031625	ubiquitin protein ligase binding	2/189	219/34345	0.339669	0.50675	gene-LOC107762521/gene-LOC107782948	2	2	0
Molecular function	GO:0044389	ubiquitin-like protein ligase binding	2/189	219/34345	0.339669	0.50675	gene-LOC107762521/gene-LOC107782948	2	2	0
Molecular function	GO:0030170	pyridoxal phosphate binding	2/189	223/34345	0.347653	0.513114	gene-LOC107803383/gene-LOC107774317	2	2	0
Molecular function	GO:0070279	vitamin B6 binding	2/189	223/34345	0.347653	0.513114	gene-LOC107803383/gene-LOC107774317	2	2	0
Molecular function	GO:0016702	oxidoreductase activity, acting on single donors with incorporation of molecular oxygen, incorporation of two atoms of oxygen	1/189	78/34345	0.350078	0.513944	gene-LOC107824392	1	0	1
Molecular function	GO:0003964	RNA-directed DNA polymerase activity	3/189	389/34345	0.361646	0.528118	novel.5801/novel.5085/novel.2795	3	2	1
Molecular function	GO:0010333	terpene synthase activity	1/189	82/34345	0.364299	0.529192	gene-LOC107809496	1	0	1
Molecular function	GO:0004252	serine-type endopeptidase activity	2/189	233/34345	0.367468	0.531001	gene-LOC107773988/gene-LOC107785766	2	0	2
Molecular function	GO:0016411	acylglycerol O-acyltransferase activity	1/189	85/34345	0.374761	0.538719	gene-LOC107805311	1	1	0
Molecular function	GO:0016168	chlorophyll binding	1/189	86/34345	0.37821	0.539546	gene-LOC107803133	1	1	0
Molecular function	GO:0051020	GTPase binding	2/189	239/34345	0.379246	0.539546	gene-LOC107772149/gene-LOC107779363	2	1	1
Molecular function	GO:0005319	lipid transporter activity	1/189	88/34345	0.385052	0.544997	gene-LOC107774142	1	1	0
Molecular function	GO:0099516	ion antiporter activity	1/189	89/34345	0.388445	0.546994	gene-LOC107823992	1	0	1
Molecular function	GO:0004721	phosphoprotein phosphatase activity	3/189	412/34345	0.395869	0.55271	gene-LOC107832784/gene-LOC107770314/gene-LOC107794902	3	2	1
Molecular function	GO:0042803	protein homodimerization activity	3/189	413/34345	0.397347	0.55271	gene-LOC107782479/gene-LOC107779363/gene-LOC107777407	3	1	2
Molecular function	GO:0008378	galactosyltransferase activity	1/189	92/34345	0.398512	0.55271	gene-LOC107809018	1	1	0
Molecular function	GO:0016838	carbon-oxygen lyase activity, acting on phosphates	1/189	95/34345	0.408414	0.560807	gene-LOC107809496	1	0	1
Molecular function	GO:0016854	racemase and epimerase activity	1/189	95/34345	0.408414	0.560807	gene-LOC107776954	1	0	1
Molecular function	GO:0016701	oxidoreductase activity, acting on single donors with incorporation of molecular oxygen	1/189	98/34345	0.418154	0.567837	gene-LOC107824392	1	0	1
Molecular function	GO:0045735	nutrient reservoir activity	1/189	98/34345	0.418154	0.567837	gene-LOC107793227	1	0	1
Molecular function	GO:0005543	phospholipid binding	2/189	260/34345	0.419706	0.567837	gene-LOC107789616/gene-LOC107772149	2	1	1
Molecular function	GO:0016810	hydrolase activity, acting on carbon-nitrogen (but not peptide) bonds	2/189	263/34345	0.425378	0.572705	gene-LOC107810393/gene-LOC107786253	2	1	1
Molecular function	GO:0003746	translation elongation factor activity	1/189	102/34345	0.430893	0.577312	gene-LOC107818198	1	1	0
Molecular function	GO:0034061	DNA polymerase activity	3/189	442/34345	0.439741	0.586322	novel.5801/novel.5085/novel.2795	3	2	1
Molecular function	GO:0003682	chromatin binding	2/189	288/34345	0.471483	0.625071	gene-LOC107779363/novel.542	2	2	0
Molecular function	GO:0005102	signaling receptor binding	1/189	116/34345	0.473333	0.625071	novel.1112	1	0	1
Molecular function	GO:0005342	organic acid transmembrane transporter activity	2/189	295/34345	0.483995	0.633093	gene-LOC107778417/gene-LOC107774142	2	1	1
Molecular function	GO:0046943	carboxylic acid transmembrane transporter activity	2/189	295/34345	0.483995	0.633093	gene-LOC107778417/gene-LOC107774142	2	1	1
Molecular function	GO:0004857	enzyme inhibitor activity	2/189	300/34345	0.49282	0.639279	gene-LOC107808322/novel.3732	2	1	1
Molecular function	GO:0019901	protein kinase binding	1/189	123/34345	0.493357	0.639279	gene-LOC107794902	1	0	1
Molecular function	GO:0003678	DNA helicase activity	1/189	128/34345	0.507194	0.648081	novel.5490	1	1	0
Molecular function	GO:0051537	2 iron, 2 sulfur cluster binding	1/189	128/34345	0.507194	0.648081	gene-LOC107769023	1	0	1
Molecular function	GO:1901505	carbohydrate derivative transmembrane transporter activity	1/189	128/34345	0.507194	0.648081	gene-LOC107778417	1	0	1
Molecular function	GO:0015077	monovalent inorganic cation transmembrane transporter activity	3/189	495/34345	0.51399	0.653739	gene-LOC107823992/novel.8488/gene-LOC107812318	3	1	2
Molecular function	GO:0008483	transaminase activity	1/189	133/34345	0.520656	0.656169	gene-LOC107803383	1	1	0
Molecular function	GO:0016769	transferase activity, transferring nitrogenous groups	1/189	133/34345	0.520656	0.656169	gene-LOC107803383	1	1	0
Molecular function	GO:0008135	translation factor activity, RNA binding	2/189	328/34345	0.540445	0.672974	novel.2926/gene-LOC107818198	2	2	0
Molecular function	GO:0017016	Ras GTPase binding	1/189	141/34345	0.541437	0.672974	gene-LOC107772149	1	0	1
Molecular function	GO:0031267	small GTPase binding	1/189	141/34345	0.541437	0.672974	gene-LOC107772149	1	0	1
Molecular function	GO:0019900	kinase binding	1/189	142/34345	0.543971	0.672974	gene-LOC107794902	1	0	1
Molecular function	GO:0008236	serine-type peptidase activity	2/189	333/34345	0.54862	0.672974	gene-LOC107773988/gene-LOC107785766	2	0	2
Molecular function	GO:0017171	serine hydrolase activity	2/189	333/34345	0.54862	0.672974	gene-LOC107773988/gene-LOC107785766	2	0	2
Molecular function	GO:0015078	proton transmembrane transporter activity	2/189	337/34345	0.555087	0.676544	gene-LOC107823992/gene-LOC107812318	2	1	1
Molecular function	GO:0035091	phosphatidylinositol binding	1/189	147/34345	0.556433	0.676544	gene-LOC107772149	1	0	1
Molecular function	GO:0016811	hydrolase activity, acting on carbon-nitrogen (but not peptide) bonds, in linear amides	1/189	148/34345	0.558884	0.676544	gene-LOC107786253	1	1	0
Molecular function	GO:0005261	cation channel activity	1/189	153/34345	0.570941	0.688121	gene-LOC107798321	1	1	0
Molecular function	GO:0016835	carbon-oxygen lyase activity	2/189	353/34345	0.580298	0.692934	gene-LOC107763133/gene-LOC107809496	2	0	2
Molecular function	GO:0016903	oxidoreductase activity, acting on the aldehyde or oxo group of donors	1/189	157/34345	0.58035	0.692934	gene-LOC107786009	1	1	0
Molecular function	GO:0008238	exopeptidase activity	1/189	158/34345	0.58267	0.692934	gene-LOC107811097	1	0	1
Molecular function	GO:0004620	phospholipase activity	1/189	159/34345	0.584977	0.692934	gene-LOC107805311	1	1	0
Molecular function	GO:0008017	microtubule binding	2/189	360/34345	0.590995	0.697071	gene-LOC107809530/gene-LOC107775867	2	0	2
Molecular function	GO:0016879	ligase activity, forming carbon-nitrogen bonds	1/189	165/34345	0.598556	0.702985	gene-LOC107777931	1	0	1
Molecular function	GO:0015144	carbohydrate transmembrane transporter activity	1/189	173/34345	0.615976	0.717462	gene-LOC107778417	1	0	1
Molecular function	GO:0008514	organic anion transmembrane transporter activity	2/189	377/34345	0.61613	0.717462	gene-LOC107778417/gene-LOC107774142	2	1	1
Molecular function	GO:0004004	ATP-dependent RNA helicase activity	1/189	176/34345	0.622313	0.717462	gene-LOC107779991	1	1	0
Molecular function	GO:0008186	RNA-dependent ATPase activity	1/189	176/34345	0.622313	0.717462	gene-LOC107779991	1	1	0
Molecular function	GO:0003724	RNA helicase activity	1/189	178/34345	0.62648	0.717462	gene-LOC107779991	1	1	0
Molecular function	GO:0015079	potassium ion transmembrane transporter activity	1/189	178/34345	0.62648	0.717462	novel.8488	1	0	1
Molecular function	GO:0004523	RNA-DNA hybrid ribonuclease activity	1/189	185/34345	0.640706	0.730723	novel.7690	1	1	0
Molecular function	GO:0015631	tubulin binding	2/189	398/34345	0.645532	0.733197	gene-LOC107809530/gene-LOC107775867	2	0	2
Molecular function	GO:0022836	gated channel activity	1/189	190/34345	0.650537	0.735853	gene-LOC107814674	1	1	0
Molecular function	GO:0008237	metallopeptidase activity	1/189	202/34345	0.673053	0.757163	gene-LOC107811097	1	0	1
Molecular function	GO:0016836	hydro-lyase activity	1/189	203/34345	0.674863	0.757163	gene-LOC107763133	1	0	1
Molecular function	GO:0003743	translation initiation factor activity	1/189	210/34345	0.687255	0.767945	novel.2926	1	1	0
Molecular function	GO:0042393	histone binding	1/189	217/34345	0.699178	0.778118	novel.542	1	1	0
Molecular function	GO:0016298	lipase activity	1/189	223/34345	0.709037	0.785921	gene-LOC107805311	1	1	0
Molecular function	GO:0005216	ion channel activity	1/189	225/34345	0.712252	0.786326	gene-LOC107798321	1	1	0
Molecular function	GO:0015103	inorganic anion transmembrane transporter activity	1/189	227/34345	0.715431	0.786689	gene-LOC107795252	1	1	0
Molecular function	GO:0004601	peroxidase activity	1/189	247/34345	0.745361	0.811118	gene-LOC107770624	1	0	1
Molecular function	GO:0016891	endoribonuclease activity, producing 5'-phosphomonoesters	1/189	250/34345	0.749572	0.811118	novel.7690	1	1	0
Molecular function	GO:0050660	flavin adenine dinucleotide binding	1/189	250/34345	0.749572	0.811118	gene-LOC107810756	1	0	1
Molecular function	GO:0008026	ATP-dependent helicase activity	1/189	252/34345	0.752341	0.811118	gene-LOC107779991	1	1	0
Molecular function	GO:0070035	purine NTP-dependent helicase activity	1/189	252/34345	0.752341	0.811118	gene-LOC107779991	1	1	0
Molecular function	GO:0016684	oxidoreductase activity, acting on peroxide as acceptor	1/189	256/34345	0.757787	0.813203	gene-LOC107770624	1	0	1
Molecular function	GO:0016893	endonuclease activity, active with either ribo- or deoxyribonucleic acids and producing 5'-phosphomonoesters	1/189	259/34345	0.761794	0.813203	novel.7690	1	1	0
Molecular function	GO:0008234	cysteine-type peptidase activity	1/189	260/34345	0.763115	0.813203	gene-LOC107821344	1	1	0
Molecular function	GO:0005507	copper ion binding	1/189	289/34345	0.798406	0.847538	gene-LOC107769029	1	0	1
Molecular function	GO:0004521	endoribonuclease activity	1/189	301/34345	0.811431	0.858065	novel.7690	1	1	0
Molecular function	GO:0000977	RNA polymerase II regulatory region sequence-specific DNA binding	1/189	310/34345	0.820647	0.861211	gene-LOC107775885	1	1	0
Molecular function	GO:0001012	RNA polymerase II regulatory region DNA binding	1/189	310/34345	0.820647	0.861211	gene-LOC107775885	1	1	0
Molecular function	GO:0051536	iron-sulfur cluster binding	1/189	334/34345	0.843091	0.877486	gene-LOC107769023	1	0	1
Molecular function	GO:0051540	metal cluster binding	1/189	334/34345	0.843091	0.877486	gene-LOC107769023	1	0	1
Molecular function	GO:0000981	DNA-binding transcription factor activity, RNA polymerase II-specific	1/189	337/34345	0.845693	0.877486	gene-LOC107775885	1	1	0
Molecular function	GO:0004540	ribonuclease activity	1/189	395/34345	0.888342	0.918286	novel.7690	1	1	0
Molecular function	GO:0008757	S-adenosylmethionine-dependent methyltransferase activity	1/189	401/34345	0.89202	0.918648	gene-LOC107831997	1	0	1
Molecular function	GO:0003924	GTPase activity	1/189	427/34345	0.906616	0.925964	gene-LOC107818198	1	1	0
Molecular function	GO:0052689	carboxylic ester hydrolase activity	1/189	429/34345	0.907654	0.925964	gene-LOC107805311	1	1	0
Molecular function	GO:0019199	transmembrane receptor protein kinase activity	1/189	432/34345	0.90919	0.925964	gene-LOC107794902	1	0	1
Molecular function	GO:0000976	transcription regulatory region sequence-specific DNA binding	1/189	457/34345	0.921035	0.932485	gene-LOC107775885	1	1	0
Molecular function	GO:0016614	oxidoreductase activity, acting on CH-OH group of donors	1/189	463/34345	0.923641	0.932485	gene-LOC107810756	1	0	1
Molecular function	GO:0004190	aspartic-type endopeptidase activity	1/189	482/34345	0.931342	0.932485	gene-LOC107792369	1	0	1
Molecular function	GO:0070001	aspartic-type peptidase activity	1/189	482/34345	0.931342	0.932485	gene-LOC107792369	1	0	1
Molecular function	GO:0004888	transmembrane signaling receptor activity	1/189	485/34345	0.932485	0.932485	gene-LOC107794902	1	0	1
Biological process	GO:0009627	systemic acquired resistance	9/176	148/32391	1.28947e-07	6.76057e-05	novel.197/gene-LOC107811955/gene-LOC107795797/gene-LOC107802284/gene-LOC107792369/gene-LOC107819905/gene-LOC107782765/novel.2807/novel.7550	9	0	9
Biological process	GO:0009736	cytokinin-activated signaling pathway	9/176	159/32391	2.3772e-07	6.76057e-05	gene-LOC107795059/gene-LOC107762160/gene-LOC107825200/gene-LOC107774820/gene-LOC107807632/gene-LOC107781474/gene-LOC107789879/gene-LOC107794902/gene-LOC107774626	9	0	9
Biological process	GO:0071368	cellular response to cytokinin stimulus	9/176	162/32391	2.78595e-07	6.76057e-05	gene-LOC107795059/gene-LOC107762160/gene-LOC107825200/gene-LOC107774820/gene-LOC107807632/gene-LOC107781474/gene-LOC107789879/gene-LOC107794902/gene-LOC107774626	9	0	9
Biological process	GO:0009862	systemic acquired resistance, salicylic acid mediated signaling pathway	5/176	34/32391	1.09565e-06	0.000199408	novel.197/gene-LOC107811955/gene-LOC107795797/gene-LOC107802284/gene-LOC107782765	5	0	5
Biological process	GO:0009408	response to heat	12/176	395/32391	1.91313e-06	0.000278552	gene-LOC107795681/gene-LOC107762521/gene-LOC107806338/gene-LOC107772127/gene-LOC107789616/gene-LOC107808000/gene-LOC107820096/gene-LOC107787006/gene-LOC107763704/gene-LOC107767950/gene-LOC107787546/gene-LOC107763527	12	11	1
Biological process	GO:0000302	response to reactive oxygen species	10/176	314/32391	9.32442e-06	0.000869107	gene-LOC107795681/gene-LOC107762521/gene-LOC107814674/gene-LOC107820096/gene-LOC107790081/gene-LOC107765010/gene-LOC107760841/gene-LOC107767950/gene-LOC107787546/gene-LOC107763527	10	7	3
Biological process	GO:0009686	gibberellin biosynthetic process	6/176	90/32391	1.00811e-05	0.000869107	gene-LOC107820556/gene-LOC107821505/gene-LOC107803183/gene-LOC107823800/gene-LOC107788169/gene-LOC107809496	6	1	5
Biological process	GO:0009735	response to cytokinin	11/176	390/32391	1.04091e-05	0.000869107	gene-LOC107795059/gene-LOC107762160/gene-LOC107772127/gene-LOC107825200/gene-LOC107774820/gene-LOC107807632/gene-LOC107781474/gene-LOC107789879/gene-LOC107787921/gene-LOC107794902/gene-LOC107774626	11	0	11
Biological process	GO:0009685	gibberellin metabolic process	6/176	91/32391	1.07445e-05	0.000869107	gene-LOC107820556/gene-LOC107821505/gene-LOC107803183/gene-LOC107823800/gene-LOC107788169/gene-LOC107809496	6	1	5
Biological process	GO:0009642	response to light intensity	9/176	260/32391	1.36291e-05	0.000992196	gene-LOC107795681/gene-LOC107786009/gene-LOC107762521/gene-LOC107778417/gene-LOC107775885/gene-LOC107803133/gene-LOC107767950/gene-LOC107787546/gene-LOC107763527	9	8	1
Biological process	GO:0010143	cutin biosynthetic process	5/176	66/32391	3.05782e-05	0.00202372	gene-LOC107805739/gene-LOC107777970/gene-LOC107789855/novel.712/gene-LOC107832671	5	2	3
Biological process	GO:0042446	hormone biosynthetic process	11/176	444/32391	3.42865e-05	0.00208005	gene-LOC107820556/gene-LOC107821505/gene-LOC107775885/gene-LOC107782479/gene-LOC107803183/gene-LOC107790081/gene-LOC107823800/gene-LOC107777407/gene-LOC107765010/gene-LOC107788169/gene-LOC107809496	11	2	9
Biological process	GO:0016102	diterpenoid biosynthetic process	6/176	115/32391	4.0733e-05	0.00228105	gene-LOC107820556/gene-LOC107821505/gene-LOC107803183/gene-LOC107823800/gene-LOC107788169/gene-LOC107809496	6	1	5
Biological process	GO:0042447	hormone catabolic process	4/176	38/32391	5.38226e-05	0.00279878	gene-LOC107820556/gene-LOC107806234/gene-LOC107788169/gene-LOC107760999	4	1	3
Biological process	GO:0009814	defense response, incompatible interaction	10/176	390/32391	5.88855e-05	0.00285791	novel.197/gene-LOC107795681/gene-LOC107811955/gene-LOC107795797/gene-LOC107802284/gene-LOC107792369/gene-LOC107819905/gene-LOC107782765/novel.2807/novel.7550	10	1	9
Biological process	GO:0016101	diterpenoid metabolic process	6/176	125/32391	6.4934e-05	0.00295449	gene-LOC107820556/gene-LOC107821505/gene-LOC107803183/gene-LOC107823800/gene-LOC107788169/gene-LOC107809496	6	1	5
Biological process	GO:0009644	response to high light intensity	6/176	127/32391	7.09246e-05	0.00303724	gene-LOC107795681/gene-LOC107762521/gene-LOC107803133/gene-LOC107767950/gene-LOC107787546/gene-LOC107763527	6	6	0
Biological process	GO:0006869	lipid transport	7/176	217/32391	0.000194335	0.00785978	novel.197/gene-LOC107811955/gene-LOC107812329/gene-LOC107795797/gene-LOC107802284/gene-LOC107774142/gene-LOC107770944	7	2	5
Biological process	GO:0035690	cellular response to drug	7/176	235/32391	0.000315304	0.0120811	novel.197/gene-LOC107811955/gene-LOC107795797/gene-LOC107802284/gene-LOC107782765/gene-LOC107790081/gene-LOC107765010	7	0	7
Biological process	GO:0010876	lipid localization	7/176	241/32391	0.000366927	0.0133561	novel.197/gene-LOC107811955/gene-LOC107812329/gene-LOC107795797/gene-LOC107802284/gene-LOC107774142/gene-LOC107770944	7	2	5
Biological process	GO:0010371	regulation of gibberellin biosynthetic process	3/176	29/32391	0.000519336	0.0164381	gene-LOC107820556/gene-LOC107823800/gene-LOC107788169	3	0	3
Biological process	GO:0071731	response to nitric oxide	3/176	29/32391	0.000519336	0.0164381	gene-LOC107790081/gene-LOC107765010/gene-LOC107760841	3	0	3
Biological process	GO:0097366	response to bronchodilator	3/176	29/32391	0.000519336	0.0164381	gene-LOC107790081/gene-LOC107765010/gene-LOC107760841	3	0	3
Biological process	GO:0048859	formation of anatomical boundary	3/176	31/32391	0.000633791	0.018456	gene-LOC107778667/gene-LOC107828216/gene-LOC107823800	3	1	2
Biological process	GO:0090691	formation of plant organ boundary	3/176	31/32391	0.000633791	0.018456	gene-LOC107778667/gene-LOC107828216/gene-LOC107823800	3	1	2
Biological process	GO:0071281	cellular response to iron ion	4/176	77/32391	0.00083694	0.0234343	gene-LOC107810004/gene-LOC107762078/gene-LOC107790081/gene-LOC107765010	4	1	3
Biological process	GO:0009863	salicylic acid mediated signaling pathway	5/176	139/32391	0.00100039	0.0269736	novel.197/gene-LOC107811955/gene-LOC107795797/gene-LOC107802284/gene-LOC107782765	5	0	5
Biological process	GO:0051365	cellular response to potassium ion starvation	2/176	10/32391	0.00128375	0.0333775	gene-LOC107790081/gene-LOC107765010	2	0	2
Biological process	GO:0071446	cellular response to salicylic acid stimulus	5/176	149/32391	0.00136241	0.0342012	novel.197/gene-LOC107811955/gene-LOC107795797/gene-LOC107802284/gene-LOC107782765	5	0	5
Biological process	GO:0042542	response to hydrogen peroxide	5/176	152/32391	0.00148774	0.0361026	gene-LOC107795681/gene-LOC107762521/gene-LOC107767950/gene-LOC107787546/gene-LOC107763527	5	5	0
Biological process	GO:0010039	response to iron ion	4/176	91/32391	0.00155846	0.0365986	gene-LOC107810004/gene-LOC107762078/gene-LOC107790081/gene-LOC107765010	4	1	3
Biological process	GO:0080170	hydrogen peroxide transmembrane transport	2/176	12/32391	0.00186942	0.0425293	gene-LOC107782948/gene-LOC107775280	2	2	0
Biological process	GO:0009636	response to toxic substance	7/176	321/32391	0.00194526	0.0429136	gene-LOC107795681/gene-LOC107762521/gene-LOC107764165/gene-LOC107775885/gene-LOC107767950/gene-LOC107787546/gene-LOC107763527	7	7	0
Biological process	GO:0046244	salicylic acid catabolic process	2/176	13/32391	0.00220144	0.0471367	gene-LOC107806234/gene-LOC107760999	2	1	1
Biological process	GO:0071407	cellular response to organic cyclic compound	7/176	339/32391	0.00263787	0.0548677	novel.197/gene-LOC107811955/gene-LOC107795797/gene-LOC107828324/gene-LOC107802284/gene-LOC107788418/gene-LOC107782765	7	1	6
Biological process	GO:0007623	circadian rhythm	7/176	341/32391	0.00272519	0.0551094	gene-LOC107795059/gene-LOC107762160/gene-LOC107825200/gene-LOC107774820/gene-LOC107807632/gene-LOC107781474/gene-LOC107779363	7	1	6
Biological process	GO:0071236	cellular response to antibiotic	5/176	177/32391	0.0028857	0.0567781	novel.197/gene-LOC107811955/gene-LOC107795797/gene-LOC107802284/gene-LOC107782765	5	0	5
Biological process	GO:0071248	cellular response to metal ion	4/176	110/32391	0.00310869	0.0595559	gene-LOC107810004/gene-LOC107762078/gene-LOC107790081/gene-LOC107765010	4	1	3
Biological process	GO:0009831	plant-type cell wall modification involved in multidimensional cell growth	2/176	16/32391	0.00335075	0.0609837	gene-LOC107802165/gene-LOC107806636	2	0	2
Biological process	GO:0042891	antibiotic transport	2/176	16/32391	0.00335075	0.0609837	gene-LOC107782948/gene-LOC107775280	2	2	0
Biological process	GO:0016103	diterpenoid catabolic process	2/176	17/32391	0.003784	0.0671891	gene-LOC107820556/gene-LOC107788169	2	0	2
Biological process	GO:0009639	response to red or far red light	8/176	465/32391	0.0040693	0.0697176	gene-LOC107778667/gene-LOC107789616/gene-LOC107825200/gene-LOC107774820/gene-LOC107811097/gene-LOC107788418/gene-LOC107804299/gene-LOC107823800	8	2	6
Biological process	GO:0009744	response to sucrose	4/176	119/32391	0.00411793	0.0697176	gene-LOC107786009/gene-LOC107778417/gene-LOC107787921/gene-LOC107794902	4	1	3
Biological process	GO:0034285	response to disaccharide	4/176	122/32391	0.00449819	0.0744246	gene-LOC107786009/gene-LOC107778417/gene-LOC107787921/gene-LOC107794902	4	1	3
Biological process	GO:0048511	rhythmic process	7/176	377/32391	0.00470987	0.0761952	gene-LOC107795059/gene-LOC107762160/gene-LOC107825200/gene-LOC107774820/gene-LOC107807632/gene-LOC107781474/gene-LOC107779363	7	1	6
Biological process	GO:0019336	phenol-containing compound catabolic process	2/176	20/32391	0.00523026	0.0827746	gene-LOC107806234/gene-LOC107760999	2	1	1
Biological process	GO:0009696	salicylic acid metabolic process	3/176	67/32391	0.00585534	0.0906955	gene-LOC107775885/gene-LOC107806234/gene-LOC107760999	3	2	1
Biological process	GO:0010161	red light signaling pathway	2/176	22/32391	0.00631379	0.0938049	gene-LOC107825200/gene-LOC107774820	2	0	2
Biological process	GO:0071491	cellular response to red light	2/176	22/32391	0.00631379	0.0938049	gene-LOC107825200/gene-LOC107774820	2	0	2
Biological process	GO:0071732	cellular response to nitric oxide	2/176	23/32391	0.00689055	0.100326	gene-LOC107790081/gene-LOC107765010	2	0	2
Biological process	GO:0034614	cellular response to reactive oxygen species	3/176	72/32391	0.00714723	0.102023	gene-LOC107814674/gene-LOC107790081/gene-LOC107765010	3	1	2
Biological process	GO:0042547	cell wall modification involved in multidimensional cell growth	2/176	24/32391	0.00749029	0.104864	gene-LOC107802165/gene-LOC107806636	2	0	2
Biological process	GO:0006855	drug transmembrane transport	4/176	144/32391	0.00802695	0.110257	gene-LOC107782948/gene-LOC107775280/gene-LOC107820815/gene-LOC107798177	4	4	0
Biological process	GO:0030026	cellular manganese ion homeostasis	2/176	26/32391	0.00875763	0.117855	gene-LOC107762078/gene-LOC107823992	2	1	1
Biological process	GO:0018958	phenol-containing compound metabolic process	3/176	78/32391	0.00890384	0.117855	gene-LOC107775885/gene-LOC107806234/gene-LOC107760999	3	2	1
Biological process	GO:0071241	cellular response to inorganic substance	4/176	153/32391	0.0098788	0.128424	gene-LOC107810004/gene-LOC107762078/gene-LOC107790081/gene-LOC107765010	4	1	3
Biological process	GO:0010029	regulation of seed germination	4/176	160/32391	0.0114963	0.144299	gene-LOC107783945/gene-LOC107797237/gene-LOC107799395/gene-LOC107794902	4	3	1
Biological process	GO:0034599	cellular response to oxidative stress	4/176	160/32391	0.0114963	0.144299	gene-LOC107759325/gene-LOC107814674/gene-LOC107790081/gene-LOC107765010	4	1	3
Biological process	GO:0000245	spliceosomal complex assembly	2/176	32/32391	0.0130841	0.156533	gene-LOC107812139/gene-LOC107803633	2	2	0
Biological process	GO:0055071	manganese ion homeostasis	2/176	32/32391	0.0130841	0.156533	gene-LOC107762078/gene-LOC107823992	2	1	1
Biological process	GO:0042537	benzene-containing compound metabolic process	3/176	90/32391	0.0131161	0.156533	gene-LOC107775885/gene-LOC107806234/gene-LOC107760999	3	2	1
Biological process	GO:0006457	protein folding	6/176	356/32391	0.0134974	0.158485	gene-LOC107765261/gene-LOC107795681/gene-LOC107807848/gene-LOC107806338/gene-LOC107820096/gene-LOC107763704	6	6	0
Biological process	GO:0009640	photomorphogenesis	4/176	175/32391	0.0155121	0.17645	gene-LOC107778667/gene-LOC107811097/gene-LOC107788418/gene-LOC107823800	4	1	3
Biological process	GO:1900140	regulation of seedling development	4/176	175/32391	0.0155121	0.17645	gene-LOC107783945/gene-LOC107797237/gene-LOC107799395/gene-LOC107794902	4	3	1
Biological process	GO:0033500	carbohydrate homeostasis	2/176	37/32391	0.0172605	0.193317	gene-LOC107780856/gene-LOC107794902	2	0	2
Biological process	GO:0015893	drug transport	4/176	182/32391	0.0176531	0.194719	gene-LOC107782948/gene-LOC107775280/gene-LOC107820815/gene-LOC107798177	4	4	0
Biological process	GO:0019747	regulation of isoprenoid metabolic process	3/176	103/32391	0.0187639	0.203883	gene-LOC107820556/gene-LOC107823800/gene-LOC107788169	3	0	3
Biological process	GO:0016115	terpenoid catabolic process	2/176	39/32391	0.019069	0.20415	gene-LOC107820556/gene-LOC107788169	2	0	2
Biological process	GO:0010112	regulation of systemic acquired resistance	2/176	40/32391	0.0200019	0.211034	novel.2807/novel.7550	2	0	2
Biological process	GO:0015698	inorganic anion transport	4/176	194/32391	0.0217341	0.223095	gene-LOC107795252/gene-LOC107828779/gene-LOC107809942/gene-LOC107794902	4	3	1
Biological process	GO:0046885	regulation of hormone biosynthetic process	3/176	109/32391	0.0217578	0.223095	gene-LOC107820556/gene-LOC107823800/gene-LOC107788169	3	0	3
Biological process	GO:0016114	terpenoid biosynthetic process	6/176	401/32391	0.0227607	0.228495	gene-LOC107820556/gene-LOC107821505/gene-LOC107803183/gene-LOC107823800/gene-LOC107788169/gene-LOC107809496	6	1	5
Biological process	GO:0008300	isoprenoid catabolic process	2/176	43/32391	0.0229123	0.228495	gene-LOC107820556/gene-LOC107788169	2	0	2
Biological process	GO:0045454	cell redox homeostasis	5/176	305/32391	0.0259364	0.248233	gene-LOC107759325/gene-LOC107767590/gene-LOC107811615/gene-LOC107786584/gene-LOC107812784	5	4	1
Biological process	GO:0032196	transposition	2/176	46/32391	0.0259855	0.248233	novel.5835/novel.6244	2	1	1
Biological process	GO:0002229	defense response to oomycetes	3/176	117/32391	0.026132	0.248233	gene-LOC107806234/gene-LOC107818552/gene-LOC107760999	3	2	1
Biological process	GO:0031669	cellular response to nutrient levels	5/176	306/32391	0.0262554	0.248233	gene-LOC107786009/gene-LOC107803383/gene-LOC107790081/gene-LOC107765010/gene-LOC107794902	5	2	3
Biological process	GO:0043455	regulation of secondary metabolic process	3/176	118/32391	0.0267094	0.249226	gene-LOC107820556/gene-LOC107823800/gene-LOC107788169	3	0	3
Biological process	GO:0006817	phosphate ion transport	2/176	47/32391	0.0270451	0.249226	gene-LOC107828779/gene-LOC107809942	2	2	0
Biological process	GO:0002239	response to oomycetes	3/176	123/32391	0.0296987	0.270258	gene-LOC107806234/gene-LOC107818552/gene-LOC107760999	3	2	1
Biological process	GO:0051181	cofactor transport	2/176	50/32391	0.0303262	0.272561	gene-LOC107782948/gene-LOC107775280	2	2	0
Biological process	GO:0006721	terpenoid metabolic process	6/176	443/32391	0.0345997	0.282561	gene-LOC107820556/gene-LOC107821505/gene-LOC107803183/gene-LOC107823800/gene-LOC107788169/gene-LOC107809496	6	1	5
Biological process	GO:0006026	aminoglycan catabolic process	2/176	54/32391	0.034932	0.282561	gene-LOC107809417/gene-LOC107771200	2	2	0
Biological process	GO:0006030	chitin metabolic process	2/176	54/32391	0.034932	0.282561	gene-LOC107809417/gene-LOC107771200	2	2	0
Biological process	GO:0006032	chitin catabolic process	2/176	54/32391	0.034932	0.282561	gene-LOC107809417/gene-LOC107771200	2	2	0
Biological process	GO:0034250	positive regulation of cellular amide metabolic process	2/176	54/32391	0.034932	0.282561	gene-LOC107767950/gene-LOC107763527	2	2	0
Biological process	GO:0045727	positive regulation of translation	2/176	54/32391	0.034932	0.282561	gene-LOC107767950/gene-LOC107763527	2	2	0
Biological process	GO:0046348	amino sugar catabolic process	2/176	54/32391	0.034932	0.282561	gene-LOC107809417/gene-LOC107771200	2	2	0
Biological process	GO:1901072	glucosamine-containing compound catabolic process	2/176	54/32391	0.034932	0.282561	gene-LOC107809417/gene-LOC107771200	2	2	0
Biological process	GO:1902170	cellular response to reactive nitrogen species	2/176	54/32391	0.034932	0.282561	gene-LOC107790081/gene-LOC107765010	2	0	2
Biological process	GO:1901071	glucosamine-containing compound metabolic process	2/176	55/32391	0.0361233	0.288986	gene-LOC107809417/gene-LOC107771200	2	2	0
Biological process	GO:0006833	water transport	2/176	56/32391	0.0373301	0.292219	gene-LOC107782948/gene-LOC107775280	2	2	0
Biological process	GO:0042044	fluid transport	2/176	56/32391	0.0373301	0.292219	gene-LOC107782948/gene-LOC107775280	2	2	0
Biological process	GO:0046890	regulation of lipid biosynthetic process	3/176	139/32391	0.0403959	0.312853	gene-LOC107820556/gene-LOC107823800/gene-LOC107788169	3	0	3
Biological process	GO:0006022	aminoglycan metabolic process	2/176	62/32391	0.0448861	0.336877	gene-LOC107809417/gene-LOC107771200	2	2	0
Biological process	GO:0009827	plant-type cell wall modification	2/176	62/32391	0.0448861	0.336877	gene-LOC107802165/gene-LOC107806636	2	0	2
Biological process	GO:1901616	organic hydroxy compound catabolic process	2/176	62/32391	0.0448861	0.336877	gene-LOC107806234/gene-LOC107760999	2	1	1
Biological process	GO:0006875	cellular metal ion homeostasis	4/176	248/32391	0.0468377	0.345136	gene-LOC107762078/gene-LOC107823992/gene-LOC107808861/gene-LOC107812318	4	2	2
Biological process	GO:0031668	cellular response to extracellular stimulus	5/176	360/32391	0.0473173	0.345136	gene-LOC107786009/gene-LOC107803383/gene-LOC107790081/gene-LOC107765010/gene-LOC107794902	5	2	3
Biological process	GO:0048509	regulation of meristem development	4/176	249/32391	0.0474088	0.345136	gene-LOC107811097/gene-LOC107788418/gene-LOC107795312/gene-LOC107794902	4	1	3
Biological process	GO:0032350	regulation of hormone metabolic process	3/176	151/32391	0.0495264	0.356982	gene-LOC107820556/gene-LOC107823800/gene-LOC107788169	3	0	3
Biological process	GO:0055082	cellular chemical homeostasis	5/176	371/32391	0.0525559	0.371236	gene-LOC107762078/gene-LOC107823992/gene-LOC107780856/gene-LOC107808861/gene-LOC107812318	5	2	3
Biological process	GO:0007231	osmosensory signaling pathway	1/176	10/32391	0.0530338	0.371236	gene-LOC107794902	1	0	1
Biological process	GO:0043617	cellular response to sucrose starvation	1/176	10/32391	0.0530338	0.371236	gene-LOC107786009	1	1	0
Biological process	GO:0015840	urea transport	1/176	11/32391	0.0581808	0.378859	gene-LOC107775280	1	1	0
Biological process	GO:0031667	response to nutrient levels	5/176	383/32391	0.0586424	0.378859	gene-LOC107786009/gene-LOC107803383/gene-LOC107790081/gene-LOC107765010/gene-LOC107794902	5	2	3
Biological process	GO:0006040	amino sugar metabolic process	2/176	73/32391	0.0600335	0.378859	gene-LOC107809417/gene-LOC107771200	2	2	0
Biological process	GO:0009743	response to carbohydrate	4/176	271/32391	0.0609477	0.378859	gene-LOC107786009/gene-LOC107778417/gene-LOC107787921/gene-LOC107794902	4	1	3
Biological process	GO:0009624	response to nematode	3/176	165/32391	0.0613324	0.378859	gene-LOC107778417/gene-LOC107774142/gene-LOC107823992	3	1	2
Biological process	GO:0071496	cellular response to external stimulus	5/176	391/32391	0.0629154	0.378859	gene-LOC107786009/gene-LOC107803383/gene-LOC107790081/gene-LOC107765010/gene-LOC107794902	5	2	3
Biological process	GO:0009267	cellular response to starvation	4/176	274/32391	0.0629371	0.378859	gene-LOC107786009/gene-LOC107790081/gene-LOC107765010/gene-LOC107794902	4	1	3
Biological process	GO:0015717	triose phosphate transport	1/176	12/32391	0.0633	0.378859	gene-LOC107778417	1	0	1
Biological process	GO:0030007	cellular potassium ion homeostasis	1/176	12/32391	0.0633	0.378859	gene-LOC107812318	1	1	0
Biological process	GO:0035436	triose phosphate transmembrane transport	1/176	12/32391	0.0633	0.378859	gene-LOC107778417	1	0	1
Biological process	GO:0046864	isoprenoid transport	1/176	12/32391	0.0633	0.378859	gene-LOC107774142	1	1	0
Biological process	GO:0046865	terpenoid transport	1/176	12/32391	0.0633	0.378859	gene-LOC107774142	1	1	0
Biological process	GO:0071324	cellular response to disaccharide stimulus	1/176	12/32391	0.0633	0.378859	gene-LOC107794902	1	0	1
Biological process	GO:0071486	cellular response to high light intensity	1/176	12/32391	0.0633	0.378859	gene-LOC107803133	1	1	0
Biological process	GO:0080168	abscisic acid transport	1/176	12/32391	0.0633	0.378859	gene-LOC107774142	1	1	0
Biological process	GO:0009751	response to salicylic acid	5/176	392/32391	0.0634616	0.378859	novel.197/gene-LOC107811955/gene-LOC107795797/gene-LOC107802284/gene-LOC107782765	5	0	5
Biological process	GO:0016054	organic acid catabolic process	4/176	275/32391	0.0636078	0.378859	gene-LOC107820556/gene-LOC107806234/gene-LOC107788169/gene-LOC107760999	4	1	3
Biological process	GO:0046395	carboxylic acid catabolic process	4/176	275/32391	0.0636078	0.378859	gene-LOC107820556/gene-LOC107806234/gene-LOC107788169/gene-LOC107760999	4	1	3
Biological process	GO:0016999	antibiotic metabolic process	5/176	393/32391	0.0640104	0.378859	gene-LOC107825450/gene-LOC107775885/gene-LOC107770624/gene-LOC107806234/gene-LOC107760999	5	2	3
Biological process	GO:0019216	regulation of lipid metabolic process	3/176	170/32391	0.0658391	0.379655	gene-LOC107820556/gene-LOC107823800/gene-LOC107788169	3	0	3
Biological process	GO:0010541	acropetal auxin transport	1/176	13/32391	0.0683915	0.379655	gene-LOC107778667	1	1	0
Biological process	GO:0019755	one-carbon compound transport	1/176	13/32391	0.0683915	0.379655	gene-LOC107775280	1	1	0
Biological process	GO:0009692	ethylene metabolic process	2/176	80/32391	0.0704537	0.379655	gene-LOC107790081/gene-LOC107765010	2	0	2
Biological process	GO:0009693	ethylene biosynthetic process	2/176	80/32391	0.0704537	0.379655	gene-LOC107790081/gene-LOC107765010	2	0	2
Biological process	GO:0043449	cellular alkene metabolic process	2/176	80/32391	0.0704537	0.379655	gene-LOC107790081/gene-LOC107765010	2	0	2
Biological process	GO:0043450	alkene biosynthetic process	2/176	80/32391	0.0704537	0.379655	gene-LOC107790081/gene-LOC107765010	2	0	2
Biological process	GO:1900673	olefin metabolic process	2/176	80/32391	0.0704537	0.379655	gene-LOC107790081/gene-LOC107765010	2	0	2
Biological process	GO:1900674	olefin biosynthetic process	2/176	80/32391	0.0704537	0.379655	gene-LOC107790081/gene-LOC107765010	2	0	2
Biological process	GO:0015718	monocarboxylic acid transport	2/176	81/32391	0.0719875	0.379655	gene-LOC107778417/gene-LOC107774142	2	1	1
Biological process	GO:0044550	secondary metabolite biosynthetic process	5/176	409/32391	0.0731561	0.379655	gene-LOC107810004/gene-LOC107777970/gene-LOC107809103/novel.712/gene-LOC107832671	5	1	4
Biological process	GO:0000082	G1/S transition of mitotic cell cycle	1/176	14/32391	0.0734556	0.379655	gene-LOC107787921	1	0	1
Biological process	GO:0010508	positive regulation of autophagy	1/176	14/32391	0.0734556	0.379655	gene-LOC107795681	1	1	0
Biological process	GO:0015713	phosphoglycerate transmembrane transport	1/176	14/32391	0.0734556	0.379655	gene-LOC107778417	1	0	1
Biological process	GO:0015714	phosphoenolpyruvate transport	1/176	14/32391	0.0734556	0.379655	gene-LOC107778417	1	0	1
Biological process	GO:0051131	chaperone-mediated protein complex assembly	1/176	14/32391	0.0734556	0.379655	gene-LOC107784191	1	1	0
Biological process	GO:0051782	negative regulation of cell division	1/176	14/32391	0.0734556	0.379655	gene-LOC107760841	1	0	1
Biological process	GO:0009682	induced systemic resistance	2/176	82/32391	0.0735321	0.379655	gene-LOC107819905/gene-LOC107782765	2	0	2
Biological process	GO:0030835	negative regulation of actin filament depolymerization	1/176	15/32391	0.0784922	0.399597	gene-LOC107823352	1	0	1
Biological process	GO:0051693	actin filament capping	1/176	15/32391	0.0784922	0.399597	gene-LOC107823352	1	0	1
Biological process	GO:0000122	negative regulation of transcription by RNA polymerase II	1/176	16/32391	0.0835017	0.410738	gene-LOC107775885	1	1	0
Biological process	GO:0009643	photosynthetic acclimation	1/176	16/32391	0.0835017	0.410738	gene-LOC107778417	1	0	1
Biological process	GO:0010444	guard mother cell differentiation	1/176	16/32391	0.0835017	0.410738	gene-LOC107787921	1	0	1
Biological process	GO:0030837	negative regulation of actin filament polymerization	1/176	16/32391	0.0835017	0.410738	gene-LOC107823352	1	0	1
Biological process	GO:0071484	cellular response to light intensity	1/176	16/32391	0.0835017	0.410738	gene-LOC107803133	1	1	0
Biological process	GO:0055081	anion homeostasis	2/176	91/32391	0.0878938	0.415182	gene-LOC107823992/gene-LOC107805311	2	1	1
Biological process	GO:0009697	salicylic acid biosynthetic process	1/176	17/32391	0.088484	0.415182	gene-LOC107775885	1	1	0
Biological process	GO:0032968	positive regulation of transcription elongation from RNA polymerase II promoter	1/176	17/32391	0.088484	0.415182	novel.542	1	1	0
Biological process	GO:0034644	cellular response to UV	1/176	17/32391	0.088484	0.415182	gene-LOC107803133	1	1	0
Biological process	GO:0042873	aldonate transmembrane transport	1/176	17/32391	0.088484	0.415182	gene-LOC107778417	1	0	1
Biological process	GO:0030003	cellular cation homeostasis	4/176	310/32391	0.0894029	0.415182	gene-LOC107762078/gene-LOC107823992/gene-LOC107808861/gene-LOC107812318	4	2	2
Biological process	GO:0010565	regulation of cellular ketone metabolic process	3/176	194/32391	0.089467	0.415182	gene-LOC107820556/gene-LOC107823800/gene-LOC107788169	3	0	3
Biological process	GO:0009851	auxin biosynthetic process	2/176	92/32391	0.0895379	0.415182	gene-LOC107782479/gene-LOC107777407	2	0	2
Biological process	GO:0010075	regulation of meristem growth	2/176	92/32391	0.0895379	0.415182	gene-LOC107811097/gene-LOC107795312	2	1	1
Biological process	GO:0017001	antibiotic catabolic process	3/176	195/32391	0.0905196	0.417078	gene-LOC107770624/gene-LOC107806234/gene-LOC107760999	3	1	2
Biological process	GO:0009991	response to extracellular stimulus	5/176	438/32391	0.091451	0.417449	gene-LOC107786009/gene-LOC107803383/gene-LOC107790081/gene-LOC107765010/gene-LOC107794902	5	2	3
Biological process	GO:0007205	protein kinase C-activating G protein-coupled receptor signaling pathway	1/176	18/32391	0.0934394	0.417449	gene-LOC107783094	1	1	0
Biological process	GO:0034724	DNA replication-independent nucleosome organization	1/176	18/32391	0.0934394	0.417449	novel.542	1	1	0
Biological process	GO:0071577	zinc ion transmembrane transport	1/176	18/32391	0.0934394	0.417449	gene-LOC107767317	1	0	1
Biological process	GO:0042737	drug catabolic process	5/176	441/32391	0.0934674	0.417449	gene-LOC107809417/gene-LOC107770624/gene-LOC107806234/gene-LOC107771200/gene-LOC107760999	5	3	2
Biological process	GO:0019395	fatty acid oxidation	2/176	95/32391	0.0945242	0.418958	gene-LOC107810756/novel.712	2	0	2
Biological process	GO:0042594	response to starvation	4/176	318/32391	0.0959113	0.418958	gene-LOC107786009/gene-LOC107790081/gene-LOC107765010/gene-LOC107794902	4	1	3
Biological process	GO:0036473	cell death in response to oxidative stress	1/176	19/32391	0.0983681	0.418958	gene-LOC107814674	1	1	0
Biological process	GO:0060236	regulation of mitotic spindle organization	1/176	19/32391	0.0983681	0.418958	gene-LOC107809530	1	0	1
Biological process	GO:0090224	regulation of spindle organization	1/176	19/32391	0.0983681	0.418958	gene-LOC107809530	1	0	1
Biological process	GO:0097468	programmed cell death in response to reactive oxygen species	1/176	19/32391	0.0983681	0.418958	gene-LOC107814674	1	1	0
Biological process	GO:1900458	negative regulation of brassinosteroid mediated signaling pathway	1/176	19/32391	0.0983681	0.418958	gene-LOC107828324	1	1	0
Biological process	GO:0010199	organ boundary specification between lateral organs and the meristem	1/176	20/32391	0.10327	0.418958	gene-LOC107828216	1	0	1
Biological process	GO:0031333	negative regulation of protein complex assembly	1/176	20/32391	0.10327	0.418958	gene-LOC107823352	1	0	1
Biological process	GO:0032272	negative regulation of protein polymerization	1/176	20/32391	0.10327	0.418958	gene-LOC107823352	1	0	1
Biological process	GO:0009845	seed germination	4/176	330/32391	0.106079	0.418958	gene-LOC107783945/gene-LOC107797237/gene-LOC107799395/gene-LOC107794902	4	3	1
Biological process	GO:0006873	cellular ion homeostasis	4/176	332/32391	0.10782	0.418958	gene-LOC107762078/gene-LOC107823992/gene-LOC107808861/gene-LOC107812318	4	2	2
Biological process	GO:0046916	cellular transition metal ion homeostasis	3/176	211/32391	0.108047	0.418958	gene-LOC107762078/gene-LOC107823992/gene-LOC107808861	3	1	2
Biological process	GO:0008272	sulfate transport	1/176	21/32391	0.108146	0.418958	gene-LOC107794902	1	0	1
Biological process	GO:0010264	myo-inositol hexakisphosphate biosynthetic process	1/176	21/32391	0.108146	0.418958	gene-LOC107799749	1	1	0
Biological process	GO:0030834	regulation of actin filament depolymerization	1/176	21/32391	0.108146	0.418958	gene-LOC107823352	1	0	1
Biological process	GO:0033517	myo-inositol hexakisphosphate metabolic process	1/176	21/32391	0.108146	0.418958	gene-LOC107799749	1	1	0
Biological process	GO:0043478	pigment accumulation in response to UV light	1/176	21/32391	0.108146	0.418958	gene-LOC107778667	1	1	0
Biological process	GO:0043479	pigment accumulation in tissues in response to UV light	1/176	21/32391	0.108146	0.418958	gene-LOC107778667	1	1	0
Biological process	GO:0043480	pigment accumulation in tissues	1/176	21/32391	0.108146	0.418958	gene-LOC107778667	1	1	0
Biological process	GO:0043481	anthocyanin accumulation in tissues in response to UV light	1/176	21/32391	0.108146	0.418958	gene-LOC107778667	1	1	0
Biological process	GO:0044843	cell cycle G1/S phase transition	1/176	21/32391	0.108146	0.418958	gene-LOC107787921	1	0	1
Biological process	GO:0071421	manganese ion transmembrane transport	1/176	21/32391	0.108146	0.418958	gene-LOC107762078	1	1	0
Biological process	GO:1901880	negative regulation of protein depolymerization	1/176	21/32391	0.108146	0.418958	gene-LOC107823352	1	0	1
Biological process	GO:0009825	multidimensional cell growth	2/176	103/32391	0.108193	0.418958	gene-LOC107802165/gene-LOC107806636	2	0	2
Biological process	GO:0010286	heat acclimation	2/176	104/32391	0.109937	0.42346	gene-LOC107772127/gene-LOC107787546	2	1	1
Biological process	GO:0048527	lateral root development	3/176	214/32391	0.111471	0.423535	gene-LOC107778667/gene-LOC107760841/gene-LOC107809405	3	2	1
Biological process	GO:0006874	cellular calcium ion homeostasis	1/176	22/32391	0.112995	0.423535	gene-LOC107823992	1	0	1
Biological process	GO:0006880	intracellular sequestering of iron ion	1/176	22/32391	0.112995	0.423535	gene-LOC107762078	1	1	0
Biological process	GO:0051592	response to calcium ion	1/176	22/32391	0.112995	0.423535	gene-LOC107823992	1	0	1
Biological process	GO:0097577	sequestering of iron ion	1/176	22/32391	0.112995	0.423535	gene-LOC107762078	1	1	0
Biological process	GO:1901136	carbohydrate derivative catabolic process	2/176	106/32391	0.113447	0.423535	gene-LOC107809417/gene-LOC107771200	2	2	0
Biological process	GO:0001678	cellular glucose homeostasis	1/176	23/32391	0.117818	0.428856	gene-LOC107780856	1	0	1
Biological process	GO:0006829	zinc ion transport	1/176	23/32391	0.117818	0.428856	gene-LOC107767317	1	0	1
Biological process	GO:0032786	positive regulation of DNA-templated transcription, elongation	1/176	23/32391	0.117818	0.428856	novel.542	1	1	0
Biological process	GO:0032957	inositol trisphosphate metabolic process	1/176	23/32391	0.117818	0.428856	gene-LOC107799749	1	1	0
Biological process	GO:0043476	pigment accumulation	1/176	23/32391	0.117818	0.428856	gene-LOC107778667	1	1	0
Biological process	GO:0034440	lipid oxidation	2/176	109/32391	0.118766	0.430157	gene-LOC107810756/novel.712	2	0	2
Biological process	GO:0009853	photorespiration	2/176	111/32391	0.122346	0.435431	gene-LOC107803383/gene-LOC107810393	2	1	1
Biological process	GO:0015850	organic hydroxy compound transport	1/176	24/32391	0.122614	0.435431	gene-LOC107774142	1	1	0
Biological process	GO:0043473	pigmentation	1/176	24/32391	0.122614	0.435431	gene-LOC107778667	1	1	0
Biological process	GO:0046189	phenol-containing compound biosynthetic process	1/176	24/32391	0.122614	0.435431	gene-LOC107775885	1	1	0
Biological process	GO:0010310	regulation of hydrogen peroxide metabolic process	1/176	25/32391	0.127385	0.449458	gene-LOC107775885	1	1	0
Biological process	GO:0044282	small molecule catabolic process	4/176	354/32391	0.127799	0.449458	gene-LOC107820556/gene-LOC107806234/gene-LOC107788169/gene-LOC107760999	4	1	3
Biological process	GO:0000041	transition metal ion transport	2/176	115/32391	0.129584	0.451601	gene-LOC107767317/gene-LOC107762078	2	1	1
Biological process	GO:0009411	response to UV	3/176	231/32391	0.131628	0.451601	gene-LOC107778667/gene-LOC107803133/gene-LOC107779363	3	3	0
Biological process	GO:0010082	regulation of root meristem growth	1/176	26/32391	0.13213	0.451601	gene-LOC107811097	1	0	1
Biological process	GO:0010496	intercellular transport	1/176	26/32391	0.13213	0.451601	gene-LOC107826723	1	1	0
Biological process	GO:0051494	negative regulation of cytoskeleton organization	1/176	26/32391	0.13213	0.451601	gene-LOC107823352	1	0	1
Biological process	GO:1902904	negative regulation of supramolecular fiber organization	1/176	26/32391	0.13213	0.451601	gene-LOC107823352	1	0	1
Biological process	GO:0062012	regulation of small molecule metabolic process	3/176	232/32391	0.132851	0.451943	gene-LOC107820556/gene-LOC107823800/gene-LOC107788169	3	0	3
Biological process	GO:0006882	cellular zinc ion homeostasis	1/176	27/32391	0.13685	0.453078	gene-LOC107823992	1	0	1
Biological process	GO:0009268	response to pH	1/176	27/32391	0.13685	0.453078	gene-LOC107762191	1	1	0
Biological process	GO:0032958	inositol phosphate biosynthetic process	1/176	27/32391	0.13685	0.453078	gene-LOC107799749	1	1	0
Biological process	GO:0010114	response to red light	2/176	119/32391	0.136919	0.453078	gene-LOC107825200/gene-LOC107774820	2	0	2
Biological process	GO:0051193	regulation of cofactor metabolic process	2/176	119/32391	0.136919	0.453078	gene-LOC107775885/gene-LOC107795312	2	2	0
Biological process	GO:0072329	monocarboxylic acid catabolic process	2/176	119/32391	0.136919	0.453078	gene-LOC107806234/gene-LOC107760999	2	1	1
Biological process	GO:0010374	stomatal complex development	2/176	120/32391	0.138767	0.455947	gene-LOC107762874/gene-LOC107787921	2	1	1
Biological process	GO:0090351	seedling development	4/176	367/32391	0.140284	0.455947	gene-LOC107783945/gene-LOC107797237/gene-LOC107799395/gene-LOC107794902	4	3	1
Biological process	GO:0010227	floral organ abscission	1/176	28/32391	0.141544	0.455947	gene-LOC107823800	1	0	1
Biological process	GO:0010440	stomatal lineage progression	1/176	28/32391	0.141544	0.455947	gene-LOC107787921	1	0	1
Biological process	GO:0034243	regulation of transcription elongation from RNA polymerase II promoter	1/176	28/32391	0.141544	0.455947	novel.542	1	1	0
Biological process	GO:0042593	glucose homeostasis	1/176	28/32391	0.141544	0.455947	gene-LOC107780856	1	0	1
Biological process	GO:0010083	regulation of vegetative meristem growth	1/176	29/32391	0.146212	0.464815	gene-LOC107795312	1	1	0
Biological process	GO:0010448	vegetative meristem growth	1/176	29/32391	0.146212	0.464815	gene-LOC107795312	1	1	0
Biological process	GO:0043242	negative regulation of protein complex disassembly	1/176	29/32391	0.146212	0.464815	gene-LOC107823352	1	0	1
Biological process	GO:0009850	auxin metabolic process	2/176	125/32391	0.148087	0.468729	gene-LOC107782479/gene-LOC107777407	2	0	2
Biological process	GO:0009630	gravitropism	2/176	126/32391	0.149967	0.472622	gene-LOC107778667/gene-LOC107804299	2	1	1
Biological process	GO:0006828	manganese ion transport	1/176	30/32391	0.150856	0.473375	gene-LOC107762078	1	1	0
Biological process	GO:0009629	response to gravity	2/176	128/32391	0.153739	0.476054	gene-LOC107778667/gene-LOC107804299	2	1	1
Biological process	GO:0051493	regulation of cytoskeleton organization	2/176	128/32391	0.153739	0.476054	gene-LOC107809530/gene-LOC107823352	2	0	2
Biological process	GO:0055074	calcium ion homeostasis	1/176	31/32391	0.155474	0.476054	gene-LOC107823992	1	0	1
Biological process	GO:0090307	mitotic spindle assembly	1/176	31/32391	0.155474	0.476054	gene-LOC107809530	1	0	1
Biological process	GO:1901879	regulation of protein depolymerization	1/176	31/32391	0.155474	0.476054	gene-LOC107823352	1	0	1
Biological process	GO:0035266	meristem growth	2/176	129/32391	0.155633	0.476054	gene-LOC107811097/gene-LOC107795312	2	1	1
Biological process	GO:0048528	post-embryonic root development	3/176	253/32391	0.15942	0.477144	gene-LOC107778667/gene-LOC107760841/gene-LOC107809405	3	2	1
Biological process	GO:0017000	antibiotic biosynthetic process	1/176	32/32391	0.160067	0.477144	gene-LOC107775885	1	1	0
Biological process	GO:0055065	metal ion homeostasis	4/176	387/32391	0.160392	0.477144	gene-LOC107762078/gene-LOC107823992/gene-LOC107808861/gene-LOC107812318	4	2	2
Biological process	GO:0010072	primary shoot apical meristem specification	1/176	33/32391	0.164635	0.477144	gene-LOC107809405	1	1	0
Biological process	GO:0030104	water homeostasis	1/176	33/32391	0.164635	0.477144	gene-LOC107812318	1	1	0
Biological process	GO:0055069	zinc ion homeostasis	1/176	33/32391	0.164635	0.477144	gene-LOC107823992	1	0	1
Biological process	GO:0006096	glycolytic process	2/176	134/32391	0.165165	0.477144	gene-LOC107763133/gene-LOC107780856	2	0	2
Biological process	GO:0006165	nucleoside diphosphate phosphorylation	2/176	134/32391	0.165165	0.477144	gene-LOC107763133/gene-LOC107780856	2	0	2
Biological process	GO:0006757	ATP generation from ADP	2/176	134/32391	0.165165	0.477144	gene-LOC107763133/gene-LOC107780856	2	0	2
Biological process	GO:0009135	purine nucleoside diphosphate metabolic process	2/176	134/32391	0.165165	0.477144	gene-LOC107763133/gene-LOC107780856	2	0	2
Biological process	GO:0009179	purine ribonucleoside diphosphate metabolic process	2/176	134/32391	0.165165	0.477144	gene-LOC107763133/gene-LOC107780856	2	0	2
Biological process	GO:0009185	ribonucleoside diphosphate metabolic process	2/176	134/32391	0.165165	0.477144	gene-LOC107763133/gene-LOC107780856	2	0	2
Biological process	GO:0042866	pyruvate biosynthetic process	2/176	134/32391	0.165165	0.477144	gene-LOC107763133/gene-LOC107780856	2	0	2
Biological process	GO:0046031	ADP metabolic process	2/176	134/32391	0.165165	0.477144	gene-LOC107763133/gene-LOC107780856	2	0	2
Biological process	GO:0010200	response to chitin	3/176	258/32391	0.165972	0.477374	gene-LOC107803516/gene-LOC107782765/gene-LOC107799937	3	2	1
Biological process	GO:0046939	nucleotide phosphorylation	2/176	136/32391	0.169007	0.477374	gene-LOC107763133/gene-LOC107780856	2	0	2
Biological process	GO:0006020	inositol metabolic process	1/176	34/32391	0.169179	0.477374	gene-LOC107799749	1	1	0
Biological process	GO:0009612	response to mechanical stimulus	1/176	34/32391	0.169179	0.477374	gene-LOC107814674	1	1	0
Biological process	GO:1900056	negative regulation of leaf senescence	1/176	34/32391	0.169179	0.477374	gene-LOC107782765	1	0	1
Biological process	GO:1905622	negative regulation of leaf development	1/176	34/32391	0.169179	0.477374	gene-LOC107782765	1	0	1
Biological process	GO:0090627	plant epidermal cell differentiation	3/176	261/32391	0.169941	0.477673	gene-LOC107762874/gene-LOC107780856/gene-LOC107787921	3	1	2
Biological process	GO:0009132	nucleoside diphosphate metabolic process	2/176	138/32391	0.172864	0.480807	gene-LOC107763133/gene-LOC107780856	2	0	2
Biological process	GO:0002238	response to molecule of fungal origin	1/176	35/32391	0.173698	0.480807	gene-LOC107766900	1	1	0
Biological process	GO:0010052	guard cell differentiation	1/176	35/32391	0.173698	0.480807	gene-LOC107762874	1	1	0
Biological process	GO:0051238	sequestering of metal ion	1/176	35/32391	0.173698	0.480807	gene-LOC107762078	1	1	0
Biological process	GO:0009833	plant-type primary cell wall biogenesis	1/176	36/32391	0.178193	0.49138	gene-LOC107813389	1	0	1
Biological process	GO:1901699	cellular response to nitrogen compound	2/176	143/32391	0.182567	0.49619	gene-LOC107790081/gene-LOC107765010	2	0	2
Biological process	GO:0009838	abscission	1/176	37/32391	0.182663	0.49619	gene-LOC107823800	1	0	1
Biological process	GO:0055062	phosphate ion homeostasis	1/176	37/32391	0.182663	0.49619	gene-LOC107823992	1	0	1
Biological process	GO:0072506	trivalent inorganic anion homeostasis	1/176	37/32391	0.182663	0.49619	gene-LOC107823992	1	0	1
Biological process	GO:0010506	regulation of autophagy	1/176	38/32391	0.187109	0.504502	gene-LOC107795681	1	1	0
Biological process	GO:0043068	positive regulation of programmed cell death	1/176	38/32391	0.187109	0.504502	gene-LOC107795681	1	1	0
Biological process	GO:0010073	meristem maintenance	3/176	275/32391	0.188813	0.507217	gene-LOC107811097/gene-LOC107773988/gene-LOC107795312	3	1	2
Biological process	GO:0048572	short-day photoperiodism	1/176	39/32391	0.191532	0.510751	gene-LOC107803183	1	0	1
Biological process	GO:0048575	short-day photoperiodism, flowering	1/176	39/32391	0.191532	0.510751	gene-LOC107803183	1	0	1
Biological process	GO:0009166	nucleotide catabolic process	2/176	148/32391	0.192349	0.511058	gene-LOC107763133/gene-LOC107780856	2	0	2
Biological process	GO:0009864	induced systemic resistance, jasmonic acid mediated signaling pathway	1/176	40/32391	0.19593	0.514934	gene-LOC107782765	1	0	1
Biological process	GO:0070507	regulation of microtubule cytoskeleton organization	1/176	40/32391	0.19593	0.514934	gene-LOC107809530	1	0	1
Biological process	GO:0072348	sulfur compound transport	1/176	40/32391	0.19593	0.514934	gene-LOC107794902	1	0	1
Biological process	GO:0030042	actin filament depolymerization	1/176	41/32391	0.200304	0.522657	gene-LOC107823352	1	0	1
Biological process	GO:1900457	regulation of brassinosteroid mediated signaling pathway	1/176	41/32391	0.200304	0.522657	gene-LOC107828324	1	1	0
Biological process	GO:0042180	cellular ketone metabolic process	3/176	286/32391	0.204002	0.522729	gene-LOC107820556/gene-LOC107823800/gene-LOC107788169	3	0	3
Biological process	GO:0008285	negative regulation of cell proliferation	1/176	42/32391	0.204655	0.522729	gene-LOC107823800	1	0	1
Biological process	GO:0016998	cell wall macromolecule catabolic process	1/176	42/32391	0.204655	0.522729	gene-LOC107771200	1	1	0
Biological process	GO:0032784	regulation of DNA-templated transcription, elongation	1/176	42/32391	0.204655	0.522729	novel.542	1	1	0
Biological process	GO:0055083	monovalent inorganic anion homeostasis	1/176	42/32391	0.204655	0.522729	gene-LOC107823992	1	0	1
Biological process	GO:1905613	regulation of developmental vegetative growth	1/176	42/32391	0.204655	0.522729	gene-LOC107795312	1	1	0
Biological process	GO:0009740	gibberellic acid mediated signaling pathway	2/176	155/32391	0.206153	0.522729	gene-LOC107788418/gene-LOC107803183	2	0	2
Biological process	GO:0043067	regulation of programmed cell death	2/176	155/32391	0.206153	0.522729	gene-LOC107795681/gene-LOC107792369	2	1	1
Biological process	GO:0071482	cellular response to light stimulus	3/176	288/32391	0.206794	0.522729	gene-LOC107825200/gene-LOC107774820/gene-LOC107803133	3	1	2
Biological process	GO:0010476	gibberellin mediated signaling pathway	2/176	157/32391	0.210118	0.526207	gene-LOC107788418/gene-LOC107803183	2	0	2
Biological process	GO:0071370	cellular response to gibberellin stimulus	2/176	157/32391	0.210118	0.526207	gene-LOC107788418/gene-LOC107803183	2	0	2
Biological process	GO:0055076	transition metal ion homeostasis	3/176	291/32391	0.210998	0.526207	gene-LOC107762078/gene-LOC107823992/gene-LOC107808861	3	1	2
Biological process	GO:0032270	positive regulation of cellular protein metabolic process	3/176	292/32391	0.212404	0.526207	gene-LOC107809530/gene-LOC107767950/gene-LOC107763527	3	2	1
Biological process	GO:0071214	cellular response to abiotic stimulus	4/176	436/32391	0.213574	0.526207	gene-LOC107825200/gene-LOC107774820/gene-LOC107803133/gene-LOC107794902	4	1	3
Biological process	GO:0104004	cellular response to environmental stimulus	4/176	436/32391	0.213574	0.526207	gene-LOC107825200/gene-LOC107774820/gene-LOC107803133/gene-LOC107794902	4	1	3
Biological process	GO:1901292	nucleoside phosphate catabolic process	2/176	159/32391	0.21409	0.526207	gene-LOC107763133/gene-LOC107780856	2	0	2
Biological process	GO:0007052	mitotic spindle organization	1/176	45/32391	0.217566	0.526207	gene-LOC107809530	1	0	1
Biological process	GO:0007186	G protein-coupled receptor signaling pathway	1/176	45/32391	0.217566	0.526207	gene-LOC107783094	1	1	0
Biological process	GO:0018107	peptidyl-threonine phosphorylation	1/176	45/32391	0.217566	0.526207	gene-LOC107762191	1	1	0
Biological process	GO:0018210	peptidyl-threonine modification	1/176	45/32391	0.217566	0.526207	gene-LOC107762191	1	1	0
Biological process	GO:0072503	cellular divalent inorganic cation homeostasis	1/176	45/32391	0.217566	0.526207	gene-LOC107823992	1	0	1
Biological process	GO:1902850	microtubule cytoskeleton organization involved in mitosis	1/176	45/32391	0.217566	0.526207	gene-LOC107809530	1	0	1
Biological process	GO:0051247	positive regulation of protein metabolic process	3/176	298/32391	0.220881	0.530079	gene-LOC107809530/gene-LOC107767950/gene-LOC107763527	3	2	1
Biological process	GO:0043647	inositol phosphate metabolic process	1/176	46/32391	0.221824	0.530079	gene-LOC107799749	1	1	0
Biological process	GO:0009959	negative gravitropism	1/176	47/32391	0.226058	0.530079	gene-LOC107804299	1	0	1
Biological process	GO:0015748	organophosphate ester transport	1/176	47/32391	0.226058	0.530079	gene-LOC107778417	1	0	1
Biological process	GO:0035999	tetrahydrofolate interconversion	1/176	47/32391	0.226058	0.530079	gene-LOC107810393	1	0	1
Biological process	GO:0090421	embryonic meristem initiation	1/176	47/32391	0.226058	0.530079	gene-LOC107809405	1	1	0
Biological process	GO:0071478	cellular response to radiation	3/176	302/32391	0.22657	0.530079	gene-LOC107825200/gene-LOC107774820/gene-LOC107803133	3	1	2
Biological process	GO:0009873	ethylene-activated signaling pathway	4/176	449/32391	0.228448	0.530079	gene-LOC107805739/gene-LOC107772127/gene-LOC107808000/gene-LOC107787006	4	3	1
Biological process	GO:0019359	nicotinamide nucleotide biosynthetic process	2/176	167/32391	0.230044	0.530079	gene-LOC107763133/gene-LOC107780856	2	0	2
Biological process	GO:0007267	cell-cell signaling	1/176	48/32391	0.230269	0.530079	gene-LOC107810756	1	0	1
Biological process	GO:0009742	brassinosteroid mediated signaling pathway	2/176	168/32391	0.232044	0.530079	gene-LOC107828324/gene-LOC107788418	2	1	1
Biological process	GO:0043401	steroid hormone mediated signaling pathway	2/176	168/32391	0.232044	0.530079	gene-LOC107828324/gene-LOC107788418	2	1	1
Biological process	GO:0044242	cellular lipid catabolic process	2/176	168/32391	0.232044	0.530079	gene-LOC107820556/gene-LOC107788169	2	0	2
Biological process	GO:0048545	response to steroid hormone	2/176	168/32391	0.232044	0.530079	gene-LOC107828324/gene-LOC107788418	2	1	1
Biological process	GO:0071383	cellular response to steroid hormone stimulus	2/176	168/32391	0.232044	0.530079	gene-LOC107828324/gene-LOC107788418	2	1	1
Biological process	GO:0000398	mRNA splicing, via spliceosome	3/176	307/32391	0.233721	0.530079	gene-LOC107779991/gene-LOC107812139/gene-LOC107803633	3	3	0
Biological process	GO:0048638	regulation of developmental growth	3/176	307/32391	0.233721	0.530079	gene-LOC107793623/gene-LOC107811097/gene-LOC107795312	3	2	1
Biological process	GO:0071367	cellular response to brassinosteroid stimulus	2/176	169/32391	0.234045	0.530079	gene-LOC107828324/gene-LOC107788418	2	1	1
Biological process	GO:0030838	positive regulation of actin filament polymerization	1/176	49/32391	0.234458	0.530079	gene-LOC107823352	1	0	1
Biological process	GO:0045010	actin nucleation	1/176	49/32391	0.234458	0.530079	gene-LOC107823352	1	0	1
Biological process	GO:0072505	divalent inorganic anion homeostasis	1/176	49/32391	0.234458	0.530079	gene-LOC107823992	1	0	1
Biological process	GO:0032535	regulation of cellular component size	2/176	170/32391	0.236048	0.530379	gene-LOC107778667/gene-LOC107823352	2	1	1
Biological process	GO:0090066	regulation of anatomical structure size	2/176	170/32391	0.236048	0.530379	gene-LOC107778667/gene-LOC107823352	2	1	1
Biological process	GO:0009649	entrainment of circadian clock	1/176	50/32391	0.238624	0.531249	gene-LOC107779363	1	1	0
Biological process	GO:0010229	inflorescence development	1/176	50/32391	0.238624	0.531249	gene-LOC107811097	1	0	1
Biological process	GO:0032886	regulation of microtubule-based process	1/176	50/32391	0.238624	0.531249	gene-LOC107809530	1	0	1
Biological process	GO:0019363	pyridine nucleotide biosynthetic process	2/176	173/32391	0.242061	0.533942	gene-LOC107763133/gene-LOC107780856	2	0	2
Biological process	GO:0009664	plant-type cell wall organization	3/176	313/32391	0.242356	0.533942	gene-LOC107770624/gene-LOC107802165/gene-LOC107806636	3	0	3
Biological process	GO:0009749	response to glucose	1/176	51/32391	0.242767	0.533942	gene-LOC107778417	1	0	1
Biological process	GO:0010345	suberin biosynthetic process	1/176	51/32391	0.242767	0.533942	gene-LOC107809103	1	1	0
Biological process	GO:0010015	root morphogenesis	4/176	465/32391	0.2471	0.541835	gene-LOC107811097/gene-LOC107780856/gene-LOC107795312/gene-LOC107794902	4	1	3
Biological process	GO:0046686	response to cadmium ion	4/176	466/32391	0.248277	0.542781	gene-LOC107762521/gene-LOC107803516/gene-LOC107784191/gene-LOC107799937	4	4	0
Biological process	GO:0051651	maintenance of location in cell	1/176	53/32391	0.250987	0.547062	gene-LOC107762078	1	1	0
Biological process	GO:0055080	cation homeostasis	4/176	469/32391	0.251816	0.54723	gene-LOC107762078/gene-LOC107823992/gene-LOC107808861/gene-LOC107812318	4	2	2
Biological process	GO:0006090	pyruvate metabolic process	2/176	179/32391	0.254105	0.547747	gene-LOC107763133/gene-LOC107780856	2	0	2
Biological process	GO:0010305	leaf vascular tissue pattern formation	1/176	54/32391	0.255064	0.547747	gene-LOC107811097	1	0	1
Biological process	GO:0010449	root meristem growth	1/176	54/32391	0.255064	0.547747	gene-LOC107811097	1	0	1
Biological process	GO:0080186	developmental vegetative growth	1/176	54/32391	0.255064	0.547747	gene-LOC107795312	1	1	0
Biological process	GO:0045088	regulation of innate immune response	3/176	323/32391	0.256859	0.549981	gene-LOC107782765/novel.2807/novel.7550	3	0	3
Biological process	GO:0006662	glycerol ether metabolic process	1/176	55/32391	0.259118	0.551573	gene-LOC107759325	1	0	1
Biological process	GO:0048439	flower morphogenesis	1/176	55/32391	0.259118	0.551573	gene-LOC107795312	1	1	0
Biological process	GO:0009606	tropism	2/176	183/32391	0.262144	0.553212	gene-LOC107778667/gene-LOC107804299	2	1	1
Biological process	GO:0010942	positive regulation of cell death	1/176	56/32391	0.263151	0.553212	gene-LOC107795681	1	1	0
Biological process	GO:0032273	positive regulation of protein polymerization	1/176	56/32391	0.263151	0.553212	gene-LOC107823352	1	0	1
Biological process	GO:0043086	negative regulation of catalytic activity	1/176	56/32391	0.263151	0.553212	gene-LOC107808322	1	1	0
Biological process	GO:0071369	cellular response to ethylene stimulus	4/176	479/32391	0.263688	0.553212	gene-LOC107805739/gene-LOC107772127/gene-LOC107808000/gene-LOC107787006	4	3	1
Biological process	GO:0072593	reactive oxygen species metabolic process	3/176	330/32391	0.267083	0.555696	gene-LOC107775885/gene-LOC107770624/gene-LOC107809272	3	2	1
Biological process	GO:0010540	basipetal auxin transport	1/176	57/32391	0.267161	0.555696	gene-LOC107778667	1	1	0
Biological process	GO:0043244	regulation of protein complex disassembly	1/176	57/32391	0.267161	0.555696	gene-LOC107823352	1	0	1
Biological process	GO:0006605	protein targeting	3/176	331/32391	0.268547	0.556049	novel.234/novel.1413/gene-LOC107812318	3	1	2
Biological process	GO:0009817	defense response to fungus, incompatible interaction	1/176	58/32391	0.27115	0.556049	gene-LOC107795681	1	1	0
Biological process	GO:0018904	ether metabolic process	1/176	58/32391	0.27115	0.556049	gene-LOC107759325	1	0	1
Biological process	GO:0051225	spindle assembly	1/176	58/32391	0.27115	0.556049	gene-LOC107809530	1	0	1
Biological process	GO:0051261	protein depolymerization	1/176	58/32391	0.27115	0.556049	gene-LOC107823352	1	0	1
Biological process	GO:0072525	pyridine-containing compound biosynthetic process	2/176	189/32391	0.274203	0.559006	gene-LOC107763133/gene-LOC107780856	2	0	2
Biological process	GO:0009958	positive gravitropism	1/176	59/32391	0.275118	0.559006	gene-LOC107778667	1	1	0
Biological process	GO:0046173	polyol biosynthetic process	1/176	59/32391	0.275118	0.559006	gene-LOC107799749	1	1	0
Biological process	GO:0016052	carbohydrate catabolic process	4/176	489/32391	0.275664	0.559006	gene-LOC107827956/gene-LOC107763133/gene-LOC107771200/gene-LOC107780856	4	2	2
Biological process	GO:0010941	regulation of cell death	2/176	191/32391	0.278222	0.562627	gene-LOC107795681/gene-LOC107792369	2	1	1
Biological process	GO:0090696	post-embryonic plant organ development	3/176	340/32391	0.281769	0.568221	gene-LOC107778667/gene-LOC107760841/gene-LOC107809405	3	2	1
Biological process	GO:0051495	positive regulation of cytoskeleton organization	1/176	62/32391	0.286891	0.573783	gene-LOC107823352	1	0	1
Biological process	GO:0055075	potassium ion homeostasis	1/176	62/32391	0.286891	0.573783	gene-LOC107812318	1	1	0
Biological process	GO:1902905	positive regulation of supramolecular fiber organization	1/176	62/32391	0.286891	0.573783	gene-LOC107823352	1	0	1
Biological process	GO:0010014	meristem initiation	1/176	63/32391	0.290774	0.579954	gene-LOC107809405	1	1	0
Biological process	GO:0015977	carbon fixation	1/176	64/32391	0.294635	0.582865	gene-LOC107825450	1	0	1
Biological process	GO:0070417	cellular response to cold	1/176	64/32391	0.294635	0.582865	gene-LOC107819905	1	0	1
Biological process	GO:0098754	detoxification	1/176	64/32391	0.294635	0.582865	gene-LOC107764165	1	1	0
Biological process	GO:0010017	red or far-red light signaling pathway	2/176	200/32391	0.296283	0.582958	gene-LOC107825200/gene-LOC107774820	2	0	2
Biological process	GO:0071489	cellular response to red or far red light	2/176	200/32391	0.296283	0.582958	gene-LOC107825200/gene-LOC107774820	2	0	2
Biological process	GO:0043562	cellular response to nitrogen levels	1/176	65/32391	0.298475	0.585687	gene-LOC107803383	1	1	0
Biological process	GO:0006623	protein targeting to vacuole	1/176	66/32391	0.302295	0.590001	gene-LOC107812318	1	1	0
Biological process	GO:0055088	lipid homeostasis	1/176	66/32391	0.302295	0.590001	gene-LOC107805311	1	1	0
Biological process	GO:0008361	regulation of cell size	1/176	67/32391	0.306093	0.593032	gene-LOC107778667	1	1	0
Biological process	GO:0009926	auxin polar transport	2/176	205/32391	0.306291	0.593032	gene-LOC107778667/gene-LOC107793623	2	2	0
Biological process	GO:0030258	lipid modification	2/176	205/32391	0.306291	0.593032	gene-LOC107810756/novel.712	2	0	2
Biological process	GO:0043094	cellular metabolic compound salvage	2/176	206/32391	0.30829	0.595215	gene-LOC107803383/gene-LOC107810393	2	1	1
Biological process	GO:1903047	mitotic cell cycle process	3/176	359/32391	0.30985	0.595215	gene-LOC107813389/gene-LOC107809530/gene-LOC107787921	3	0	3
Biological process	GO:0006879	cellular iron ion homeostasis	1/176	68/32391	0.309872	0.595215	gene-LOC107762078	1	1	0
Biological process	GO:0042545	cell wall modification	2/176	208/32391	0.312284	0.596141	gene-LOC107802165/gene-LOC107806636	2	0	2
Biological process	GO:0006368	transcription elongation from RNA polymerase II promoter	1/176	69/32391	0.313629	0.596141	novel.542	1	1	0
Biological process	GO:0010103	stomatal complex morphogenesis	1/176	69/32391	0.313629	0.596141	gene-LOC107762874	1	1	0
Biological process	GO:0010252	auxin homeostasis	1/176	69/32391	0.313629	0.596141	gene-LOC107777931	1	0	1
Biological process	GO:0044772	mitotic cell cycle phase transition	1/176	70/32391	0.317367	0.600898	gene-LOC107787921	1	0	1
Biological process	GO:0050776	regulation of immune response	3/176	365/32391	0.318744	0.600898	gene-LOC107782765/novel.2807/novel.7550	3	0	3
Biological process	GO:0042743	hydrogen peroxide metabolic process	2/176	212/32391	0.320257	0.600898	gene-LOC107775885/gene-LOC107770624	2	1	1
Biological process	GO:0010380	regulation of chlorophyll biosynthetic process	1/176	71/32391	0.321084	0.600898	gene-LOC107795312	1	1	0
Biological process	GO:0030041	actin filament polymerization	1/176	71/32391	0.321084	0.600898	gene-LOC107823352	1	0	1
Biological process	GO:0030833	regulation of actin filament polymerization	1/176	71/32391	0.321084	0.600898	gene-LOC107823352	1	0	1
Biological process	GO:0009746	response to hexose	1/176	72/32391	0.324781	0.603165	gene-LOC107778417	1	0	1
Biological process	GO:0045926	negative regulation of growth	1/176	72/32391	0.324781	0.603165	gene-LOC107795312	1	1	0
Biological process	GO:0072507	divalent inorganic cation homeostasis	1/176	72/32391	0.324781	0.603165	gene-LOC107823992	1	0	1
Biological process	GO:0046434	organophosphate catabolic process	2/176	216/32391	0.328207	0.60506	gene-LOC107763133/gene-LOC107780856	2	0	2
Biological process	GO:0016131	brassinosteroid metabolic process	1/176	73/32391	0.328458	0.60506	gene-LOC107764165	1	1	0
Biological process	GO:1901463	regulation of tetrapyrrole biosynthetic process	1/176	73/32391	0.328458	0.60506	gene-LOC107795312	1	1	0
Biological process	GO:0000377	RNA splicing, via transesterification reactions with bulged adenosine as nucleophile	3/176	372/32391	0.329126	0.60506	gene-LOC107779991/gene-LOC107812139/gene-LOC107803633	3	3	0
Biological process	GO:0006754	ATP biosynthetic process	2/176	218/32391	0.332174	0.607594	gene-LOC107763133/gene-LOC107780856	2	0	2
Biological process	GO:0051028	mRNA transport	2/176	218/32391	0.332174	0.607594	gene-LOC107804960/gene-LOC107784604	2	2	0
Biological process	GO:0044092	negative regulation of molecular function	1/176	75/32391	0.335753	0.610977	gene-LOC107808322	1	1	0
Biological process	GO:0046653	tetrahydrofolate metabolic process	1/176	75/32391	0.335753	0.610977	gene-LOC107810393	1	0	1
Biological process	GO:0000375	RNA splicing, via transesterification reactions	3/176	377/32391	0.336541	0.610977	gene-LOC107779991/gene-LOC107812139/gene-LOC107803633	3	3	0
Biological process	GO:0006354	DNA-templated transcription, elongation	1/176	76/32391	0.33937	0.614581	novel.542	1	1	0
Biological process	GO:0010109	regulation of photosynthesis	1/176	77/32391	0.342968	0.617136	gene-LOC107778417	1	0	1
Biological process	GO:0034284	response to monosaccharide	1/176	78/32391	0.346547	0.617136	gene-LOC107778417	1	0	1
Biological process	GO:0048508	embryonic meristem development	1/176	78/32391	0.346547	0.617136	gene-LOC107809405	1	1	0
Biological process	GO:0009741	response to brassinosteroid	2/176	227/32391	0.349936	0.617136	gene-LOC107828324/gene-LOC107788418	2	1	1
Biological process	GO:0046496	nicotinamide nucleotide metabolic process	2/176	227/32391	0.349936	0.617136	gene-LOC107763133/gene-LOC107780856	2	0	2
Biological process	GO:0008064	regulation of actin polymerization or depolymerization	1/176	79/32391	0.350106	0.617136	gene-LOC107823352	1	0	1
Biological process	GO:0030832	regulation of actin filament length	1/176	79/32391	0.350106	0.617136	gene-LOC107823352	1	0	1
Biological process	GO:0031331	positive regulation of cellular catabolic process	1/176	79/32391	0.350106	0.617136	gene-LOC107795681	1	1	0
Biological process	GO:0072665	protein localization to vacuole	1/176	79/32391	0.350106	0.617136	gene-LOC107812318	1	1	0
Biological process	GO:0072666	establishment of protein localization to vacuole	1/176	79/32391	0.350106	0.617136	gene-LOC107812318	1	1	0
Biological process	GO:0110053	regulation of actin filament organization	1/176	79/32391	0.350106	0.617136	gene-LOC107823352	1	0	1
Biological process	GO:0048506	regulation of timing of meristematic phase transition	1/176	81/32391	0.357167	0.617347	gene-LOC107788418	1	0	1
Biological process	GO:0048510	regulation of timing of transition from vegetative to reproductive phase	1/176	81/32391	0.357167	0.617347	gene-LOC107788418	1	0	1
Biological process	GO:0090056	regulation of chlorophyll metabolic process	1/176	81/32391	0.357167	0.617347	gene-LOC107795312	1	1	0
Biological process	GO:0002682	regulation of immune system process	3/176	391/32391	0.357275	0.617347	gene-LOC107782765/novel.2807/novel.7550	3	0	3
Biological process	GO:0019362	pyridine nucleotide metabolic process	2/176	231/32391	0.357781	0.617347	gene-LOC107763133/gene-LOC107780856	2	0	2
Biological process	GO:0060918	auxin transport	2/176	231/32391	0.357781	0.617347	gene-LOC107778667/gene-LOC107793623	2	2	0
Biological process	GO:0030004	cellular monovalent inorganic cation homeostasis	1/176	82/32391	0.360668	0.617347	gene-LOC107812318	1	1	0
Biological process	GO:0032271	regulation of protein polymerization	1/176	82/32391	0.360668	0.617347	gene-LOC107823352	1	0	1
Biological process	GO:0044770	cell cycle phase transition	1/176	82/32391	0.360668	0.617347	gene-LOC107787921	1	0	1
Biological process	GO:0006760	folic acid-containing compound metabolic process	1/176	83/32391	0.364151	0.617347	gene-LOC107810393	1	0	1
Biological process	GO:0009896	positive regulation of catabolic process	1/176	83/32391	0.364151	0.617347	gene-LOC107795681	1	1	0
Biological process	GO:0071470	cellular response to osmotic stress	1/176	83/32391	0.364151	0.617347	gene-LOC107794902	1	0	1
Biological process	GO:1901401	regulation of tetrapyrrole metabolic process	1/176	83/32391	0.364151	0.617347	gene-LOC107795312	1	1	0
Biological process	GO:0032956	regulation of actin cytoskeleton organization	1/176	84/32391	0.367615	0.617347	gene-LOC107823352	1	0	1
Biological process	GO:0032970	regulation of actin filament-based process	1/176	84/32391	0.367615	0.617347	gene-LOC107823352	1	0	1
Biological process	GO:0048598	embryonic morphogenesis	1/176	84/32391	0.367615	0.617347	gene-LOC107794902	1	0	1
Biological process	GO:0009631	cold acclimation	1/176	85/32391	0.37106	0.617347	gene-LOC107819905	1	0	1
Biological process	GO:0009646	response to absence of light	1/176	85/32391	0.37106	0.617347	gene-LOC107786009	1	1	0
Biological process	GO:0046620	regulation of organ growth	1/176	85/32391	0.37106	0.617347	gene-LOC107793623	1	1	0
Biological process	GO:0051235	maintenance of location	1/176	85/32391	0.37106	0.617347	gene-LOC107762078	1	1	0
Biological process	GO:0009145	purine nucleoside triphosphate biosynthetic process	2/176	238/32391	0.371426	0.617347	gene-LOC107763133/gene-LOC107780856	2	0	2
Biological process	GO:0009206	purine ribonucleoside triphosphate biosynthetic process	2/176	238/32391	0.371426	0.617347	gene-LOC107763133/gene-LOC107780856	2	0	2
Biological process	GO:0050657	nucleic acid transport	2/176	238/32391	0.371426	0.617347	gene-LOC107804960/gene-LOC107784604	2	2	0
Biological process	GO:0050658	RNA transport	2/176	238/32391	0.371426	0.617347	gene-LOC107804960/gene-LOC107784604	2	2	0
Biological process	GO:0051236	establishment of RNA localization	2/176	238/32391	0.371426	0.617347	gene-LOC107804960/gene-LOC107784604	2	2	0
Biological process	GO:0016128	phytosteroid metabolic process	1/176	87/32391	0.377894	0.626667	gene-LOC107764165	1	1	0
Biological process	GO:0006487	protein N-linked glycosylation	1/176	88/32391	0.381284	0.627996	gene-LOC107819035	1	0	1
Biological process	GO:0015706	nitrate transport	1/176	88/32391	0.381284	0.627996	gene-LOC107795252	1	1	0
Biological process	GO:0042558	pteridine-containing compound metabolic process	1/176	88/32391	0.381284	0.627996	gene-LOC107810393	1	0	1
Biological process	GO:0072524	pyridine-containing compound metabolic process	2/176	244/32391	0.383029	0.629448	gene-LOC107763133/gene-LOC107780856	2	0	2
Biological process	GO:0010089	xylem development	1/176	89/32391	0.384655	0.630695	novel.1112	1	0	1
Biological process	GO:0009914	hormone transport	2/176	246/32391	0.386877	0.632914	gene-LOC107778667/gene-LOC107793623	2	2	0
Biological process	GO:0006403	RNA localization	2/176	247/32391	0.388798	0.633104	gene-LOC107804960/gene-LOC107784604	2	2	0
Biological process	GO:0098662	inorganic cation transmembrane transport	2/176	247/32391	0.388798	0.633104	gene-LOC107767317/gene-LOC107762078	2	1	1
Biological process	GO:0048646	anatomical structure formation involved in morphogenesis	3/176	414/32391	0.39113	0.633104	gene-LOC107778667/gene-LOC107828216/gene-LOC107823800	3	1	2
Biological process	GO:0007051	spindle organization	1/176	91/32391	0.391342	0.633104	gene-LOC107809530	1	0	1
Biological process	GO:0009690	cytokinin metabolic process	1/176	91/32391	0.391342	0.633104	gene-LOC107795312	1	1	0
Biological process	GO:0043624	cellular protein complex disassembly	1/176	92/32391	0.394658	0.637054	gene-LOC107823352	1	0	1
Biological process	GO:0080156	mitochondrial mRNA modification	1/176	94/32391	0.401238	0.646241	gene-LOC107789781	1	1	0
Biological process	GO:0006730	one-carbon metabolic process	1/176	95/32391	0.404501	0.648626	gene-LOC107810393	1	0	1
Biological process	GO:0006885	regulation of pH	1/176	95/32391	0.404501	0.648626	gene-LOC107812318	1	1	0
Biological process	GO:0010016	shoot system morphogenesis	3/176	424/32391	0.405722	0.649155	gene-LOC107762874/gene-LOC107795312/gene-LOC107809405	3	3	0
Biological process	GO:0032147	activation of protein kinase activity	1/176	96/32391	0.407746	0.649538	gene-LOC107809530	1	0	1
Biological process	GO:1902903	regulation of supramolecular fiber organization	1/176	96/32391	0.407746	0.649538	gene-LOC107823352	1	0	1
Biological process	GO:1900055	regulation of leaf senescence	1/176	97/32391	0.410973	0.65325	gene-LOC107782765	1	0	1
Biological process	GO:0098655	cation transmembrane transport	2/176	260/32391	0.413509	0.655849	gene-LOC107767317/gene-LOC107762078	2	1	1
Biological process	GO:0009201	ribonucleoside triphosphate biosynthetic process	2/176	261/32391	0.41539	0.6574	gene-LOC107763133/gene-LOC107780856	2	0	2
Biological process	GO:0035265	organ growth	1/176	99/32391	0.417376	0.658723	gene-LOC107793623	1	1	0
Biological process	GO:0034219	carbohydrate transmembrane transport	1/176	100/32391	0.420552	0.658723	gene-LOC107778417	1	0	1
Biological process	GO:0015849	organic acid transport	2/176	264/32391	0.421015	0.658723	gene-LOC107778417/gene-LOC107774142	2	1	1
Biological process	GO:0046942	carboxylic acid transport	2/176	264/32391	0.421015	0.658723	gene-LOC107778417/gene-LOC107774142	2	1	1
Biological process	GO:0006486	protein glycosylation	3/176	435/32391	0.421655	0.658723	gene-LOC107809018/gene-LOC107819035/gene-LOC107795312	3	2	1
Biological process	GO:0043413	macromolecule glycosylation	3/176	435/32391	0.421655	0.658723	gene-LOC107809018/gene-LOC107819035/gene-LOC107795312	3	2	1
Biological process	GO:0006733	oxidoreduction coenzyme metabolic process	2/176	265/32391	0.422883	0.659227	gene-LOC107763133/gene-LOC107780856	2	0	2
Biological process	GO:0009101	glycoprotein biosynthetic process	3/176	437/32391	0.424537	0.659312	gene-LOC107809018/gene-LOC107819035/gene-LOC107795312	3	2	1
Biological process	GO:0034404	nucleobase-containing small molecule biosynthetic process	2/176	266/32391	0.424749	0.659312	gene-LOC107763133/gene-LOC107780856	2	0	2
Biological process	GO:0009765	photosynthesis, light harvesting	1/176	102/32391	0.426851	0.65959	gene-LOC107803133	1	1	0
Biological process	GO:0006099	tricarboxylic acid cycle	1/176	103/32391	0.429975	0.65959	gene-LOC107825450	1	0	1
Biological process	GO:0006101	citrate metabolic process	1/176	103/32391	0.429975	0.65959	gene-LOC107825450	1	0	1
Biological process	GO:0008154	actin polymerization or depolymerization	1/176	103/32391	0.429975	0.65959	gene-LOC107823352	1	0	1
Biological process	GO:0009142	nucleoside triphosphate biosynthetic process	2/176	269/32391	0.430327	0.65959	gene-LOC107763133/gene-LOC107780856	2	0	2
Biological process	GO:0009127	purine nucleoside monophosphate biosynthetic process	2/176	270/32391	0.43218	0.65959	gene-LOC107763133/gene-LOC107780856	2	0	2
Biological process	GO:0009168	purine ribonucleoside monophosphate biosynthetic process	2/176	270/32391	0.43218	0.65959	gene-LOC107763133/gene-LOC107780856	2	0	2
Biological process	GO:0010074	maintenance of meristem identity	1/176	104/32391	0.433082	0.65959	gene-LOC107773988	1	0	1
Biological process	GO:0031334	positive regulation of protein complex assembly	1/176	104/32391	0.433082	0.65959	gene-LOC107823352	1	0	1
Biological process	GO:0010166	wax metabolic process	1/176	105/32391	0.436173	0.66291	gene-LOC107805739	1	1	0
Biological process	GO:0098660	inorganic ion transmembrane transport	2/176	274/32391	0.439561	0.66412	gene-LOC107767317/gene-LOC107762078	2	1	1
Biological process	GO:1901264	carbohydrate derivative transport	1/176	107/32391	0.442303	0.66412	gene-LOC107778417	1	0	1
Biological process	GO:0006913	nucleocytoplasmic transport	2/176	277/32391	0.445062	0.66412	gene-LOC107804960/gene-LOC107784604	2	2	0
Biological process	GO:0051169	nuclear transport	2/176	277/32391	0.445062	0.66412	gene-LOC107804960/gene-LOC107784604	2	2	0
Biological process	GO:0042126	nitrate metabolic process	1/176	108/32391	0.445344	0.66412	gene-LOC107774142	1	1	0
Biological process	GO:0042128	nitrate assimilation	1/176	108/32391	0.445344	0.66412	gene-LOC107774142	1	1	0
Biological process	GO:0070838	divalent metal ion transport	1/176	108/32391	0.445344	0.66412	gene-LOC107767317	1	0	1
Biological process	GO:0072350	tricarboxylic acid metabolic process	1/176	108/32391	0.445344	0.66412	gene-LOC107825450	1	0	1
Biological process	GO:1900864	mitochondrial RNA modification	1/176	108/32391	0.445344	0.66412	gene-LOC107789781	1	1	0
Biological process	GO:0070085	glycosylation	3/176	453/32391	0.44741	0.66412	gene-LOC107809018/gene-LOC107819035/gene-LOC107795312	3	2	1
Biological process	GO:2000377	regulation of reactive oxygen species metabolic process	1/176	109/32391	0.448367	0.66412	gene-LOC107775885	1	1	0
Biological process	GO:0009739	response to gibberellin	2/176	279/32391	0.448713	0.66412	gene-LOC107788418/gene-LOC107803183	2	0	2
Biological process	GO:0009100	glycoprotein metabolic process	3/176	454/32391	0.448828	0.66412	gene-LOC107809018/gene-LOC107819035/gene-LOC107795312	3	2	1
Biological process	GO:0009753	response to jasmonic acid	3/176	455/32391	0.450245	0.664865	gene-LOC107809417/gene-LOC107772127/gene-LOC107782765	3	1	2
Biological process	GO:0072511	divalent inorganic cation transport	1/176	110/32391	0.451375	0.665184	gene-LOC107767317	1	0	1
Biological process	GO:0008654	phospholipid biosynthetic process	2/176	281/32391	0.45235	0.665274	gene-LOC107789855/gene-LOC107805311	2	2	0
Biological process	GO:0046034	ATP metabolic process	2/176	284/32391	0.457781	0.671904	gene-LOC107763133/gene-LOC107780856	2	0	2
Biological process	GO:0002831	regulation of response to biotic stimulus	2/176	286/32391	0.461384	0.674481	novel.2807/novel.7550	2	0	2
Biological process	GO:0006417	regulation of translation	2/176	287/32391	0.46318	0.674481	gene-LOC107767950/gene-LOC107763527	2	2	0
Biological process	GO:0034248	regulation of cellular amide metabolic process	2/176	287/32391	0.46318	0.674481	gene-LOC107767950/gene-LOC107763527	2	2	0
Biological process	GO:0010218	response to far red light	1/176	114/32391	0.463243	0.674481	gene-LOC107778667	1	1	0
Biological process	GO:0051258	protein polymerization	1/176	117/32391	0.471976	0.685825	gene-LOC107823352	1	0	1
Biological process	GO:0032101	regulation of response to external stimulus	2/176	295/32391	0.477425	0.690039	novel.2807/novel.7550	2	0	2
Biological process	GO:0032984	protein-containing complex disassembly	1/176	119/32391	0.477719	0.690039	gene-LOC107823352	1	0	1
Biological process	GO:0040034	regulation of development, heterochronic	1/176	119/32391	0.477719	0.690039	gene-LOC107788418	1	0	1
Biological process	GO:0000723	telomere maintenance	1/176	121/32391	0.4834	0.692747	novel.5490	1	1	0
Biological process	GO:0010639	negative regulation of organelle organization	1/176	121/32391	0.4834	0.692747	gene-LOC107823352	1	0	1
Biological process	GO:0032200	telomere organization	1/176	121/32391	0.4834	0.692747	novel.5490	1	1	0
Biological process	GO:0034754	cellular hormone metabolic process	1/176	121/32391	0.4834	0.692747	gene-LOC107795312	1	1	0
Biological process	GO:0016036	cellular response to phosphate starvation	1/176	122/32391	0.486218	0.694052	gene-LOC107794902	1	0	1
Biological process	GO:2001057	reactive nitrogen species metabolic process	1/176	122/32391	0.486218	0.694052	gene-LOC107774142	1	1	0
Biological process	GO:0009933	meristem structural organization	1/176	124/32391	0.491807	0.697778	gene-LOC107809405	1	1	0
Biological process	GO:0030244	cellulose biosynthetic process	1/176	124/32391	0.491807	0.697778	gene-LOC107813389	1	0	1
Biological process	GO:0060249	anatomical structure homeostasis	1/176	124/32391	0.491807	0.697778	novel.5490	1	1	0
Biological process	GO:0019827	stem cell population maintenance	1/176	125/32391	0.494579	0.697778	gene-LOC107773988	1	0	1
Biological process	GO:0098727	maintenance of cell number	1/176	125/32391	0.494579	0.697778	gene-LOC107773988	1	0	1
Biological process	GO:2000280	regulation of root development	1/176	125/32391	0.494579	0.697778	gene-LOC107811097	1	0	1
Biological process	GO:0019751	polyol metabolic process	1/176	126/32391	0.497336	0.698765	gene-LOC107799749	1	1	0
Biological process	GO:0010243	response to organonitrogen compound	3/176	489/32391	0.497467	0.698765	gene-LOC107803516/gene-LOC107782765/gene-LOC107799937	3	2	1
Biological process	GO:0009205	purine ribonucleoside triphosphate metabolic process	2/176	308/32391	0.500077	0.698765	gene-LOC107763133/gene-LOC107780856	2	0	2
Biological process	GO:0045860	positive regulation of protein kinase activity	1/176	127/32391	0.500078	0.698765	gene-LOC107809530	1	0	1
Biological process	GO:0140014	mitotic nuclear division	1/176	127/32391	0.500078	0.698765	gene-LOC107809530	1	0	1
Biological process	GO:0009144	purine nucleoside triphosphate metabolic process	2/176	310/32391	0.503506	0.699296	gene-LOC107763133/gene-LOC107780856	2	0	2
Biological process	GO:0001934	positive regulation of protein phosphorylation	1/176	129/32391	0.505517	0.699296	gene-LOC107809530	1	0	1
Biological process	GO:0009846	pollen germination	1/176	129/32391	0.505517	0.699296	gene-LOC107789616	1	1	0
Biological process	GO:0033674	positive regulation of kinase activity	1/176	130/32391	0.508215	0.699296	gene-LOC107809530	1	0	1
Biological process	GO:0071941	nitrogen cycle metabolic process	1/176	130/32391	0.508215	0.699296	gene-LOC107774142	1	1	0
Biological process	GO:0015979	photosynthesis	3/176	497/32391	0.508286	0.699296	gene-LOC107825450/gene-LOC107778417/gene-LOC107803133	3	1	2
Biological process	GO:0042327	positive regulation of phosphorylation	1/176	132/32391	0.513566	0.699296	gene-LOC107809530	1	0	1
Biological process	GO:0048532	anatomical structure arrangement	1/176	132/32391	0.513566	0.699296	gene-LOC107809405	1	1	0
Biological process	GO:0055072	iron ion homeostasis	1/176	132/32391	0.513566	0.699296	gene-LOC107762078	1	1	0
Biological process	GO:0009156	ribonucleoside monophosphate biosynthetic process	2/176	316/32391	0.513703	0.699296	gene-LOC107763133/gene-LOC107780856	2	0	2
Biological process	GO:0015711	organic anion transport	2/176	316/32391	0.513703	0.699296	gene-LOC107778417/gene-LOC107774142	2	1	1
Biological process	GO:0044089	positive regulation of cellular component biogenesis	1/176	133/32391	0.51622	0.699296	gene-LOC107823352	1	0	1
Biological process	GO:0051129	negative regulation of cellular component organization	1/176	133/32391	0.51622	0.699296	gene-LOC107823352	1	0	1
Biological process	GO:1901568	fatty acid derivative metabolic process	1/176	133/32391	0.51622	0.699296	gene-LOC107805739	1	1	0
Biological process	GO:0010150	leaf senescence	2/176	318/32391	0.517071	0.699296	gene-LOC107814674/gene-LOC107782765	2	1	1
Biological process	GO:0015931	nucleobase-containing compound transport	2/176	318/32391	0.517071	0.699296	gene-LOC107804960/gene-LOC107784604	2	2	0
Biological process	GO:0090693	plant organ senescence	2/176	319/32391	0.51875	0.699296	gene-LOC107814674/gene-LOC107782765	2	1	1
Biological process	GO:0000272	polysaccharide catabolic process	2/176	320/32391	0.520424	0.699296	gene-LOC107827956/gene-LOC107771200	2	2	0
Biological process	GO:0010562	positive regulation of phosphorus metabolic process	1/176	135/32391	0.521485	0.699296	gene-LOC107809530	1	0	1
Biological process	GO:0045937	positive regulation of phosphate metabolic process	1/176	135/32391	0.521485	0.699296	gene-LOC107809530	1	0	1
Biological process	GO:0006914	autophagy	1/176	136/32391	0.524096	0.699296	gene-LOC107795681	1	1	0
Biological process	GO:0061919	process utilizing autophagic mechanism	1/176	136/32391	0.524096	0.699296	gene-LOC107795681	1	1	0
Biological process	GO:0009124	nucleoside monophosphate biosynthetic process	2/176	323/32391	0.525425	0.699296	gene-LOC107763133/gene-LOC107780856	2	0	2
Biological process	GO:0002218	activation of innate immune response	1/176	137/32391	0.526692	0.699296	gene-LOC107782765	1	0	1
Biological process	GO:0009060	aerobic respiration	1/176	137/32391	0.526692	0.699296	gene-LOC107825450	1	0	1
Biological process	GO:0006813	potassium ion transport	1/176	138/32391	0.529275	0.699296	gene-LOC107812318	1	1	0
Biological process	GO:0009637	response to blue light	1/176	138/32391	0.529275	0.699296	gene-LOC107778667	1	1	0
Biological process	GO:0048443	stamen development	1/176	138/32391	0.529275	0.699296	gene-LOC107778667	1	1	0
Biological process	GO:0048466	androecium development	1/176	138/32391	0.529275	0.699296	gene-LOC107778667	1	1	0
Biological process	GO:0080147	root hair cell development	1/176	138/32391	0.529275	0.699296	gene-LOC107780856	1	0	1
Biological process	GO:0010051	xylem and phloem pattern formation	1/176	139/32391	0.531844	0.700149	gene-LOC107811097	1	0	1
Biological process	GO:0034728	nucleosome organization	1/176	139/32391	0.531844	0.700149	novel.542	1	1	0
Biological process	GO:0016556	mRNA modification	1/176	140/32391	0.534399	0.702242	gene-LOC107789781	1	1	0
Biological process	GO:0009199	ribonucleoside triphosphate metabolic process	2/176	331/32391	0.538588	0.706352	gene-LOC107763133/gene-LOC107780856	2	0	2
Biological process	GO:0000959	mitochondrial RNA metabolic process	1/176	142/32391	0.539466	0.706352	gene-LOC107789781	1	1	0
Biological process	GO:0018298	protein-chromophore linkage	1/176	143/32391	0.54198	0.707099	gene-LOC107779363	1	1	0
Biological process	GO:0071322	cellular response to carbohydrate stimulus	1/176	143/32391	0.54198	0.707099	gene-LOC107794902	1	0	1
Biological process	GO:0009126	purine nucleoside monophosphate metabolic process	2/176	336/32391	0.546687	0.708525	gene-LOC107763133/gene-LOC107780856	2	0	2
Biological process	GO:0009167	purine ribonucleoside monophosphate metabolic process	2/176	336/32391	0.546687	0.708525	gene-LOC107763133/gene-LOC107780856	2	0	2
Biological process	GO:0007015	actin filament organization	1/176	145/32391	0.546966	0.708525	gene-LOC107823352	1	0	1
Biological process	GO:0051302	regulation of cell division	1/176	145/32391	0.546966	0.708525	gene-LOC107760841	1	0	1
Biological process	GO:0042127	regulation of cell proliferation	1/176	147/32391	0.551898	0.713644	gene-LOC107823800	1	0	1
Biological process	GO:0051347	positive regulation of transferase activity	1/176	148/32391	0.554344	0.715536	gene-LOC107809530	1	0	1
Biological process	GO:0022411	cellular component disassembly	1/176	150/32391	0.559196	0.719248	gene-LOC107823352	1	0	1
Biological process	GO:0043254	regulation of protein complex assembly	1/176	150/32391	0.559196	0.719248	gene-LOC107823352	1	0	1
Biological process	GO:0002253	activation of immune response	1/176	152/32391	0.563995	0.722255	gene-LOC107782765	1	0	1
Biological process	GO:0055067	monovalent inorganic cation homeostasis	1/176	152/32391	0.563995	0.722255	gene-LOC107812318	1	1	0
Biological process	GO:0009152	purine ribonucleotide biosynthetic process	2/176	349/32391	0.56728	0.722255	gene-LOC107763133/gene-LOC107780856	2	0	2
Biological process	GO:0006333	chromatin assembly or disassembly	1/176	154/32391	0.568743	0.722255	novel.542	1	1	0
Biological process	GO:0006164	purine nucleotide biosynthetic process	2/176	351/32391	0.570388	0.722255	gene-LOC107763133/gene-LOC107780856	2	0	2
Biological process	GO:1903825	organic acid transmembrane transport	1/176	155/32391	0.571097	0.722255	gene-LOC107778417	1	0	1
Biological process	GO:1905039	carboxylic acid transmembrane transport	1/176	155/32391	0.571097	0.722255	gene-LOC107778417	1	0	1
Biological process	GO:0022618	ribonucleoprotein complex assembly	2/176	352/32391	0.571936	0.722255	gene-LOC107812139/gene-LOC107803633	2	2	0
Biological process	GO:0009615	response to virus	1/176	156/32391	0.573439	0.722255	gene-LOC107762521	1	1	0
Biological process	GO:0010224	response to UV-B	1/176	156/32391	0.573439	0.722255	gene-LOC107779363	1	1	0
Biological process	GO:0010638	positive regulation of organelle organization	1/176	156/32391	0.573439	0.722255	gene-LOC107823352	1	0	1
Biological process	GO:0042752	regulation of circadian rhythm	1/176	156/32391	0.573439	0.722255	gene-LOC107779363	1	1	0
Biological process	GO:0009141	nucleoside triphosphate metabolic process	2/176	357/32391	0.579616	0.728487	gene-LOC107763133/gene-LOC107780856	2	0	2
Biological process	GO:0031329	regulation of cellular catabolic process	1/176	159/32391	0.580388	0.728487	gene-LOC107795681	1	1	0
Biological process	GO:0002252	immune effector process	1/176	161/32391	0.584958	0.7317	gene-LOC107782765	1	0	1
Biological process	GO:0051274	beta-glucan biosynthetic process	1/176	161/32391	0.584958	0.7317	gene-LOC107813389	1	0	1
Biological process	GO:0030243	cellulose metabolic process	1/176	162/32391	0.587225	0.733275	gene-LOC107813389	1	0	1
Biological process	GO:0006633	fatty acid biosynthetic process	2/176	365/32391	0.591694	0.737591	gene-LOC107809103/gene-LOC107769029	2	1	1
Biological process	GO:0071826	ribonucleoprotein complex subunit organization	2/176	366/32391	0.593185	0.737877	gene-LOC107812139/gene-LOC107803633	2	2	0
Biological process	GO:0045859	regulation of protein kinase activity	1/176	165/32391	0.59395	0.737877	gene-LOC107809530	1	0	1
Biological process	GO:0015995	chlorophyll biosynthetic process	1/176	168/32391	0.600567	0.742316	gene-LOC107795312	1	1	0
Biological process	GO:0043900	regulation of multi-organism process	2/176	371/32391	0.600582	0.742316	novel.2807/novel.7550	2	0	2
Biological process	GO:0072522	purine-containing compound biosynthetic process	2/176	371/32391	0.600582	0.742316	gene-LOC107763133/gene-LOC107780856	2	0	2
Biological process	GO:0080167	response to karrikin	1/176	169/32391	0.602749	0.743731	gene-LOC107778417	1	0	1
Biological process	GO:0048437	floral organ development	2/176	374/32391	0.604972	0.745211	gene-LOC107778667/gene-LOC107823800	2	1	1
Biological process	GO:0030036	actin cytoskeleton organization	1/176	171/32391	0.607077	0.74654	gene-LOC107823352	1	0	1
Biological process	GO:0001932	regulation of protein phosphorylation	1/176	173/32391	0.611358	0.749503	gene-LOC107809530	1	0	1
Biological process	GO:0042744	hydrogen peroxide catabolic process	1/176	175/32391	0.615592	0.749503	gene-LOC107770624	1	0	1
Biological process	GO:0007034	vacuolar transport	1/176	176/32391	0.617692	0.749503	gene-LOC107812318	1	1	0
Biological process	GO:0022900	electron transport chain	1/176	176/32391	0.617692	0.749503	gene-LOC107769023	1	0	1
Biological process	GO:0007568	aging	2/176	383/32391	0.617924	0.749503	gene-LOC107814674/gene-LOC107782765	2	1	1
Biological process	GO:0043549	regulation of kinase activity	1/176	177/32391	0.619781	0.749503	gene-LOC107809530	1	0	1
Biological process	GO:0048469	cell maturation	1/176	177/32391	0.619781	0.749503	gene-LOC107780856	1	0	1
Biological process	GO:0048764	trichoblast maturation	1/176	177/32391	0.619781	0.749503	gene-LOC107780856	1	0	1
Biological process	GO:0048765	root hair cell differentiation	1/176	177/32391	0.619781	0.749503	gene-LOC107780856	1	0	1
Biological process	GO:2000024	regulation of leaf development	1/176	177/32391	0.619781	0.749503	gene-LOC107782765	1	0	1
Biological process	GO:0009161	ribonucleoside monophosphate metabolic process	2/176	386/32391	0.622168	0.751142	gene-LOC107763133/gene-LOC107780856	2	0	2
Biological process	GO:0006575	cellular modified amino acid metabolic process	1/176	179/32391	0.623924	0.751239	gene-LOC107810393	1	0	1
Biological process	GO:0009116	nucleoside metabolic process	1/176	180/32391	0.625979	0.751239	gene-LOC107794902	1	0	1
Biological process	GO:0050790	regulation of catalytic activity	2/176	389/32391	0.626377	0.751239	gene-LOC107808322/gene-LOC107809530	2	1	1
Biological process	GO:1901617	organic hydroxy compound biosynthetic process	2/176	389/32391	0.626377	0.751239	gene-LOC107775885/gene-LOC107799749	2	2	0
Biological process	GO:0010054	trichoblast differentiation	1/176	182/32391	0.630055	0.754274	gene-LOC107780856	1	0	1
Biological process	GO:0009123	nucleoside monophosphate metabolic process	2/176	393/32391	0.631932	0.754274	gene-LOC107763133/gene-LOC107780856	2	0	2
Biological process	GO:0000281	mitotic cytokinesis	1/176	183/32391	0.632077	0.754274	gene-LOC107813389	1	0	1
Biological process	GO:0045333	cellular respiration	1/176	184/32391	0.634087	0.754274	gene-LOC107825450	1	0	1
Biological process	GO:0046165	alcohol biosynthetic process	1/176	184/32391	0.634087	0.754274	gene-LOC107799749	1	1	0
Biological process	GO:0010564	regulation of cell cycle process	1/176	186/32391	0.638076	0.75778	gene-LOC107809530	1	0	1
Biological process	GO:0009260	ribonucleotide biosynthetic process	2/176	401/32391	0.642849	0.75983	gene-LOC107763133/gene-LOC107780856	2	0	2
Biological process	GO:0046390	ribose phosphate biosynthetic process	2/176	401/32391	0.642849	0.75983	gene-LOC107763133/gene-LOC107780856	2	0	2
Biological process	GO:0006779	porphyrin-containing compound biosynthetic process	1/176	189/32391	0.643977	0.75983	gene-LOC107795312	1	1	0
Biological process	GO:0016032	viral process	1/176	189/32391	0.643977	0.75983	gene-LOC107826723	1	1	0
Biological process	GO:0010119	regulation of stomatal movement	1/176	191/32391	0.647858	0.76194	gene-LOC107774142	1	1	0
Biological process	GO:0061640	cytoskeleton-dependent cytokinesis	1/176	191/32391	0.647858	0.76194	gene-LOC107813389	1	0	1
Biological process	GO:0018105	peptidyl-serine phosphorylation	1/176	192/32391	0.649783	0.762971	gene-LOC107762191	1	1	0
Biological process	GO:0009581	detection of external stimulus	1/176	194/32391	0.653601	0.764987	gene-LOC107814674	1	1	0
Biological process	GO:0009582	detection of abiotic stimulus	1/176	194/32391	0.653601	0.764987	gene-LOC107814674	1	1	0
Biological process	GO:0018209	peptidyl-serine modification	1/176	196/32391	0.657378	0.766941	gene-LOC107762191	1	1	0
Biological process	GO:0033014	tetrapyrrole biosynthetic process	1/176	196/32391	0.657378	0.766941	gene-LOC107795312	1	1	0
Biological process	GO:0090698	post-embryonic plant morphogenesis	2/176	417/32391	0.66392	0.7719	gene-LOC107762874/gene-LOC107795312	2	2	0
Biological process	GO:0035194	posttranscriptional gene silencing by RNA	1/176	200/32391	0.664809	0.7719	gene-LOC107779991	1	1	0
Biological process	GO:0042325	regulation of phosphorylation	1/176	200/32391	0.664809	0.7719	gene-LOC107809530	1	0	1
Biological process	GO:0009860	pollen tube growth	1/176	202/32391	0.668464	0.773339	gene-LOC107789616	1	1	0
Biological process	GO:0051273	beta-glucan metabolic process	1/176	202/32391	0.668464	0.773339	gene-LOC107813389	1	0	1
Biological process	GO:0045089	positive regulation of innate immune response	1/176	203/32391	0.670277	0.773339	gene-LOC107782765	1	0	1
Biological process	GO:0009611	response to wounding	2/176	422/32391	0.670298	0.773339	gene-LOC107809103/gene-LOC107803133	2	2	0
Biological process	GO:0031401	positive regulation of protein modification process	1/176	204/32391	0.67208	0.773785	gene-LOC107809530	1	0	1
Biological process	GO:0007346	regulation of mitotic cell cycle	1/176	205/32391	0.673873	0.773785	gene-LOC107809530	1	0	1
Biological process	GO:0015980	energy derivation by oxidation of organic compounds	1/176	205/32391	0.673873	0.773785	gene-LOC107825450	1	0	1
Biological process	GO:0008202	steroid metabolic process	1/176	206/32391	0.675656	0.774611	gene-LOC107764165	1	1	0
Biological process	GO:0007010	cytoskeleton organization	2/176	431/32391	0.681532	0.779075	gene-LOC107809530/gene-LOC107823352	2	0	2
Biological process	GO:0010053	root epidermal cell differentiation	1/176	210/32391	0.682693	0.779075	gene-LOC107780856	1	0	1
Biological process	GO:0033043	regulation of organelle organization	2/176	432/32391	0.682761	0.779075	gene-LOC107809530/gene-LOC107823352	2	0	2
Biological process	GO:0051338	regulation of transferase activity	1/176	211/32391	0.684429	0.779756	gene-LOC107809530	1	0	1
Biological process	GO:0030029	actin filament-based process	1/176	212/32391	0.686155	0.780501	gene-LOC107823352	1	0	1
Biological process	GO:0006644	phospholipid metabolic process	2/176	438/32391	0.690053	0.783711	gene-LOC107789855/gene-LOC107805311	2	2	0
Biological process	GO:0051130	positive regulation of cellular component organization	1/176	216/32391	0.692965	0.785792	gene-LOC107823352	1	0	1
Biological process	GO:0009965	leaf morphogenesis	1/176	217/32391	0.694644	0.786472	gene-LOC107795312	1	1	0
Biological process	GO:0010087	phloem or xylem histogenesis	1/176	218/32391	0.696315	0.787139	novel.1112	1	0	1
Biological process	GO:0000910	cytokinesis	1/176	224/32391	0.706148	0.793327	gene-LOC107813389	1	0	1
Biological process	GO:0002684	positive regulation of immune system process	1/176	224/32391	0.706148	0.793327	gene-LOC107782765	1	0	1
Biological process	GO:0008283	cell proliferation	1/176	224/32391	0.706148	0.793327	gene-LOC107823800	1	0	1
Biological process	GO:0050778	positive regulation of immune response	1/176	224/32391	0.706148	0.793327	gene-LOC107782765	1	0	1
Biological process	GO:0007005	mitochondrion organization	1/176	228/32391	0.712527	0.797339	gene-LOC107760841	1	0	1
Biological process	GO:0090626	plant epidermis morphogenesis	1/176	228/32391	0.712527	0.797339	gene-LOC107762874	1	1	0
Biological process	GO:0009108	coenzyme biosynthetic process	2/176	458/32391	0.713375	0.797339	gene-LOC107763133/gene-LOC107780856	2	0	2
Biological process	GO:0015994	chlorophyll metabolic process	1/176	229/32391	0.7141	0.797339	gene-LOC107795312	1	1	0
Biological process	GO:0009894	regulation of catabolic process	1/176	230/32391	0.715665	0.797862	gene-LOC107795681	1	1	0
Biological process	GO:0019684	photosynthesis, light reaction	1/176	232/32391	0.718768	0.800097	gene-LOC107803133	1	1	0
Biological process	GO:0009699	phenylpropanoid biosynthetic process	1/176	237/32391	0.72638	0.804878	gene-LOC107809103	1	1	0
Biological process	GO:0019220	regulation of phosphate metabolic process	1/176	237/32391	0.72638	0.804878	gene-LOC107809530	1	0	1
Biological process	GO:0051174	regulation of phosphorus metabolic process	1/176	237/32391	0.72638	0.804878	gene-LOC107809530	1	0	1
Biological process	GO:0000226	microtubule cytoskeleton organization	1/176	242/32391	0.733788	0.810854	gene-LOC107809530	1	0	1
Biological process	GO:0043085	positive regulation of catalytic activity	1/176	244/32391	0.736695	0.810854	gene-LOC107809530	1	0	1
Biological process	GO:0045944	positive regulation of transcription by RNA polymerase II	1/176	245/32391	0.738136	0.810854	novel.542	1	1	0
Biological process	GO:0071824	protein-DNA complex subunit organization	1/176	245/32391	0.738136	0.810854	novel.542	1	1	0
Biological process	GO:0065009	regulation of molecular function	2/176	481/32391	0.73837	0.810854	gene-LOC107808322/gene-LOC107809530	2	1	1
Biological process	GO:0009308	amine metabolic process	1/176	246/32391	0.73957	0.810854	gene-LOC107795312	1	1	0
Biological process	GO:0044087	regulation of cellular component biogenesis	1/176	246/32391	0.73957	0.810854	gene-LOC107823352	1	0	1
Biological process	GO:0016441	posttranscriptional gene silencing	1/176	247/32391	0.740996	0.811195	gene-LOC107779991	1	1	0
Biological process	GO:0009867	jasmonic acid mediated signaling pathway	1/176	248/32391	0.742414	0.811528	gene-LOC107782765	1	0	1
Biological process	GO:0009250	glucan biosynthetic process	1/176	251/32391	0.746622	0.814904	gene-LOC107813389	1	0	1
Biological process	GO:0009968	negative regulation of signal transduction	1/176	255/32391	0.752127	0.817237	gene-LOC107828324	1	1	0
Biological process	GO:0010648	negative regulation of cell communication	1/176	255/32391	0.752127	0.817237	gene-LOC107828324	1	1	0
Biological process	GO:0023057	negative regulation of signaling	1/176	255/32391	0.752127	0.817237	gene-LOC107828324	1	1	0
Biological process	GO:0006778	porphyrin-containing compound metabolic process	1/176	257/32391	0.754835	0.818299	gene-LOC107795312	1	1	0
Biological process	GO:0008643	carbohydrate transport	1/176	258/32391	0.756178	0.818299	gene-LOC107778417	1	0	1
Biological process	GO:0034655	nucleobase-containing compound catabolic process	2/176	499/32391	0.75662	0.818299	gene-LOC107763133/gene-LOC107780856	2	0	2
Biological process	GO:0009150	purine ribonucleotide metabolic process	2/176	500/32391	0.757601	0.818299	gene-LOC107763133/gene-LOC107780856	2	0	2
Biological process	GO:0033013	tetrapyrrole metabolic process	1/176	262/32391	0.761476	0.820245	gene-LOC107795312	1	1	0
Biological process	GO:0009932	cell tip growth	1/176	263/32391	0.762783	0.820245	gene-LOC107789616	1	1	0
Biological process	GO:0051606	detection of stimulus	1/176	263/32391	0.762783	0.820245	gene-LOC107814674	1	1	0
Biological process	GO:0051187	cofactor catabolic process	1/176	266/32391	0.76666	0.820938	gene-LOC107770624	1	0	1
Biological process	GO:0044093	positive regulation of molecular function	1/176	267/32391	0.767938	0.820938	gene-LOC107809530	1	0	1
Biological process	GO:0048868	pollen tube development	1/176	267/32391	0.767938	0.820938	gene-LOC107789616	1	1	0
Biological process	GO:0071395	cellular response to jasmonic acid stimulus	1/176	267/32391	0.767938	0.820938	gene-LOC107782765	1	0	1
Biological process	GO:0097435	supramolecular fiber organization	1/176	274/32391	0.776694	0.829081	gene-LOC107823352	1	0	1
Biological process	GO:0010118	stomatal movement	1/176	278/32391	0.781549	0.831824	gene-LOC107774142	1	1	0
Biological process	GO:0098656	anion transmembrane transport	1/176	278/32391	0.781549	0.831824	gene-LOC107778417	1	0	1
Biological process	GO:0048573	photoperiodism, flowering	1/176	281/32391	0.785121	0.83319	gene-LOC107803183	1	0	1
Biological process	GO:0051241	negative regulation of multicellular organismal process	1/176	281/32391	0.785121	0.83319	gene-LOC107782765	1	0	1
Biological process	GO:0048438	floral whorl development	1/176	287/32391	0.792092	0.839364	gene-LOC107778667	1	1	0
Biological process	GO:0006066	alcohol metabolic process	1/176	295/32391	0.801039	0.84638	gene-LOC107799749	1	1	0
Biological process	GO:0031349	positive regulation of defense response	1/176	295/32391	0.801039	0.84638	gene-LOC107782765	1	0	1
Biological process	GO:0009698	phenylpropanoid metabolic process	1/176	302/32391	0.808552	0.853081	gene-LOC107809103	1	1	0
Biological process	GO:0051093	negative regulation of developmental process	1/176	305/32391	0.811685	0.855147	gene-LOC107782765	1	0	1
Biological process	GO:0015672	monovalent inorganic cation transport	1/176	308/32391	0.814767	0.857154	gene-LOC107812318	1	1	0
Biological process	GO:0048588	developmental cell growth	1/176	312/32391	0.818798	0.860152	gene-LOC107789616	1	1	0
Biological process	GO:0009648	photoperiodism	1/176	315/32391	0.821764	0.862024	gene-LOC107803183	1	0	1
Biological process	GO:0044403	symbiont process	1/176	327/32391	0.833154	0.872714	gene-LOC107826723	1	1	0
Biological process	GO:0046148	pigment biosynthetic process	1/176	330/32391	0.835887	0.874005	gene-LOC107795312	1	1	0
Biological process	GO:0031399	regulation of protein modification process	1/176	331/32391	0.836788	0.874005	gene-LOC107809530	1	0	1
Biological process	GO:0009832	plant-type cell wall biogenesis	1/176	334/32391	0.839461	0.875206	gene-LOC107813389	1	0	1
Biological process	GO:0009553	embryo sac development	1/176	335/32391	0.840342	0.875206	gene-LOC107810756	1	0	1
Biological process	GO:0044036	cell wall macromolecule metabolic process	1/176	338/32391	0.842958	0.876676	gene-LOC107771200	1	1	0
Biological process	GO:0003002	regionalization	1/176	342/32391	0.846379	0.878978	gene-LOC107811097	1	0	1
Biological process	GO:0006260	DNA replication	1/176	350/32391	0.853	0.884593	novel.542	1	1	0
Biological process	GO:0000280	nuclear division	1/176	358/32391	0.859338	0.889898	gene-LOC107809530	1	0	1
Biological process	GO:0044419	interspecies interaction between organisms	1/176	367/32391	0.866143	0.894401	gene-LOC107826723	1	1	0
Biological process	GO:1901657	glycosyl compound metabolic process	1/176	367/32391	0.866143	0.894401	gene-LOC107794902	1	0	1
Biological process	GO:0070925	organelle assembly	1/176	371/32391	0.869062	0.895088	gene-LOC107809530	1	0	1
Biological process	GO:0033692	cellular polysaccharide biosynthetic process	1/176	373/32391	0.870497	0.895088	gene-LOC107813389	1	0	1
Biological process	GO:0051321	meiotic cell cycle	1/176	373/32391	0.870497	0.895088	gene-LOC107807702	1	0	1
Biological process	GO:0031047	gene silencing by RNA	1/176	386/32391	0.879454	0.903022	gene-LOC107779991	1	1	0
Biological process	GO:0009909	regulation of flower development	1/176	390/32391	0.882084	0.903175	gene-LOC107811097	1	0	1
Biological process	GO:0071695	anatomical structure maturation	1/176	390/32391	0.882084	0.903175	gene-LOC107780856	1	0	1
Biological process	GO:0007389	pattern specification process	1/176	395/32391	0.885291	0.905186	gene-LOC107811097	1	0	1
Biological process	GO:0015074	DNA integration	1/176	409/32391	0.893818	0.911939	novel.7628	1	1	0
Biological process	GO:0000904	cell morphogenesis involved in differentiation	1/176	410/32391	0.894402	0.911939	gene-LOC107789616	1	1	0
Biological process	GO:0042440	pigment metabolic process	1/176	417/32391	0.898404	0.914738	gene-LOC107795312	1	1	0
Biological process	GO:0021700	developmental maturation	1/176	426/32391	0.903328	0.918468	gene-LOC107780856	1	0	1
Biological process	GO:0006073	cellular glucan metabolic process	1/176	432/32391	0.906478	0.919103	gene-LOC107813389	1	0	1
Biological process	GO:0044042	glucan metabolic process	1/176	432/32391	0.906478	0.919103	gene-LOC107813389	1	0	1
Biological process	GO:0007017	microtubule-based process	1/176	438/32391	0.909527	0.919632	gene-LOC107809530	1	0	1
Biological process	GO:0051726	regulation of cell cycle	1/176	438/32391	0.909527	0.919632	gene-LOC107809530	1	0	1
Biological process	GO:0048285	organelle fission	1/176	446/32391	0.913438	0.922306	gene-LOC107809530	1	0	1
Biological process	GO:0040029	regulation of gene expression, epigenetic	1/176	451/32391	0.915796	0.923407	gene-LOC107779991	1	1	0
Biological process	GO:0034637	cellular carbohydrate biosynthetic process	1/176	456/32391	0.918091	0.923617	gene-LOC107813389	1	0	1
Biological process	GO:0072594	establishment of protein localization to organelle	1/176	457/32391	0.918542	0.923617	gene-LOC107812318	1	1	0
Biological process	GO:0000271	polysaccharide biosynthetic process	1/176	462/32391	0.920763	0.924573	gene-LOC107813389	1	0	1
Biological process	GO:0042546	cell wall biogenesis	1/176	474/32391	0.925849	0.928399	gene-LOC107813389	1	0	1
Biological process	GO:0009856	pollination	1/176	492/32391	0.932876	0.932876	gene-LOC107789616	1	1	0
Biological process	GO:0044706	multi-multicellular organism process	1/176	492/32391	0.932876	0.932876	gene-LOC107789616	1	1	0

## Sheet: Sheet 2
Ontology	ID	Description	Count	GeneRatio	geneID
Cellular component	GO:0016020	membrane	87	87/446	gene-LOC107768353/novel.234/gene-LOC107776980/gene-LOC107814821/novel.1137/gene-LOC107795252/gene-LOC107762521/novel.1413/gene-LOC107778667/novel.7987/gene-LOC107767317/gene-LOC107810004/gene-LOC107759325/gene-LOC107809018/gene-LOC107766900/gene-LOC107767590/gene-LOC107806338/gene-LOC107765170/gene-LOC107764165/gene-LOC107772127/gene-LOC107793623/gene-LOC107828324/novel.7657/gene-LOC107762078/gen…
Cellular component	GO:0005576	extracellular region	21	21/446	novel.197/gene-LOC107814821/gene-LOC107811955/gene-LOC107762874/gene-LOC107786119/gene-LOC107762521/gene-LOC107825450/gene-LOC107809417/gene-LOC107795797/gene-LOC107770624/gene-LOC107802284/gene-LOC107792369/gene-LOC107819905/gene-LOC107802165/gene-LOC107779406/gene-LOC107771200/gene-LOC107810756/gene-LOC107806636/gene-LOC107770889/gene-LOC107785766/gene-LOC107783438
Cellular component	GO:0005623	cell	166	166/446	novel.234/gene-LOC107765261/novel.197/novel.5801/gene-LOC107804960/gene-LOC107795184/gene-LOC107776980/gene-LOC107805739/gene-LOC107820784/gene-LOC107811955/novel.5085/gene-LOC107807848/gene-LOC107786009/gene-LOC107798612/gene-LOC107783945/gene-LOC107784604/gene-LOC107820000/gene-LOC107820556/gene-LOC107795252/gene-LOC107762521/gene-LOC107825450/novel.1413/gene-LOC107782222/gene-LOC107797237/gene…
Cellular component	GO:0009295	nucleoid	1	1/446	gene-LOC107761556
Cellular component	GO:0030054	cell junction	14	14/446	novel.197/gene-LOC107795681/gene-LOC107811955/gene-LOC107795797/gene-LOC107770624/gene-LOC107802284/gene-LOC107782948/gene-LOC107819905/gene-LOC107819035/gene-LOC107779406/gene-LOC107828779/gene-LOC107809942/gene-LOC107783438/gene-LOC107826723
Cellular component	GO:0031974	membrane-enclosed lumen	11	11/446	gene-LOC107786009/gene-LOC107793623/gene-LOC107808000/gene-LOC107820096/gene-LOC107787006/gene-LOC107809272/gene-LOC107809530/gene-LOC107798260/gene-LOC107760841/gene-LOC107773449/novel.542
Cellular component	GO:0032991	protein-containing complex	15	15/446	gene-LOC107804960/gene-LOC107784604/gene-LOC107798519/gene-LOC107779991/gene-LOC107817209/gene-LOC107803133/gene-LOC107763133/gene-LOC107819035/novel.2926/gene-LOC107760841/gene-LOC107812139/gene-LOC107803633/novel.542/novel.6306/gene-LOC107762107
Cellular component	GO:0043226	organelle	124	124/446	novel.197/novel.5801/gene-LOC107804960/gene-LOC107795184/gene-LOC107776980/gene-LOC107805739/gene-LOC107820784/gene-LOC107811955/novel.5085/gene-LOC107786009/gene-LOC107798612/gene-LOC107783945/gene-LOC107784604/gene-LOC107820556/gene-LOC107762521/gene-LOC107825450/gene-LOC107797237/gene-LOC107795059/gene-LOC107803383/gene-LOC107789781/gene-LOC107775106/gene-LOC107798519/gene-LOC107808088/gene-LO…
Cellular component	GO:0044422	organelle part	56	56/446	gene-LOC107804960/gene-LOC107776980/gene-LOC107786009/gene-LOC107784604/gene-LOC107762521/gene-LOC107775106/gene-LOC107798519/gene-LOC107808088/gene-LOC107809018/gene-LOC107765170/gene-LOC107793623/gene-LOC107762078/gene-LOC107778417/gene-LOC107792766/gene-LOC107808000/gene-LOC107811097/gene-LOC107819905/gene-LOC107821604/gene-LOC107820096/gene-LOC107763136/gene-LOC107787006/gene-LOC107781761/gen…
Cellular component	GO:0044425	membrane part	67	67/446	gene-LOC107768353/novel.234/gene-LOC107776980/novel.1137/gene-LOC107795252/novel.1413/gene-LOC107778667/novel.7987/gene-LOC107767317/gene-LOC107810004/gene-LOC107809018/gene-LOC107766900/gene-LOC107765170/gene-LOC107764165/novel.7657/gene-LOC107762078/gene-LOC107778417/gene-LOC107814674/gene-LOC107811097/gene-LOC107782948/gene-LOC107809103/gene-LOC107806231/novel.8135/gene-LOC107763136/gene-LOC10…
Cellular component	GO:0044464	cell part	166	166/446	novel.234/gene-LOC107765261/novel.197/novel.5801/gene-LOC107804960/gene-LOC107795184/gene-LOC107776980/gene-LOC107805739/gene-LOC107820784/gene-LOC107811955/novel.5085/gene-LOC107807848/gene-LOC107786009/gene-LOC107798612/gene-LOC107783945/gene-LOC107784604/gene-LOC107820000/gene-LOC107820556/gene-LOC107795252/gene-LOC107762521/gene-LOC107825450/novel.1413/gene-LOC107782222/gene-LOC107797237/gene…
Cellular component	GO:0055044	symplast	14	14/446	novel.197/gene-LOC107795681/gene-LOC107811955/gene-LOC107795797/gene-LOC107770624/gene-LOC107802284/gene-LOC107782948/gene-LOC107819905/gene-LOC107819035/gene-LOC107779406/gene-LOC107828779/gene-LOC107809942/gene-LOC107783438/gene-LOC107826723
Cellular component	GO:0099080	supramolecular complex	2	2/446	gene-LOC107809530/gene-LOC107775867
Molecular function	GO:0140110	transcription regulator activity	17	17/446	gene-LOC107795184/gene-LOC107805739/gene-LOC107820784/gene-LOC107820556/gene-LOC107793815/gene-LOC107772127/gene-LOC107772091/gene-LOC107775885/gene-LOC107808000/gene-LOC107788418/gene-LOC107782765/gene-LOC107787006/gene-LOC107823800/gene-LOC107782024/gene-LOC107788169/gene-LOC107807804/gene-LOC107809405
Molecular function	GO:0003824	catalytic activity	94	94/446	gene-LOC107832409/novel.5801/gene-LOC107814821/gene-LOC107807845/novel.5085/gene-LOC107793632/novel.7690/gene-LOC107786009/gene-LOC107798612/gene-LOC107783945/gene-LOC107825450/gene-LOC107797237/gene-LOC107803383/gene-LOC107778667/novel.7890/gene-LOC107809417/gene-LOC107810393/gene-LOC107810004/gene-LOC107759325/gene-LOC107809018/gene-LOC107767590/gene-LOC107765170/gene-LOC107764165/novel.6244/ge…
Molecular function	GO:0045735	nutrient reservoir activity	1	1/446	gene-LOC107793227
Molecular function	GO:0005198	structural molecule activity	2	2/446	novel.6306/gene-LOC107762107
Molecular function	GO:0005215	transporter activity	27	27/446	gene-LOC107795252/gene-LOC107778667/gene-LOC107767317/gene-LOC107765170/novel.7657/gene-LOC107762078/gene-LOC107778417/gene-LOC107814674/gene-LOC107782948/gene-LOC107774142/gene-LOC107817209/gene-LOC107775280/novel.2857/gene-LOC107798321/gene-LOC107779406/gene-LOC107820815/gene-LOC107828779/gene-LOC107815260/gene-LOC107823992/novel.8488/gene-LOC107823069/gene-LOC107809942/gene-LOC107783438/gene-L…
Molecular function	GO:0005488	binding	120	120/446	gene-LOC107768353/novel.7628/gene-LOC107779564/gene-LOC107765261/novel.197/gene-LOC107795184/gene-LOC107805739/gene-LOC107814821/gene-LOC107795681/gene-LOC107820784/gene-LOC107811955/gene-LOC107807848/novel.7690/gene-LOC107786009/novel.1112/gene-LOC107823108/gene-LOC107798612/gene-LOC107820556/gene-LOC107762521/novel.5835/gene-LOC107803383/gene-LOC107789781/gene-LOC107765207/gene-LOC107812329/gen…
Molecular function	GO:0016209	antioxidant activity	4	4/446	gene-LOC107759325/gene-LOC107770624/gene-LOC107811615/gene-LOC107812784
Molecular function	GO:0098772	molecular function regulator	4	4/446	gene-LOC107808322/gene-LOC107772149/gene-LOC107779363/novel.3732
Molecular function	GO:0060089	molecular transducer activity	9	9/446	gene-LOC107795059/gene-LOC107762160/gene-LOC107825200/gene-LOC107774820/gene-LOC107807632/gene-LOC107781474/gene-LOC107779363/gene-LOC107794902/gene-LOC107774626
Biological process	GO:0000003	reproduction	13	13/446	gene-LOC107795681/gene-LOC107778667/gene-LOC107789616/gene-LOC107811097/gene-LOC107803183/gene-LOC107799395/gene-LOC107823800/gene-LOC107807702/gene-LOC107789855/gene-LOC107787921/gene-LOC107795312/gene-LOC107809405/novel.542
Biological process	GO:0008152	metabolic process	103	103/446	novel.7628/gene-LOC107795184/gene-LOC107805739/gene-LOC107795681/gene-LOC107820784/gene-LOC107798612/gene-LOC107820556/gene-LOC107762521/novel.5835/gene-LOC107825450/gene-LOC107795059/gene-LOC107803383/gene-LOC107789781/gene-LOC107798519/gene-LOC107793815/novel.7890/gene-LOC107809417/gene-LOC107810393/gene-LOC107810004/gene-LOC107759325/gene-LOC107809018/gene-LOC107762160/gene-LOC107764165/gene-L…
Biological process	GO:0002376	immune system process	11	11/446	novel.197/gene-LOC107795681/gene-LOC107811955/gene-LOC107795797/gene-LOC107802284/gene-LOC107792369/gene-LOC107819905/gene-LOC107782765/gene-LOC107812509/novel.2807/novel.7550
Biological process	GO:0040007	growth	13	13/446	gene-LOC107793623/gene-LOC107789616/gene-LOC107818257/gene-LOC107811097/gene-LOC107788418/gene-LOC107803183/gene-LOC107817209/gene-LOC107777931/gene-LOC107802165/gene-LOC107773988/gene-LOC107787254/gene-LOC107806636/gene-LOC107795312
Biological process	GO:0008283	cell proliferation	1	1/446	gene-LOC107823800
Biological process	GO:0009987	cellular process	132	132/446	novel.7628/gene-LOC107765261/novel.197/gene-LOC107795184/gene-LOC107776980/gene-LOC107805739/gene-LOC107795681/gene-LOC107820784/gene-LOC107811955/gene-LOC107807848/gene-LOC107786009/gene-LOC107798612/gene-LOC107762874/gene-LOC107820556/gene-LOC107762521/novel.5835/gene-LOC107825450/gene-LOC107795059/gene-LOC107803383/gene-LOC107789781/gene-LOC107798519/gene-LOC107778667/gene-LOC107793815/gene-LO…
Biological process	GO:0022414	reproductive process	13	13/446	gene-LOC107795681/gene-LOC107778667/gene-LOC107789616/gene-LOC107811097/gene-LOC107803183/gene-LOC107799395/gene-LOC107823800/gene-LOC107807702/gene-LOC107789855/gene-LOC107787921/gene-LOC107795312/gene-LOC107809405/novel.542
Biological process	GO:0023052	signaling	36	36/446	novel.197/gene-LOC107776980/gene-LOC107805739/gene-LOC107811955/gene-LOC107798612/gene-LOC107795059/gene-LOC107778667/gene-LOC107762160/gene-LOC107795797/gene-LOC107772127/gene-LOC107793623/gene-LOC107828324/gene-LOC107818257/gene-LOC107825200/gene-LOC107774820/gene-LOC107807632/gene-LOC107808000/gene-LOC107802284/gene-LOC107788418/gene-LOC107782479/gene-LOC107762191/gene-LOC107803183/gene-LOC107…
Biological process	GO:0032501	multicellular organismal process	33	33/446	gene-LOC107795681/gene-LOC107783945/gene-LOC107762874/gene-LOC107820556/gene-LOC107825450/gene-LOC107797237/gene-LOC107778667/gene-LOC107793623/gene-LOC107789616/gene-LOC107814674/gene-LOC107811097/gene-LOC107788418/gene-LOC107782479/gene-LOC107803183/gene-LOC107763136/gene-LOC107782765/gene-LOC107828216/gene-LOC107809272/gene-LOC107773988/gene-LOC107799395/gene-LOC107823800/gene-LOC107777407/gen…
Biological process	GO:0032502	developmental process	35	35/446	gene-LOC107795681/novel.1112/gene-LOC107783945/gene-LOC107762874/gene-LOC107820556/gene-LOC107825450/gene-LOC107797237/gene-LOC107778667/gene-LOC107793623/gene-LOC107789616/gene-LOC107814674/gene-LOC107811097/gene-LOC107788418/gene-LOC107782479/gene-LOC107803183/gene-LOC107763136/gene-LOC107782765/gene-LOC107828216/gene-LOC107777931/gene-LOC107809272/gene-LOC107773988/gene-LOC107799395/gene-LOC10…
Biological process	GO:0043473	pigmentation	1	1/446	gene-LOC107778667
Biological process	GO:0048511	rhythmic process	7	7/446	gene-LOC107795059/gene-LOC107762160/gene-LOC107825200/gene-LOC107774820/gene-LOC107807632/gene-LOC107781474/gene-LOC107779363
Biological process	GO:0048518	positive regulation of biological process	11	11/446	gene-LOC107795681/gene-LOC107772127/gene-LOC107772091/gene-LOC107808000/gene-LOC107782765/gene-LOC107787006/gene-LOC107809530/gene-LOC107823352/gene-LOC107767950/novel.542/gene-LOC107763527
Biological process	GO:0048519	negative regulation of biological process	8	8/446	gene-LOC107828324/gene-LOC107775885/gene-LOC107782765/gene-LOC107779991/gene-LOC107823800/gene-LOC107823352/gene-LOC107760841/gene-LOC107795312
Biological process	GO:0050789	regulation of biological process	69	69/446	novel.197/gene-LOC107776980/gene-LOC107805739/gene-LOC107795681/gene-LOC107811955/gene-LOC107798612/gene-LOC107783945/gene-LOC107820556/gene-LOC107762521/gene-LOC107797237/gene-LOC107795059/gene-LOC107778667/gene-LOC107759325/gene-LOC107762160/gene-LOC107795797/gene-LOC107767590/gene-LOC107772127/gene-LOC107772091/gene-LOC107793623/gene-LOC107828324/gene-LOC107819584/gene-LOC107818257/gene-LOC107…
Biological process	GO:0050896	response to stimulus	103	103/446	gene-LOC107765261/novel.197/gene-LOC107776980/gene-LOC107805739/gene-LOC107795681/gene-LOC107811955/gene-LOC107807848/gene-LOC107786009/gene-LOC107798612/gene-LOC107762521/gene-LOC107795059/gene-LOC107803383/gene-LOC107798519/gene-LOC107812329/gene-LOC107778667/gene-LOC107809417/gene-LOC107810004/gene-LOC107759325/gene-LOC107766900/gene-LOC107762160/gene-LOC107795797/gene-LOC107806338/gene-LOC107…
Biological process	GO:0051179	localization	33	33/446	novel.234/novel.197/gene-LOC107804960/gene-LOC107776980/gene-LOC107811955/gene-LOC107784604/gene-LOC107795252/novel.1413/gene-LOC107812329/gene-LOC107778667/gene-LOC107767317/gene-LOC107795797/gene-LOC107793623/novel.7657/gene-LOC107762078/gene-LOC107778417/gene-LOC107814674/gene-LOC107802284/gene-LOC107782948/gene-LOC107774142/gene-LOC107812509/gene-LOC107817209/gene-LOC107770944/gene-LOC1077752…
Biological process	GO:0051704	multi-organism process	24	24/446	novel.197/gene-LOC107795681/gene-LOC107811955/gene-LOC107798612/gene-LOC107762521/gene-LOC107766900/gene-LOC107795797/gene-LOC107772127/gene-LOC107789616/gene-LOC107778417/gene-LOC107775885/gene-LOC107802284/gene-LOC107792369/gene-LOC107819905/gene-LOC107782765/gene-LOC107774142/novel.2807/gene-LOC107806234/gene-LOC107818552/novel.7550/gene-LOC107823992/gene-LOC107826723/gene-LOC107760999/gene-LO…
Biological process	GO:0065007	biological regulation	84	84/446	novel.197/gene-LOC107776980/gene-LOC107805739/gene-LOC107795681/gene-LOC107811955/gene-LOC107798612/gene-LOC107783945/gene-LOC107820556/gene-LOC107762521/gene-LOC107797237/gene-LOC107795059/gene-LOC107778667/gene-LOC107759325/gene-LOC107762160/gene-LOC107795797/gene-LOC107767590/gene-LOC107764165/gene-LOC107772127/gene-LOC107772091/gene-LOC107793623/gene-LOC107821505/gene-LOC107828324/gene-LOC107…
Biological process	GO:0071840	cellular component organization or biogenesis	17	17/446	gene-LOC107778667/gene-LOC107789616/gene-LOC107770624/gene-LOC107788418/gene-LOC107803183/novel.5490/gene-LOC107777931/gene-LOC107802165/gene-LOC107813389/gene-LOC107809530/gene-LOC107823352/gene-LOC107784191/gene-LOC107760841/gene-LOC107806636/gene-LOC107812139/gene-LOC107803633/novel.542
Biological process	GO:0098754	detoxification	1	1/446	gene-LOC107764165
