# Supplementary material for: Novel Role of AaMYBC1 in Regulating Actinidia arguta Vine Architecture by Elongating Internode Based on Multi-Omics Analysis of Transgenic Tobacco
Source: Genes (Basel). 2022 May 3;13(5):817. doi: 10.3390/genes13050817 (PMC9140693; doi:10.3390/genes13050817)
Supplement: Supplementary file 1 [file genes-13-00817-s001.zip › Table S8.xlsx]

## Sheet: Sheet1
Table S8: KEGG enrichment result of DEGs
#Kegg_pathway	ko_id	Cluter_frequency	Genome_frequency	P-value	Corrected_P-value	GeneID	KEGG Orthology	hyperlink
Protein processing in endoplasmic reticulum	ko04141	20 out of 135 14.8148148148148%	948 out of 24521 3.86607397740712%	2.57032e-07	1.51649e-05	gene-LOC107762521;gene-LOC107779564;gene-LOC107802280;gene-LOC107803414;gene-LOC107823108;gene-LOC107765261;gene-LOC107807848;gene-LOC107763704;gene-LOC107806338;gene-LOC107819035;gene-LOC107782222;gene-LOC107787546;gene-LOC107798260;gene-LOC107808088;gene-LOC107810534;gene-LOC107813676;gene-LOC107820000;gene-LOC107820096;gene-LOC107821604;gene-LOC107832103	K03283+K03283+K03283+K03283+K03283+K04079+K04079+K09503+K09503+K12667+K13993+K13993+K13993+K13993+K13993+K13993+K13993+K13993+K13993+K13993	https:\\www.genome.jp\dbget-bin\www_bget?map04141
Caffeine metabolism	ko00232	3 out of 135 2.22222222222222%	10 out of 24521 0.0407813710696954%	1.90379e-05	0.00112324	gene-LOC107777970;gene-LOC107832671;novel.712	K07409+K07409+K07409	https:\\www.genome.jp\dbget-bin\www_bget?map00232
Plant hormone signal transduction	ko04075	19 out of 135 14.0740740740741%	1333 out of 24521 5.43615676359039%	0.000130912	0.0077238	gene-LOC107788169;gene-LOC107807973;gene-LOC107820556;gene-LOC107777931;gene-LOC107793623;gene-LOC107818257;gene-LOC107794902;gene-LOC107762160;gene-LOC107774626;gene-LOC107774820;gene-LOC107781474;gene-LOC107789879;gene-LOC107795059;gene-LOC107807632;gene-LOC107825200;gene-LOC107770314;gene-LOC107780983;gene-LOC107798612;gene-LOC107787921	K13422+K13422+K13422+K14487+K14488+K14488+K14489+K14492+K14492+K14492+K14492+K14492+K14492+K14492+K14492+K14497+K14498+K14498+K14505	https:\\www.genome.jp\dbget-bin\www_bget?map04075
ABC transporters	ko02010	7 out of 135 5.18518518518519%	291 out of 24521 1.18673789812814%	0.00117274	0.0691914	gene-LOC107765170;gene-LOC107815260;gene-LOC107823069;gene-LOC107778667;gene-LOC107779406;gene-LOC107783438;gene-LOC107772854	K05657+K05657+K05657+K05658+K05665+K05666+K08712	https:\\www.genome.jp\dbget-bin\www_bget?map02010
Zeatin biosynthesis	ko00908	4 out of 135 2.96296296296296%	162 out of 24521 0.660658211329065%	0.0124483	0.73445	gene-LOC107795312;gene-LOC107764165;novel.4403;novel.7890	K13495+K13496+K13496+K13496	https:\\www.genome.jp\dbget-bin\www_bget?map00908
Diterpenoid biosynthesis	ko00904	4 out of 135 2.96296296296296%	162 out of 24521 0.660658211329065%	0.0124483	0.73445	gene-LOC107809496;gene-LOC107821505;novel.2795;gene-LOC107803183	K04120+K04125+K04125+K05282	https:\\www.genome.jp\dbget-bin\www_bget?map00904
Spliceosome	ko03040	10 out of 135 7.40740740740741%	883 out of 24521 3.6009950654541%	0.0243154	1	gene-LOC107762521;gene-LOC107779564;gene-LOC107802280;gene-LOC107803414;gene-LOC107823108;gene-LOC107779991;gene-LOC107795018;gene-LOC107803633;gene-LOC107812139;gene-LOC107814821	K03283+K03283+K03283+K03283+K03283+K12813+K12844+K12859+K12859+K12867	https:\\www.genome.jp\dbget-bin\www_bget?map03040
Valine, leucine and isoleucine degradation	ko00280	4 out of 135 2.96296296296296%	221 out of 24521 0.901268300640268%	0.0340858	1	gene-LOC107786009;gene-LOC107803383;novel.7690;gene-LOC107789781	K00166+K00827+K05605+K09699	https:\\www.genome.jp\dbget-bin\www_bget?map00280
MAPK signaling pathway - plant	ko04016	10 out of 135 7.40740740740741%	984 out of 24521 4.01288691325802%	0.0455612	1	gene-LOC107792571;gene-LOC107788169;gene-LOC107807973;gene-LOC107820556;gene-LOC107770314;gene-LOC107780983;gene-LOC107798612;gene-LOC107771200;gene-LOC107766900;gene-LOC107793632	K02183+K13422+K13422+K13422+K14497+K14498+K14498+K20547+K20718+K20728	https:\\www.genome.jp\dbget-bin\www_bget?map04016
Cutin, suberine and wax biosynthesis	ko00073	3 out of 135 2.22222222222222%	182 out of 24521 0.742220953468456%	0.0794713	1	gene-LOC107810756;gene-LOC107796675;gene-LOC107786159	K15403+K15404+K21995	https:\\www.genome.jp\dbget-bin\www_bget?map00073
Endocytosis	ko04144	7 out of 135 5.18518518518519%	689 out of 24521 2.80983646670201%	0.086759	1	gene-LOC107762521;gene-LOC107779564;gene-LOC107802280;gene-LOC107803414;gene-LOC107823108;gene-LOC107791072;gene-LOC107816355	K03283+K03283+K03283+K03283+K03283+K12472+K12472	https:\\www.genome.jp\dbget-bin\www_bget?map04144
Propanoate metabolism	ko00640	3 out of 135 2.22222222222222%	193 out of 24521 0.78708046164512%	0.0909268	1	gene-LOC107786009;novel.7690;gene-LOC107789781	K00166+K05605+K09699	https:\\www.genome.jp\dbget-bin\www_bget?map00640
Plant-pathogen interaction	ko04626	14 out of 135 10.3703703703704%	1750 out of 24521 7.13673993719669%	0.101681	1	gene-LOC107792571;gene-LOC107765261;gene-LOC107807848;gene-LOC107831997;novel.2397;novel.3563;novel.1529;gene-LOC107782024;gene-LOC107805739;gene-LOC107795681;gene-LOC107812509;novel.2217;gene-LOC107782765;gene-LOC107809103	K02183+K04079+K04079+K05391+K05391+K05391+K13412+K13434+K13434+K13448+K13453+K13457+K13459+K15397	https:\\www.genome.jp\dbget-bin\www_bget?map04626
Alanine, aspartate and glutamate metabolism	ko00250	3 out of 135 2.22222222222222%	225 out of 24521 0.917580849068146%	0.127761	1	novel.5801;novel.6127;gene-LOC107803383	K00820+K00820+K00827	https:\\www.genome.jp\dbget-bin\www_bget?map00250
Fatty acid elongation	ko00062	2 out of 135 1.48148148148148%	118 out of 24521 0.481220178622405%	0.137882	1	gene-LOC107769029;gene-LOC107809103	K07512+K15397	https:\\www.genome.jp\dbget-bin\www_bget?map00062
Various types of N-glycan biosynthesis	ko00513	2 out of 135 1.48148148148148%	120 out of 24521 0.489376452836344%	0.14164	1	gene-LOC107787254;gene-LOC107819035	K07441+K12667	https:\\www.genome.jp\dbget-bin\www_bget?map00513
Tryptophan metabolism	ko00380	3 out of 135 2.22222222222222%	245 out of 24521 0.999143591207536%	0.153071	1	gene-LOC107777970;gene-LOC107832671;novel.712	K07409+K07409+K07409	https:\\www.genome.jp\dbget-bin\www_bget?map00380
Linoleic acid metabolism	ko00591	3 out of 135 2.22222222222222%	251 out of 24521 1.02361241384935%	0.160955	1	gene-LOC107777970;gene-LOC107832671;novel.712	K07409+K07409+K07409	https:\\www.genome.jp\dbget-bin\www_bget?map00591
Phosphatidylinositol signaling system	ko04070	3 out of 135 2.22222222222222%	283 out of 24521 1.15411280127238%	0.204877	1	gene-LOC107783094;gene-LOC107799749;gene-LOC107792571	K00901+K00913+K02183	https:\\www.genome.jp\dbget-bin\www_bget?map04070
N-Glycan biosynthesis	ko00510	2 out of 135 1.48148148148148%	154 out of 24521 0.628033114473309%	0.208163	1	gene-LOC107787254;gene-LOC107819035	K07441+K12667	https:\\www.genome.jp\dbget-bin\www_bget?map00510
Glycerophospholipid metabolism	ko00564	3 out of 135 2.22222222222222%	332 out of 24521 1.35394151951389%	0.27638	1	gene-LOC107783094;gene-LOC107765207;gene-LOC107789855	K00901+K13508+K13508	https:\\www.genome.jp\dbget-bin\www_bget?map00564
Glycerolipid metabolism	ko00561	3 out of 135 2.22222222222222%	361 out of 24521 1.472207495616%	0.319883	1	gene-LOC107783094;gene-LOC107765207;gene-LOC107789855	K00901+K13508+K13508	https:\\www.genome.jp\dbget-bin\www_bget?map00561
Histidine metabolism	ko00340	1 out of 135 0.740740740740741%	71 out of 24521 0.289547734594837%	0.324655	1	gene-LOC107821748	K14152	https:\\www.genome.jp\dbget-bin\www_bget?map00340
One carbon pool by folate	ko00670	1 out of 135 0.740740740740741%	71 out of 24521 0.289547734594837%	0.324655	1	gene-LOC107810393	K00288	https:\\www.genome.jp\dbget-bin\www_bget?map00670
Glucosinolate biosynthesis	ko00966	1 out of 135 0.740740740740741%	72 out of 24521 0.293625871701807%	0.328384	1	gene-LOC107808322	K12153	https:\\www.genome.jp\dbget-bin\www_bget?map00966
Amino sugar and nucleotide sugar metabolism	ko00520	7 out of 135 5.18518518518519%	1088 out of 24521 4.43701317238286%	0.391996	1	novel.5801;novel.6127;gene-LOC107780856;gene-LOC107809417;gene-LOC107776954;gene-LOC107824408;gene-LOC107771200	K00820+K00820+K00844+K01183+K08679+K12448+K20547	https:\\www.genome.jp\dbget-bin\www_bget?map00520
RNA transport	ko03013	7 out of 135 5.18518518518519%	1095 out of 24521 4.46556013213164%	0.398346	1	novel.6442;gene-LOC107818198;novel.1472;novel.7312;gene-LOC107819843;gene-LOC107784604;gene-LOC107804960	K03231+K03242+K03260+K14300+K14317+K14320+K14320	https:\\www.genome.jp\dbget-bin\www_bget?map03013
Folate biosynthesis	ko00790	1 out of 135 0.740740740740741%	92 out of 24521 0.375188613841197%	0.398814	1	gene-LOC107773516	K01113	https:\\www.genome.jp\dbget-bin\www_bget?map00790
Cysteine and methionine metabolism	ko00270	3 out of 135 2.22222222222222%	425 out of 24521 1.73320827046205%	0.415513	1	gene-LOC107803383;gene-LOC107765010;gene-LOC107790081	K00827+K05933+K05933	https:\\www.genome.jp\dbget-bin\www_bget?map00270
Porphyrin and chlorophyll metabolism	ko00860	1 out of 135 0.740740740740741%	156 out of 24521 0.636189388687248%	0.578514	1	gene-LOC107786253	K01599	https:\\www.genome.jp\dbget-bin\www_bget?map00860
RNA polymerase	ko03020	2 out of 135 1.48148148148148%	367 out of 24521 1.49667631825782%	0.602328	1	gene-LOC107770889;gene-LOC107786119	K03006+K03006	https:\\www.genome.jp\dbget-bin\www_bget?map03020
Fatty acid biosynthesis	ko00061	1 out of 135 0.740740740740741%	167 out of 24521 0.681048896863913%	0.603508	1	gene-LOC107769029	K07512	https:\\www.genome.jp\dbget-bin\www_bget?map00061
Brassinosteroid biosynthesis	ko00905	1 out of 135 0.740740740740741%	171 out of 24521 0.697361445291791%	0.612227	1	novel.2154	K12639	https:\\www.genome.jp\dbget-bin\www_bget?map00905
beta-Alanine metabolism	ko00410	1 out of 135 0.740740740740741%	179 out of 24521 0.729986542147547%	0.629099	1	novel.7690	K05605	https:\\www.genome.jp\dbget-bin\www_bget?map00410
Phenylalanine metabolism	ko00360	1 out of 135 0.740740740740741%	190 out of 24521 0.774846050324212%	0.651113	1	gene-LOC107774317	K22328	https:\\www.genome.jp\dbget-bin\www_bget?map00360
Biosynthesis of secondary metabolites	ko01110	30 out of 135 22.2222222222222%	5849 out of 24521 23.8530239386648%	0.703493	1	gene-LOC107786009;gene-LOC107770624;gene-LOC107809891;gene-LOC107803383;gene-LOC107780856;gene-LOC107783094;gene-LOC107827956;gene-LOC107786253;gene-LOC107763133;gene-LOC107809496;gene-LOC107821505;novel.2795;gene-LOC107803183;gene-LOC107765010;gene-LOC107790081;gene-LOC107777970;gene-LOC107832671;novel.712;gene-LOC107789781;gene-LOC107808322;novel.2154;gene-LOC107807845;gene-LOC107764165;novel.4…	K00166+K00430+K00688+K00827+K00844+K00901+K01177+K01599+K01689+K04120+K04125+K04125+K05282+K05933+K05933+K07409+K07409+K07409+K09699+K12153+K12639+K13065+K13496+K13496+K13496+K13508+K13508+K14152+K15397+K15404	https:\\www.genome.jp\dbget-bin\www_bget?map01110
Fructose and mannose metabolism	ko00051	1 out of 135 0.740740740740741%	222 out of 24521 0.905346437747237%	0.708048	1	gene-LOC107780856	K00844	https:\\www.genome.jp\dbget-bin\www_bget?map00051
Photosynthesis	ko00195	1 out of 135 0.740740740740741%	225 out of 24521 0.917580849068146%	0.712887	1	gene-LOC107769023	K02639	https:\\www.genome.jp\dbget-bin\www_bget?map00195
Glycolysis / Gluconeogenesis	ko00010	2 out of 135 1.48148148148148%	453 out of 24521 1.8473961094572%	0.715175	1	gene-LOC107780856;gene-LOC107763133	K00844+K01689	https:\\www.genome.jp\dbget-bin\www_bget?map00010
Stilbenoid, diarylheptanoid and gingerol biosynthesis	ko00945	1 out of 135 0.740740740740741%	228 out of 24521 0.929815260389054%	0.717647	1	gene-LOC107807845	K13065	https:\\www.genome.jp\dbget-bin\www_bget?map00945
Cyanoamino acid metabolism	ko00460	1 out of 135 0.740740740740741%	229 out of 24521 0.933893397496024%	0.719216	1	gene-LOC107808322	K12153	https:\\www.genome.jp\dbget-bin\www_bget?map00460
Ubiquitin mediated proteolysis	ko04120	3 out of 135 2.22222222222222%	697 out of 24521 2.84246156355777%	0.742074	1	gene-LOC107761578;gene-LOC107779363;gene-LOC107772149	K08770+K10614+K10615	https:\\www.genome.jp\dbget-bin\www_bget?map04120
Glycine, serine and threonine metabolism	ko00260	1 out of 135 0.740740740740741%	252 out of 24521 1.02769055095632%	0.753009	1	gene-LOC107803383	K00827	https:\\www.genome.jp\dbget-bin\www_bget?map00260
Carbon metabolism	ko01200	4 out of 135 2.96296296296296%	945 out of 24521 3.85383956608621%	0.768635	1	gene-LOC107780856;gene-LOC107825450;gene-LOC107763133;novel.7690	K00844+K01595+K01689+K05605	https:\\www.genome.jp\dbget-bin\www_bget?map01200
2-Oxocarboxylic acid metabolism	ko01210	1 out of 135 0.740740740740741%	278 out of 24521 1.13372211573753%	0.786371	1	gene-LOC107808322	K12153	https:\\www.genome.jp\dbget-bin\www_bget?map01210
Fatty acid metabolism	ko01212	1 out of 135 0.740740740740741%	288 out of 24521 1.17450348680723%	0.797975	1	gene-LOC107769029	K07512	https:\\www.genome.jp\dbget-bin\www_bget?map01212
Inositol phosphate metabolism	ko00562	1 out of 135 0.740740740740741%	288 out of 24521 1.17450348680723%	0.797975	1	gene-LOC107799749	K00913	https:\\www.genome.jp\dbget-bin\www_bget?map00562
Flavonoid biosynthesis	ko00941	1 out of 135 0.740740740740741%	302 out of 24521 1.2315974063048%	0.813178	1	gene-LOC107807845	K13065	https:\\www.genome.jp\dbget-bin\www_bget?map00941
Ribosome biogenesis in eukaryotes	ko03008	1 out of 135 0.740740740740741%	317 out of 24521 1.29276946290934%	0.828207	1	novel.7628	K13288	https:\\www.genome.jp\dbget-bin\www_bget?map03008
Carbon fixation in photosynthetic organisms	ko00710	1 out of 135 0.740740740740741%	326 out of 24521 1.32947269687207%	0.836642	1	gene-LOC107825450	K01595	https:\\www.genome.jp\dbget-bin\www_bget?map00710
Starch and sucrose metabolism	ko00500	3 out of 135 2.22222222222222%	831 out of 24521 3.38893193589168%	0.840204	1	gene-LOC107809891;gene-LOC107780856;gene-LOC107827956	K00688+K00844+K01177	https:\\www.genome.jp\dbget-bin\www_bget?map00500
Pentose and glucuronate interconversions	ko00040	4 out of 135 2.96296296296296%	1119 out of 24521 4.56343542269891%	0.869277	1	novel.3732;gene-LOC107802165;gene-LOC107806636;novel.8030	K01051+K01213+K01213+K01213	https:\\www.genome.jp\dbget-bin\www_bget?map00040
Pyruvate metabolism	ko00620	1 out of 135 0.740740740740741%	414 out of 24521 1.68834876228539%	0.90025	1	gene-LOC107825450	K01595	https:\\www.genome.jp\dbget-bin\www_bget?map00620
Ribosome	ko03010	3 out of 135 2.22222222222222%	1105 out of 24521 4.50634150320134%	0.945995	1	novel.234;gene-LOC107762107;novel.6306	K02866+K02892+K02960	https:\\www.genome.jp\dbget-bin\www_bget?map03010
RNA degradation	ko03018	1 out of 135 0.740740740740741%	560 out of 24521 2.28375677990294%	0.956172	1	gene-LOC107763133	K01689	https:\\www.genome.jp\dbget-bin\www_bget?map03018
Biosynthesis of amino acids	ko01230	2 out of 135 1.48148148148148%	1015 out of 24521 4.13930916357408%	0.97756	1	gene-LOC107763133;gene-LOC107821748	K01689+K14152	https:\\www.genome.jp\dbget-bin\www_bget?map01230
Phenylpropanoid biosynthesis	ko00940	2 out of 135 1.48148148148148%	1060 out of 24521 4.32282533338771%	0.982002	1	gene-LOC107770624;gene-LOC107807845	K00430+K13065	https:\\www.genome.jp\dbget-bin\www_bget?map00940
Galactose metabolism	ko00052	1 out of 135 0.740740740740741%	771 out of 24521 3.14424370947351%	0.986765	1	gene-LOC107780856	K00844	https:\\www.genome.jp\dbget-bin\www_bget?map00052
Metabolic pathways	ko01100	44 out of 135 32.5925925925926%	10903 out of 24521 44.4639288772889%	0.998179	1	gene-LOC107786009;gene-LOC107810393;gene-LOC107770624;gene-LOC107806231;gene-LOC107809891;novel.5801;novel.6127;gene-LOC107803383;gene-LOC107780856;gene-LOC107783094;gene-LOC107799749;novel.3732;gene-LOC107773516;gene-LOC107827956;gene-LOC107809417;gene-LOC107802165;gene-LOC107806636;novel.8030;gene-LOC107825450;gene-LOC107786253;gene-LOC107763133;gene-LOC107809496;gene-LOC107803183;novel.7690;ge…	K00166+K00288+K00430+K00512+K00688+K00820+K00820+K00827+K00844+K00901+K00913+K01051+K01113+K01177+K01183+K01213+K01213+K01213+K01595+K01599+K01689+K04120+K05282+K05605+K05933+K05933+K07409+K07409+K07409+K07441+K07512+K08679+K09699+K12153+K12448+K12639+K12667+K13065+K13508+K13508+K14152+K15397+K20547+K22328	https:\\www.genome.jp\dbget-bin\www_bget?map01100
