# Supplementary material for: Novel Role of AaMYBC1 in Regulating Actinidia arguta Vine Architecture by Elongating Internode Based on Multi-Omics Analysis of Transgenic Tobacco
Source: Genes (Basel). 2022 May 3;13(5):817. doi: 10.3390/genes13050817 (PMC9140693; doi:10.3390/genes13050817)
Supplement: Supplementary file 1 [file genes-13-00817-s001.zip › Table S9.xlsx]

## Sheet: Sheet1
Table S9: Association pathway results of DEGs and SDMs
#Kegg_pathway	ko_id	P-value_gene	P-value_meta	gene ID	gene Count	gene Annotation	meta ID	meta Count	meta Annotation
Pentose and glucuronate interconversions	ko00040	0.869277	0.255653	novel.3732;gene-LOC107802165;gene-LOC107806636;novel.8030	4	K01051 pectinesterase [EC:3.1.1.11] | (RefSeq) pectinesterase-like (A)+ K01213 galacturan 1,4-alpha-galacturonidase [EC:3.2.1.67] | (RefSeq) polygalacturonase At1g48100 (A)+ K01213 galacturan 1,4-alpha-galacturonidase [EC:3.2.1.67] | (RefSeq) polygalacturonase At1g48100 (A)+ K01213 galacturan 1,4-alpha-galacturonidase [EC:3.2.1.67] | (RefSeq) polygalacturonase-like (A)	mws0437;pme3705;mws1189	3	C5H12O5+ C6H10O7+ C6H10O7
Galactose metabolism	ko00052	0.986765	0.957595	gene-LOC107780856	1	K00844 hexokinase [EC:2.7.1.1] | (RefSeq) hexokinase-3-like (A)	mws2608	1	C8H15NO6
Photosynthesis	ko00195	0.712887	0.485786	gene-LOC107769023	1	K02639 ferredoxin | (RefSeq) ferredoxin, root R-B1-like (A)	pme2117	1	C10H15N5O10P2
Caffeine metabolism	ko00232	1.90379e-05	0.357697	gene-LOC107777970;gene-LOC107832671;novel.712	3	K07409 cytochrome P450 family 1 subfamily A polypeptide 2 [EC:1.14.14.1] | (RefSeq) cytochrome P450 77A3 (A)+ K07409 cytochrome P450 family 1 subfamily A polypeptide 2 [EC:1.14.14.1] | (RefSeq) cytochrome P450 77A1-like (A)+ K07409 cytochrome P450 family 1 subfamily A polypeptide 2 [EC:1.14.14.1] | (RefSeq) cytochrome P450 77A1 (A)	pme0256	1	C5H4N4O2
Glycine, serine and threonine metabolism	ko00260	0.753009	0.622447	gene-LOC107803383	1	K00827 alanine-glyoxylate transaminase / (R)-3-amino-2-methylpropionate-pyruvate transaminase [EC:2.6.1.44 2.6.1.40] | (RefSeq) alanine--glyoxylate aminotransferase 2 homolog 3, mitochondrial-like (A)	pme0195;mws0282	2	C3H7NO2S+ C11H12N2O2
Cysteine and methionine metabolism	ko00270	0.415513	0.803597	gene-LOC107803383;gene-LOC107765010;gene-LOC107790081	3	K00827 alanine-glyoxylate transaminase / (R)-3-amino-2-methylpropionate-pyruvate transaminase [EC:2.6.1.44 2.6.1.40] | (RefSeq) alanine--glyoxylate aminotransferase 2 homolog 3, mitochondrial-like (A)+ K05933 aminocyclopropanecarboxylate oxidase [EC:1.14.17.4] | (RefSeq) 1-aminocyclopropane-1-carboxylate oxidase 1 (A)+ K05933 aminocyclopropanecarboxylate oxidase [EC:1.14.17.4] | (RefSeq) 1-aminoc…	pme0195;mws0221	2	C3H7NO2S+ C6H12N2O4S2
Valine, leucine and isoleucine degradation	ko00280	0.0340858	0.258575	gene-LOC107786009;gene-LOC107803383;novel.7690;gene-LOC107789781	4	K00166 2-oxoisovalerate dehydrogenase E1 component alpha subunit [EC:1.2.4.4] | (RefSeq) 2-oxoisovalerate dehydrogenase subunit alpha 1, mitochondrial-like (A)+ K00827 alanine-glyoxylate transaminase / (R)-3-amino-2-methylpropionate-pyruvate transaminase [EC:2.6.1.44 2.6.1.40] | (RefSeq) alanine--glyoxylate aminotransferase 2 homolog 3, mitochondrial-like (A)+ K05605 3-hydroxyisobutyryl-CoA hydro…	mws0227;mws0258	2	C6H13NO2+ C6H13NO2
Phenylalanine metabolism	ko00360	0.651113	0.725156	gene-LOC107774317	1	K22328 phenylacetaldehyde synthase [EC:4.1.1.109] | (RefSeq) tyrosine decarboxylase 1-like (A)	mws0250;Lmgp000659	2	C9H11NO3+ C8H9NO
Tryptophan metabolism	ko00380	0.153071	0.0168002	gene-LOC107777970;gene-LOC107832671;novel.712	3	K07409 cytochrome P450 family 1 subfamily A polypeptide 2 [EC:1.14.14.1] | (RefSeq) cytochrome P450 77A3 (A)+ K07409 cytochrome P450 family 1 subfamily A polypeptide 2 [EC:1.14.14.1] | (RefSeq) cytochrome P450 77A1-like (A)+ K07409 cytochrome P450 family 1 subfamily A polypeptide 2 [EC:1.14.14.1] | (RefSeq) cytochrome P450 77A1 (A)	mws1078;pmb0818;pmb1096;pmb0819;pme1651;mws0282	6	C7H7NO2+ C11H11NO3+ C8H7N+ C10H8N2+ C10H9NO2+ C11H12N2O2
beta-Alanine metabolism	ko00410	0.629099	0.866677	novel.7690	1	K05605 3-hydroxyisobutyryl-CoA hydrolase [EC:3.1.2.4] | (RefSeq) 3-hydroxyisobutyryl-CoA hydrolase-like protein 5 (A)	pme0257	1	C4H4N2O2
Cyanoamino acid metabolism	ko00460	0.719216	0.197335	gene-LOC107808322	1	K12153 phenylalanine N-monooxygenase [EC:1.14.14.40] | (RefSeq) phenylalanine N-monooxygenase-like (A)	pme0195;mws0250;mws0258	3	C3H7NO2S+ C9H11NO3+ C6H13NO2
Amino sugar and nucleotide sugar metabolism	ko00520	0.391996	0.725156	novel.5801;novel.6127;gene-LOC107780856;gene-LOC107809417;gene-LOC107776954;gene-LOC107824408;gene-LOC107771200	7	K00820 glucosamine---fructose-6-phosphate aminotransferase (isomerizing) [EC:2.6.1.16] | (RefSeq) glutamine--fructose-6-phosphate aminotransferase [isomerizing] 2-like (A)+ K00820 glucosamine---fructose-6-phosphate aminotransferase (isomerizing) [EC:2.6.1.16] | (RefSeq) glutamine--fructose-6-phosphate aminotransferase [isomerizing] 2-like (A)+ K00844 hexokinase [EC:2.7.1.1] | (RefSeq) hexokinase-…	pme3705;mws1189	2	C6H10O7+ C6H10O7
Inositol phosphate metabolism	ko00562	0.797975	0.588629	gene-LOC107799749	1	K00913 inositol-1,3,4-trisphosphate 5/6-kinase / inositol-tetrakisphosphate 1-kinase [EC:2.7.1.159 2.7.1.134] | (RefSeq) inositol-tetrakisphosphate 1-kinase 1-like (A)	pme3705	1	C6H10O7
Glycerophospholipid metabolism	ko00564	0.27638	0.737297	gene-LOC107783094;gene-LOC107765207;gene-LOC107789855	3	K00901 diacylglycerol kinase (ATP) [EC:2.7.1.107] | (RefSeq) diacylglycerol kinase 1-like (A)+ K13508 glycerol-3-phosphate acyltransferase [EC:2.3.1.15 2.3.1.198] | (RefSeq) glycerol-3-phosphate acyltransferase 5-like (A)+ K13508 glycerol-3-phosphate acyltransferase [EC:2.3.1.15 2.3.1.198] | (RefSeq) glycerol-3-phosphate 2-O-acyltransferase 6-like (A)	mws0120	1	C8H20NO6P
Linoleic acid metabolism	ko00591	0.160955	0.884629	gene-LOC107777970;gene-LOC107832671;novel.712	3	K07409 cytochrome P450 family 1 subfamily A polypeptide 2 [EC:1.14.14.1] | (RefSeq) cytochrome P450 77A3 (A)+ K07409 cytochrome P450 family 1 subfamily A polypeptide 2 [EC:1.14.14.1] | (RefSeq) cytochrome P450 77A1-like (A)+ K07409 cytochrome P450 family 1 subfamily A polypeptide 2 [EC:1.14.14.1] | (RefSeq) cytochrome P450 77A1 (A)	Lmbn005287;Lmbn006152	2	C18H32O4+ C18H32O2
Pyruvate metabolism	ko00620	0.90025	0.340367	gene-LOC107825450	1	K01595 phosphoenolpyruvate carboxylase [EC:4.1.1.31] | (RefSeq) phosphoenolpyruvate carboxylase-like (A)	pmb3101;Zmgn001448	2	C7H12O5+ C7H12O5
Folate biosynthesis	ko00790	0.398814	0.357697	gene-LOC107773516	1	K01113 alkaline phosphatase D [EC:3.1.3.1] | (RefSeq) uncharacterized LOC107773516 (A)	mws1336	1	C7H7NO2
Diterpenoid biosynthesis	ko00904	0.0124483	0.198276	gene-LOC107809496;gene-LOC107821505;novel.2795;gene-LOC107803183	4	K04120 ent-copalyl diphosphate synthase [EC:5.5.1.13] | (RefSeq) ent-copalyl diphosphate synthase, chloroplastic-like (A)+ K04125 gibberellin 2-oxidase [EC:1.14.11.13] | (RefSeq) GA2ox1; gibberellin 2-beta-dioxygenase 1-like (A)+ K04125 gibberellin 2-oxidase [EC:1.14.11.13] | (RefSeq) gibberellin 2-beta-dioxygenase 7 (A)+ K05282 gibberellin 20-oxidase [EC:1.14.11.12] | (RefSeq) gibberellin 20 oxi…	MWSslk208	1	C20H30O2
Zeatin biosynthesis	ko00908	0.0124483	0.893813	gene-LOC107795312;gene-LOC107764165;novel.4403;novel.7890	4	K13495 cis-zeatin O-glucosyltransferase [EC:2.4.1.215] | (RefSeq) zeatin O-glucosyltransferase-like (A)+ K13496 UDP-glucosyl transferase 73C [EC:2.4.1.-] | (RefSeq) UDP-glycosyltransferase 73C5-like (A)+ K13496 UDP-glucosyl transferase 73C [EC:2.4.1.-] | (RefSeq) UDP-glycosyltransferase 73C3-like isoform X1 (A)+ K13496 UDP-glucosyl transferase 73C [EC:2.4.1.-] | (RefSeq) UDP-glycosyltransferase 7…	pme2117	1	C10H15N5O10P2
Phenylpropanoid biosynthesis	ko00940	0.982002	0.0177336	gene-LOC107770624;gene-LOC107807845	2	K00430 peroxidase [EC:1.11.1.7] | (RefSeq) peroxidase 12-like (A)+ K13065 shikimate O-hydroxycinnamoyltransferase [EC:2.3.1.133] | (RefSeq) shikimate O-hydroxycinnamoyltransferase-like (A)	pme1439;pme3443;mws0250;mws0853;HJN003;mws0009;mws0011;mws0906;pmb3074;pma0149	10	C9H8O3+ C11H12O4+ C9H11NO3+ C11H14O4+ C17H22O10+ C10H10O3+ C17H24O9+ C16H22O8+ C16H18O8+ C15H16O9
Flavonoid biosynthesis	ko00941	0.813178	0.273624	gene-LOC107807845	1	K13065 shikimate O-hydroxycinnamoyltransferase [EC:2.3.1.133] | (RefSeq) shikimate O-hydroxycinnamoyltransferase-like (A)	pmb3074;mws1174;mws1068;pme2954;pme0460	5	C16H18O8+ C17H14O6+ C15H10O6+ C15H10O7+ C15H14O6
Stilbenoid, diarylheptanoid and gingerol biosynthesis	ko00945	0.717647	0.671142	gene-LOC107807845	1	K13065 shikimate O-hydroxycinnamoyltransferase [EC:2.3.1.133] | (RefSeq) shikimate O-hydroxycinnamoyltransferase-like (A)	pmb3074	1	C16H18O8
Glucosinolate biosynthesis	ko00966	0.328384	0.0308975	gene-LOC107808322	1	K12153 phenylalanine N-monooxygenase [EC:1.14.14.40] | (RefSeq) phenylalanine N-monooxygenase-like (A)	mws0258;mws0282;mws0250;mws0227	4	C6H13NO2+ C11H12N2O2+ C9H11NO3+ C6H13NO2
Metabolic pathways	ko01100	0.998179	0.807887	gene-LOC107786009;gene-LOC107810393;gene-LOC107770624;gene-LOC107806231;gene-LOC107809891;novel.5801;novel.6127;gene-LOC107803383;gene-LOC107780856;gene-LOC107783094;gene-LOC107799749;novel.3732;gene-LOC107773516;gene-LOC107827956;gene-LOC107809417;gene-LOC107802165;gene-LOC107806636;novel.8030;gene-LOC107825450;gene-LOC107786253;gene-LOC107763133;gene-LOC107809496;gene-LOC107803183;novel.7690;ge…	44	K00166 2-oxoisovalerate dehydrogenase E1 component alpha subunit [EC:1.2.4.4] | (RefSeq) 2-oxoisovalerate dehydrogenase subunit alpha 1, mitochondrial-like (A)+ K00288 methylenetetrahydrofolate dehydrogenase (NADP+) / methenyltetrahydrofolate cyclohydrolase / formyltetrahydrofolate synthetase [EC:1.5.1.5 3.5.4.9 6.3.4.3] | (RefSeq) bifunctional protein FolD 1, mitochondrial isoform X1 (A)+ K00430…	mws1078;pme0195;mws1068;Lmlp003161;mws1189;pme0534;pme3184;pme0122;pmb3101;pme1109;pme2954;pmb1096;mws0853;pmb0952;mws0282;mws0437;mws0180;Hmfn000531;MWSslk208;mws0250;pme3188;mws0221;Zmjp000624;pme1383;pme3443;pme0257;mws2608;pme1651;Lmbn001754;pmb0490;pme3705;mws4175;pmb2497;mws1336;Lmgp000659;pme0008;pme0033;mws0227;pmb0998;pma3101;mws0009;pme3250;pme0256;pmb0819;pme2117;pme1439;pme0460;mws0258	48	C7H7NO2+ C3H7NO2S+ C15H10O6+ C14H20N2O3+ C6H10O7+ C6H12O7+ C10H14N5O6P+ C8H16N2O3+ C7H12O5+ C5H5N5O+ C15H10O7+ C8H7N+ C11H14O4+ C12H17N4OS++ C11H12N2O2+ C5H12O5+ C7H6O4+ C6H8O6+ C20H30O2+ C9H11NO3+ C9H13N2O9P+ C6H12N2O4S2+ C8H9NO3+ C8H11NO3+ C11H12O4+ C4H4N2O2+ C8H15NO6+ C10H9NO2+ C7H12O5+ C13H18N2O2+ C6H10O7+ C6H8O6+ C9H10O5+ C7H7NO2+ C8H9NO+ C6H13N3O3+ C5H4N4O+ C6H13NO2+ C10H14N5O8P+ C11H14NO6+…
Biosynthesis of secondary metabolites	ko01110	0.703493	0.482598	gene-LOC107786009;gene-LOC107770624;gene-LOC107809891;gene-LOC107803383;gene-LOC107780856;gene-LOC107783094;gene-LOC107827956;gene-LOC107786253;gene-LOC107763133;gene-LOC107809496;gene-LOC107821505;novel.2795;gene-LOC107803183;gene-LOC107765010;gene-LOC107790081;gene-LOC107777970;gene-LOC107832671;novel.712;gene-LOC107789781;gene-LOC107808322;novel.2154;gene-LOC107807845;gene-LOC107764165;novel.4…	30	K00166 2-oxoisovalerate dehydrogenase E1 component alpha subunit [EC:1.2.4.4] | (RefSeq) 2-oxoisovalerate dehydrogenase subunit alpha 1, mitochondrial-like (A)+ K00430 peroxidase [EC:1.11.1.7] | (RefSeq) peroxidase 12-like (A)+ K00688 glycogen phosphorylase [EC:2.4.1.1] | (RefSeq) glycogen phosphorylase 1-like isoform X1 (A)+ K00827 alanine-glyoxylate transaminase / (R)-3-amino-2-methylpropionate…	mws0282;pmb1096;mws0853;mws1371;pme0008;mws0250;MWSslk208;pme0460;pme1439;mws0258;pme0256;mws1038;pme3250;pme2117;Hmfn000531;mws0227;mws0009;pmb3074;pme0534;pme3443;Lmbn001754;mws2209;mws1078;pme0195;mws1068;pme2954;pmb3101;mws1478	28	C11H12N2O2+ C8H7N+ C11H14O4+ C10H12N2+ C6H13N3O3+ C9H11NO3+ C20H30O2+ C15H14O6+ C9H8O3+ C6H13NO2+ C5H4N4O2+ C11H22N2O4S+ C16H12O5+ C10H15N5O10P2+ C6H8O6+ C6H13NO2+ C10H10O3+ C16H18O8+ C6H12O7+ C11H12O4+ C7H12O5+ C21H20O11+ C7H7NO2+ C3H7NO2S+ C15H10O6+ C15H10O7+ C7H12O5+ C10H14N2
Carbon metabolism	ko01200	0.768635	0.955167	gene-LOC107780856;gene-LOC107825450;gene-LOC107763133;novel.7690	4	K00844 hexokinase [EC:2.7.1.1] | (RefSeq) hexokinase-3-like (A)+ K01595 phosphoenolpyruvate carboxylase [EC:4.1.1.31] | (RefSeq) phosphoenolpyruvate carboxylase-like (A)+ K01689 enolase [EC:4.2.1.11] | (RefSeq) enolase (A)+ K05605 3-hydroxyisobutyryl-CoA hydrolase [EC:3.1.2.4] | (RefSeq) 3-hydroxyisobutyryl-CoA hydrolase-like protein 5 (A)	pme0534;pme0195	2	C6H12O7+ C3H7NO2S
2-Oxocarboxylic acid metabolism	ko01210	0.786371	0.293593	gene-LOC107808322	1	K12153 phenylalanine N-monooxygenase [EC:1.14.14.40] | (RefSeq) phenylalanine N-monooxygenase-like (A)	mws0282;mws0258;Lmbn001754;pmb3101;mws0227;mws0250	6	C11H12N2O2+ C6H13NO2+ C7H12O5+ C7H12O5+ C6H13NO2+ C9H11NO3
Biosynthesis of amino acids	ko01230	0.97756	0.555356	gene-LOC107763133;gene-LOC107821748	2	K01689 enolase [EC:4.2.1.11] | (RefSeq) enolase (A)+ K14152 phosphoribosyl-ATP pyrophosphohydrolase / phosphoribosyl-AMP cyclohydrolase / histidinol dehydrogenase [EC:3.6.1.31 3.5.4.19 1.1.1.23] | (RefSeq) uncharacterized protein LOC111783531 (A)	pme0008;mws1078;pme0195;mws0227;pmb3101;mws0250;mws0282;Lmbn001754;mws0258	9	C6H13N3O3+ C7H7NO2+ C3H7NO2S+ C6H13NO2+ C7H12O5+ C9H11NO3+ C11H12N2O2+ C7H12O5+ C6H13NO2
ABC transporters	ko02010	0.00117274	0.968617	gene-LOC107765170;gene-LOC107815260;gene-LOC107823069;gene-LOC107778667;gene-LOC107779406;gene-LOC107783438;gene-LOC107772854	7	K05657 ATP-binding cassette, subfamily B (MDR/TAP), member 10 | (RefSeq) ABC transporter B family member 27-like (A)+ K05657 ATP-binding cassette, subfamily B (MDR/TAP), member 10 | (RefSeq) ABC transporter B family member 25-like (A)+ K05657 ATP-binding cassette, subfamily B (MDR/TAP), member 10 | (RefSeq) ABC transporter B family member 27-like (A)+ K05658 ATP-binding cassette, subfamily B (MDR…	mws1189;mws0221;pmb0952;mws0258;mws0227	5	C6H10O7+ C6H12N2O4S2+ C12H17N4OS++ C6H13NO2+ C6H13NO2
Plant hormone signal transduction	ko04075	0.000130912	0.588629	gene-LOC107788169;gene-LOC107807973;gene-LOC107820556;gene-LOC107777931;gene-LOC107793623;gene-LOC107818257;gene-LOC107794902;gene-LOC107762160;gene-LOC107774626;gene-LOC107774820;gene-LOC107781474;gene-LOC107789879;gene-LOC107795059;gene-LOC107807632;gene-LOC107825200;gene-LOC107770314;gene-LOC107780983;gene-LOC107798612;gene-LOC107787921	19	K13422 transcription factor MYC2 | (RefSeq) transcription factor MYC2-like (A)+ K13422 transcription factor MYC2 | (RefSeq) uncharacterized protein LOC112027257 (A)+ K13422 transcription factor MYC2 | (RefSeq) transcription factor MYC2-like (A)+ K14487 auxin responsive GH3 gene family | (RefSeq) indole-3-acetic acid-amido synthetase GH3.6 isoform X1 (A)+ K14488 SAUR family protein | (RefSeq) auxi…	pme1651	1	C10H9NO2
